# Supplementary material for: Analysis of CACTA transposases reveals intron loss as major factor influencing their exon/intron structure in monocotyledonous and eudicotyledonous hosts
Source: Mob DNA. 2014 Sep 1;5:24. doi: 10.1186/1759-8753-5-24 (PMC4158355; doi:10.1186/1759-8753-5-24)
Supplement: Additional file 1 — Table summarizing the analyzed transposases. Contains the names, length, and number of exons, host, and source for each analyzed transposase. Contains all annotated boundaries with positions on the original protein, on the trimmed MSA, its score and the residue. [file 1759-8753-5-24-S1.zip]

Archive with 2 entries (2 files):
- Additional_File_1.pdf
- Additional_File_1.csv
