# Supplementary material for: Analysis of CACTA transposases reveals intron loss as major factor influencing their exon/intron structure in monocotyledonous and eudicotyledonous hosts
Source: Mob DNA. 2014 Sep 1;5:24. doi: 10.1186/1759-8753-5-24 (PMC4158355; doi:10.1186/1759-8753-5-24)
Supplement: Additional file 1 — Table summarizing the analyzed transposases. Contains the names, length, and number of exons, host, and source for each analyzed transposase. Contains all annotated boundaries with positions on the original protein, on the trimmed MSA, its score and the residue. [file 1759-8753-5-24-S1.zip › Additional_File_1.csv]

#id	boundary	pos_prot	pos_MSA_guidance	pos_MSA_trimmed	score	residue
ATENSPM6_Athal	1	802	1168	809	1	S
ATENSPM6_Athal	2	918	1394	922	0.024	W
ATENSPM6_Athal	3	978	1489	981	0.997	V
ATENSPM6_Athal	4	1011	1535	1012	0.969	R
ATENSPM6_Athal	5	1141	1713	0	0.135	F
EnSpm10_Fves	1	826	1208	846	0.793	N
EnSpm12_Fves	1	462	784	564	0.34	P
EnSpm13_Vvin	1	821	1268	894	0.971	I
EnSpm13_Vvin	2	856	1397	925	0.92	K
EnSpm2_Mdom	1	755	1046	782	1	E
EnSpm2_Mdom	2	886	1267	893	0.958	F
EnSpm3_Fves	1	681	932	0	0	A
EnSpm3_Fves	2	770	1045	781	1	M
EnSpm3_Fves	3	919	1406	0	0.625	F
EnSpm3_Vvin	1	821	1268	894	0.971	V
EnSpm3_Vvin	2	856	1397	0	0.92	Q
EnSpm4_Fves	1	812	1124	0	0	D
EnSpm4_Fves	2	992	1425	0	0.293	I
EnSpm4_Fves	3	1244	2277	0	0.152	S
EnSpm5_Vvin	1	824	1268	894	0.971	I
EnSpm5_Vvin	2	859	1397	925	0.92	K
EnSpm8_Fves	1	158	298	163	1	G
EnSpm8_Fves	2	830	1267	893	0.976	Y
EnSpm8_Fves	3	975	1412	0	0.24	F
EnSpm8_Fves	4	1219	1756	0	0.697	E
EnSpm8_Fves	5	1500	2037	0	0	I
EnSpm8_Sbic	1	754	1076	783	0.968	R
EnSpm8_Sbic	2	976	1743	0	0.664	K
Alfred	1	885	1397	925	0.897	R
Aron	1	851	1192	833	0.928	D
Aron	2	899	1252	879	0.999	A
Aron	3	1013	1601	1060	0.886	N
Baldur	1	731	1046	782	1	E
Baldur	2	837	1269	895	0.946	K
Baron	1	522	788	568	1	V
Baron	2	730	1045	781	1	F
Baron	3	825	1267	893	0.976	Y
Baron	4	861	1397	925	0.92	E
C	1	718	1035	771	1	G
Chester	1	520	783	563	0.989	L
Chester	2	728	1041	777	1	W
Chester	3	823	1262	889	0.998	M
Chester	4	858	1392	920	0.906	A
DOPPIA	1	843	1268	894	0.966	F
DOPPIA	2	890	1443	936	0.999	L
Dario	1	726	948	711	1	S
Dario	2	842	1201	839	0.726	S
Dario	3	895	1263	890	0.998	F
En1	1	879	1397	925	0.874	E
F	1	846	1268	894	0.946	V
G	1	847	1268	894	0.966	I
H	1	838	1480	972	0.03	M
Horace	1	712	948	711	1	A
Horace	2	981	1595	1054	0.882	N
I	1	834	1046	782	1	E
I	2	954	1382	910	0.129	N
Isaac	1	861	1268	894	0.077	M
Isaac	2	900	1397	925	0.897	D
Isidor	1	857	1268	894	0.966	V
Isidor	2	892	1392	920	0.902	V
J	1	495	704	521	0.999	Q
J	2	750	1258	885	0.999	S
Janus	1	837	1268	894	0.954	L
Joey	1	842	1267	893	0.976	Y
K	1	744	1046	782	1	E
K	2	850	1443	936	0.999	L
Korbin	1	510	787	567	1	K
Korbin	2	718	1046	782	1	E
Korbin	3	814	1268	894	0.971	V
Korbin	4	853	1401	0	0.378	I
Norman	1	879	1393	921	0.902	E
Radon	1	841	1268	894	0.966	I
Radon	2	877	1393	921	0.902	S
Rufus	1	851	1268	894	0.966	I
Rufus	2	887	1393	921	0.902	S
Sandro	1	744	1046	782	1	E
Sandro	2	851	1435	928	0.902	G
Seamus	1	730	1046	782	1	E
Seamus	2	833	1265	892	0.981	T
Seamus	3	878	1397	925	0.885	K
Sherman	1	831	1046	782	1	E
Sherman	2	954	1429	0	0.73	P
Storm	1	827	1046	782	1	E
Storm	2	951	1429	0	0.73	V
Balduin	1	850	1269	895	0.965	D
Balduin	2	890	1437	930	0.494	T
