# Supplementary material for: Analysis of CACTA transposases reveals intron loss as major factor influencing their exon/intron structure in monocotyledonous and eudicotyledonous hosts
Source: Mob DNA. 2014 Sep 1;5:24. doi: 10.1186/1759-8753-5-24 (PMC4158355; doi:10.1186/1759-8753-5-24)
Supplement: Additional file 2 — GUIDANCE results. Contains all files to recreate the analyzed MSA and consists of three files: msa_initial.fasta, the sequence alignment derived from GUIDANCE in FASTA format; msa_residueScores.txt, GUIDANCE scores for all residues; guidance output in HTML format. [file 1759-8753-5-24-S2.zip]

Archive with 3 entries (3 files):
- guidance.html
- msa_initial.fasta
- msa_residueScores.txt
