# Supplementary material for: Analysis of CACTA transposases reveals intron loss as major factor influencing their exon/intron structure in monocotyledonous and eudicotyledonous hosts
Source: Mob DNA. 2014 Sep 1;5:24. doi: 10.1186/1759-8753-5-24 (PMC4158355; doi:10.1186/1759-8753-5-24)
Supplement: Additional file 2 — GUIDANCE results. Contains all files to recreate the analyzed MSA and consists of three files: msa_initial.fasta, the sequence alignment derived from GUIDANCE in FASTA format; msa_residueScores.txt, GUIDANCE scores for all residues; guidance output in HTML format. [file 1759-8753-5-24-S2.zip › msa_initial.fasta]

>ATENSPM6_Athal
------MAGNYNYGGTGGFYR-DWMYKRFDEVTGNLSAEYVAGVEQFMTFANSQPIV-QS
SRGKFHCPCSVCKNEKHIISG----RRVSSHLFSHGFMPDYYV---WYKH-GE--EMNMD
IGTS--YTNRTYFSENHE-----------------------------------------E
VGNIVEDPYVDMVNDAFNFNVGY------DDNYR--------HDDS-------YQNVEEP
VR-----------NHSNKFYDLLEGANNPLY---DGCREGQSQLSLASRLMHNKAEYNMS
-----EKLVDSVCEMF-TDFLPEGNQATTSHYQTEKLMRNLGLPYHTIDVCQNNCMLFWK
E-DEKEDQCRFCGAKRWKPKD---------------------------------------
--DRRRTKVPYSRMWYLPIGDRLKRMYQSHKTAAAMRWHAEH----------QS---KEG
E-----MNHPSDAAEWRYFQGLHPQ-FAEEPRNVYLGLCTDGFNPFG-MSRNHSLWPVIL
TPYNL-PPGMCMNTEYLFLTILNSGPNHPRASL-DVFLQPLIEELKELWS-TGVDAYDVS
LSQNFNLKAVLLWTISDFPAYSMLSGWTTHGKLS--CPVCMESTKSFYLPNGRKTCWFDC
HRRFLPHGHPSR--RNRKDFLKGRDASSEYPPESLT-GEQVYYERLASVNPPKTKD----
---------------------------------VGGNGHEKKMRGY-GKEHNWHKESILW
E-LSYWK--DLNLRHNIDVMHTEKNFLDNIMNTLMRVKGKSKDNIMSRLDIEKFCSRPGL
HI--------------DSSGKAPFPAYTLTEEAKQSLLQCVKYDIRFPDGYSSDLASCVD
LDNGKFSG-MKSHDCHVFMERLLPFIFAEL-------LDR-NVHLALS------------
-----------GIGAFFRDLCSRTLQTSRVQILKQNIVLIICNLEKIFPPS----FFDVM
EHLPIHLPYEAELGGPVQYRWMYPFE-----------------------------RF---
------------------------------------------------------------
-----------FKKLKGKAKNKRYAAGSIVESYINDEIAY----FSEHYFADHIQ---TK
SRLTRFNEGEVPVY--HVPGVPNIFMHVGRPSGEMHVDWLS----EKDYQSAHAYVLRNC
DYFKP-FESM--------------------------------------------------
--------------------------------------------FEDYLSAKYPCLPE--
KELYARRAEEYHLWVKEYVTY-------------------------------WNTTSPFP
TWVQEIVQGPLNKVKTWPMYFTRGYLFHTQNHGAG----RKTCNYGVCVKGENYADSSDE
--------ADFYGTLTDIIELEY-----EGIVNLRITLFK-CKWYD------------PK
IGRGTRRSHS-GVVD-----------ILS-----TRKY--NKYEPFILGSQADQVCYIPY
P--YTKKPKNI------------WLNVLKVNPRGNISGEYENNDPTLLQTENDDDVLLTT
IEDLVLE--TPVANLNPIILDYDVGDAEPEDEFRCNLSSSDEDEVEDEDV----------
------------------------------------------------------------
------------------------------------------------------------
------------------------------------------------------------
------------------------------------------------------------
------------------------------------------------------------
------------------------------------------------------------
------------------------------------------------------------
------------------------------------------------------------
------------------------------------------------------------
------------------------------------------------------------
------------------------------------------------------------
------------------------------------------------------------
--------------------------------------------------------
>Aron
------MAGNYNYGGSGGFYR-DWMYKRFDEVTGNLSAEYVAGVEEFMTFANSQPIV-QS
CRGKFHCPCSVCKNEKHIISG----RRVSSHLFSQGFMPDYYV---WYKH-GE--ELNMD
IGTS--YTDRTYFSENHE-----------------------------------------E
VGNVVEDPYVDMVNDAFNFNVGYDDNVGHDDNYH--------HDGS-------YQNVEEP
VR-----------NHSNKFYDLLEGANNPLY---DGCREGQSQLSLASRLMHNKAEYNMS
-----EKLVDSVCEMF-TDFLPEGNQATTSHYQTEKLMRNLGLPYHTIDVCKNNCMLFWK
E-DEKEDQCRFCGAQRWKPKD---------------------------------------
--DRRRTKVPYSRMWYLPIADRLKRMYQSHKTAAAMRWHAEH----------QS---KEG
E-----MNHPSDAAEWRYFQELHPR-FAEEPRNVYLGLCTDGFNPFG-MSRNHSLWPVIL
TPYNL-PPGMCMNTEYLFLTILNSGPNHPRASL-DVFLQPLIEELKELWC-TGVDAYDVS
LSQNFNLKAVLLWTISDFPAYSMLSGWTTHGKLS--CPVCMESTKSFYLPNGRKTCWFDC
HRRFLPHGHPSR--RNKKDFLKGRDASSEYPPESLT-GEQVYYERLASVNPPKTKD----
---------------------------------VGGNGHEKKMRGY-GKEHNWHKESILW
E-LSYWK--DLNLRHNIDVMHTEKNFLDNIMNTLLGVKGKSKDNIMSRLDIEKYCSRPGL
HI--------------DSTGKAPFPPYTLTEEAKQSLFQCVKHDVRFPDGYSSDLASCVD
LENGKFSG-MKSHDCHVFMERLLPFIFAEL-------LDR-NVHLALSGTILTIFYGEIF
LCNYLTSTYILGIGAFFRDLCSRTLQTSRVQILKQNIVLIICNLEKIFPPS----FFDVM
EHLPIHLPYEAELGGPVQYRWMYPFE-----------------------------RF---
------------------------------------------------------------
-----------FKKLKGKAKNKRYAAGSIVESYINDEIAY----FSEHYFADHIQ---TK
S---RFDEGEVPVY--HVPGVPNIFMQVGRPSGAMHVEWLS----EKDYQNAHAYVLRN-
------------------------------------------------------------
------------------------------------------------------------
------------------------------------------------------------
-----IVQGPLNKVKTWPMYFTRGYLFHTQTHGAG----RKTCNYGVCVKGENYADSSDE
--------ADFYGTLTDVIELEY-----EGIVNLRITLFK-CKWYD------------PK
IGRGTRRNHG-GVVD-----------VLS-----TRKY--NKYEPFIL----DQVCYIPY
P--YTKKPKNI------------WLSVLKVNPRGNISGQYENTDPTLLQTEDDEAVLQTT
IEDLVID--YPVADVTPIILDYDIGDAEPEDEFRCNLSSSDEDEIEDEDE----------
------------------------------------------------------------
------------------------------------------------------------
------------------------------------------------------------
------------------------------------------------------------
------------------------------------------------------------
------------------------------------------------------------
------------------------------------------------------------
------------------------------------------------------------
------------------------------------------------------------
------------------------------------------------------------
------------------------------------------------------------
------------------------------------------------------------
--------------------------------------------------------
>Dario
------MAGNYNYPSSGGFNR-DWMYKRFDEMTGNLSAEYVAGVEEFLTFANSQPIV-QS
CRGKFHCPCAVCKNKKHIVSG----RKVSSHLFSQGFMPDYYV---WYMH-GE--DFNMN
VGTSNYVIDSTYLRENYESVGNVVED--------------------------PYV----D
VGNVVEDPYVDMVNDAFRYNVGF------DDNYH--------QDGT-------NQNVEEP
VH-----------NHSKKFYDLLEGAQNPLY---DGCRQGQSQLSLAARVMQNKADHNMS
-----ERCVDSVYQML-TDFLPEGNQATDSHYKTEKLMCNLGLPYYTIDVCINNCMIFWK
E-DEKEDKCRFCSAQRWKPMDD--------------------------------------
--YRRRTKVPYSRMRYLPIGDRLKRMYQSHKTAAAMRWHAEH----------QS---KEE
E-----MNHPSDAAEWRYFQELHPM-FAEEPRNVYLGLCTDGFNPFG-MSRNHSLWPVIL
TPYNL-PPGMCMNIEYLFLTILNSGPNHPRGSL-DVFLQPLIEELKELWS-TGIDAYDVS
LNQNFNLKAVLLWTISDFPAYSMLSGWTTHGKLS--CPICMESTNSFYLPNGRKTCWFDC
HRRFLSHGHPLR--KNKKDFRKGKDASTEYPPESLT-GEQIYYERLSGVNPPRTKD----
---------------------------------VGGNGHEKKMPGY-GKEHNWHKESILW
E-LPYWK--DLNLRHCIDVMHTEKNFLDNIMNTLMSVKGKSKDNIMARMDIERFCSRPDL
HI--------------DSKRKAPFPAYTLTNEAKMSLLQCVKHAIKFPDGYSSDLSSCVD
MENGKLSG-MKSHDCHVFMERLLPFIFAEL-------LDR-NVHLALS------------
-----------GVGAFFRDLCSRTLQKSHVQILKQNIVLIICNLEKIFPPS----FFDVM
EHLPIHLPYEAELGGPVQYRWMYPFE-----------------------------RF---
------------------------------------------------------------
-----------FKKLKGKAKNKRYAAGSIVESYINDEISY----FSEHYFADDIQ---TK
S---RFNEGEVPVY--HVPGVPTIFSSVGRPSGEIREVWLS----EEDYQCAHGYVIRNC
DYFQS-------------------------------------------------------
------------------------------------------------------------
------------------------------------------------------------
-------MDLCTKSKHGQCILQEAIFFHTQSHGAG----RKTCNYGVCVKGENYTDASDA
--------ADFYGNLTDIIELEY-----EGVVSLKITLFK-CSWYD------------PK
LGRGTRRSNS-GVVD-----------VLS-----SRKY--NKYEPFILGTYGIYIWSFSF
SSSYTNI-----------------------------------------------------
------------------------------------------------------------
------------------------------------------------------------
------------------------------------------------------------
------------------------------------------------------------
------------------------------------------------------------
------------------------------------------------------------
------------------------------------------------------------
------------------------------------------------------------
------------------------------------------------------------
------------------------------------------------------------
------------------------------------------------------------
------------------------------------------------------------
------------------------------------------------------------
--------------------------------------------------------
>Horace
--------MSWGGEHEIYTLR-SWMYNHRDQATGEVTREYYDGLRGFMYQATNEPFA-RE
-NGTIFCPCRKCLNEKYLE-F----NVVKKHLYNRGFMPNYYV---WLRH-GE--GCRDS
AGTSNTNYGVEQPSNFNNDANYGQQVP-------------------------DQF----G
YGHNQENRFHDMVTDAFHETIASF-----------------------------PENISEE
PN-----------VDAQHFYDMLDAANQPIY---EGCREGHSKLSLASRMMTIKADNNLS
-----ENCMDSWAELI-KEYLPPDNISAESYYEIQKLVSSLGLPSEMIDVCIDYCMIFWG
D-DVNLQECRFCGKPRYQT-----------------------------------------
--TGGRTRVPYKRMWYLPITDRLKRLYQSERTAAKMRWHAQH----------TT---ADG
E-----ITHPSDAKAWKHFQTVYPD-FANECRNVYLGLCTDGFSPFGLSGRQYSLWPVIL
TPYNL-PPDMCMQSEFLFLSILVPGPKHPKRAL-DVFLQPLIHELKKLWY-EGVHTFDYS
SKQNFNMRAVLMWTISDFPAYGMLSGWTTHGRLS--CPYCMGRTDAFQLKKGRKSCWFDC
HRRFLPLHHPYR--RNKKFFRKNKVVRLP-PPSYVS-GTDLF-EQIDYYGAQETCK----
--------RGG-----------------------NWHTTANMPDEY-GSTHNWHKQSIFW
Q-LPYWK--DLLLRHNLDVMHIEKNFFDNFMNTLLNVQGKTKDSLKSRLDLAEICSRPEL
HV--------------TRDGKLPVSKFRLSNEAKKALFEWVVAEVKFPDGYVSKFSRCVE
-QGQKFSG-MKSHDCHVFMQRLLPFVLVEL-------LPA-NIHEAIA------------
-----------GIGVFFKDLCTRTLTTDTIEQLDKNIPVLLCNLEKLFPPA----FFDVM
EHLPIHLPHEAALGGPVQFRWMYPFE-----------------------------RF---
------------------------------------------------------------
-----------MKSLKGKAKNLARVEGSIVAGSLTEETSH----FTSYYFSPSVR--TKK
TRPRRYDDGGVAPT-YNVPDVPDTFAQIGRLAGKLKEVWWD---DHALSRAAHNYILRNV
DYIQK-FER---------------------------------------------------
------------------------------------------------------------
------------------------------------------------------------
-----------SKITTALMYFTRGYTFHTYPYGSR----RATANYGIHVEGE--------
--------TEFYGILQQILEVEY-----PGLLNLKCVLFK-CDWFD------------PV
IGRGVRVNNL-GVVD-----------VNA-----NKTY--AKFEPFILASQAGQVSFLSY
P--RVRSRRE-----V-------WLSVIKVNPRGRIVGLV---DDVVMQQE---------
---SIRE-VSIPDITTEDVIHIDLQNRELEDITHDGSEEEEQ------------------
------------------------------------------------------------
------------------------------------------------------------
------------------------------------------------------------
------------------------------------------------------------
------------------------------------------------------------
------------------------------------------------------------
------------------------------------------------------------
------------------------------------------------------------
------------------------------------------------------------
------------------------------------------------------------
------------------------------------------------------------
------------------------------------------------------------
--------------------------------------------------------
>PSL_Phyb
---------------MENLDR-GWMYERLDG-RGGYNSNFITGVDNFLKFACSQQNR-MS
-GCNVRCPCKICKNIKYWD-V----ETVRLHLYQSGFVENYFV---WVYQ-GE--KAMIS
ALSSRSNFD-------------------------------------------GGS----Q
SELGYENPYRQMVLDIAGPNFGPNIEQGSSWQSD--------SNVEPESSHHFESPMEEE
PN-----------PESQRFYDLLHAADAELY---PGS--SLSQLAVVSRMLSIKMENTLS
-----QRGYNQMMQLL-KEALPEDNKVLDSYYQTKKLVQSLGLPVEKIDCCNSGCMLYWG
D-DEDLTSCKFCGHDRYKRRVG--------------------------------------
--TRKRKSVPYKKMYYFPLIPRLQRLYASHATASDMRWHHEH----------IQ---EEG
V-----MRHPSDSEAWKHFNETHSF-FANEPRNIRLGLCTDGFQPFGQSGRKYSSWPVIL
TPYNL-PPWMCMKEAYMFLTIIVPGPNNPKQKI-DVYLQPLIKELTLLWE-TGVEAFDIS
KKQNFQLRAALMWTISDFPAYSMLSGWSTAGNKA--CPYCMEEAQSFRLRHGRKTSWFDS
HRMFLDQNHPFR--RDRKNFLKGQTVRMP-PPPLRT-GEEIL-NQIIELG----------
------------------------------------------------------------
------------------------------------------------------------
------------------------------------------------------LRKVTE
LDAEEVNG----------------------------------------------------
------------------------------------------------------------
-------------------------------------------------------RI---
------------------------------------------------------------
------------------------------------------------------------
------------------------------------------------------------
------------------------------------------------------------
------------------------------------------------------------
------------------------------------------------------------
------------------------------------------------------------
-----------------------------------------CRS----------------
------------------------------------------------------------
------------------------------------------------------------
------------------------------------------------------------
------------------------------------------------------------
------------------------------------------------------------
------------------------------------------------------------
------------------------------------------------------------
------------------------------------------------------------
------------------------------------------------------------
------------------------------------------------------------
------------------------------------------------------------
------------------------------------------------------------
------------------------------------------------------------
------------------------------------------------------------
------------------------------------------------------------
--------------------------------------------------------
>Alfred
-----------------MEDR-EWMYTGRRG-RNDVTTEWIRKTDDFVERAYGEAA--KG
-ASLVPCPCSKCANRKRKP-K----KAMVEHIWKNGFTPGYTR---WIFH-GE--AHRTR
EEVLRQR---------------------------------------------VED-----
--YDADAGVADMLNDYQEAQYTG------------------------------GC-MDDE
PE-----------PTAKAFYDMFDAAQKPLH---GQT--KVSQLDAIGRVMAFKSQYSMS
-----RDAFDGLLTVI-GSLLPDDHVLPKSMYEAQKLLRALKMTYEQIHACPKGCVLFRK
E-YAEAKYCPKCKSSRFMEVDSGDG-----------------------------------
--QKRQLDIPLTILRHLPFIPRIQRLYMTEESAKQMTWHKNG----------KR--YNPD
K-----MVHASDGEAWKHFDAIHRE-KAEEARNVRVALATDGFNPYGMSAAPYTCWPVFV
IPINL-PPGVCFQRQNIFVSLIIPG--HPGNKM-GVYMEPLIDELVRAWE-EGVWTYDRA
TKTNFRMHVWYQYSMHDLPAYGLFCAWCVHGKFP--CPVCKEALRFIWLKKGGKYSSFDK
HRQFLPPDHPFR--LDIKNFTKGVVVTDR-PPATMT-GAEIR-QQIDGLV-AN-------
--------------------------------------TEGGFVGY-GEQHMWTHKSGLT
R-LPYYD--DLLLPHNIDVMHTEKNVAEALWATIMDIPDKSKDNVKARVDLAALCDRPNQ
EMKPPSG---------GKTWRRPKADFVLSRAQRKEVLQWI-KMLMFPDGYAANLSRGVN
LSTMRVLG-MKSHDFHIWIERILPAMVRGY-------VPE-HVWLALS------------
-----------ELSYFFRQLCAKELSRTVVADLERLAPVLLCKLEKIFPPG----FFNPM
QHLILHLPYEARMGGPVQGRWCYPIE-----------------------------RC---
------------------------------------------------------------
-----------LKTIRKKCRNKCKIEASIAEAYILEEVSN----FTTTYYGDKLP--SVH
NPPPRYNDGDNE-------SNLSIFRGQLGSASGSTTKTLT----HEEWRHIMLYVLTNL
EEVTP-YMEQFLHEFWRRSR----------------------------------------
--------------------------------------------DPTPQEYDTLLRKG--
---ARNGLPDFISWFKRKVGQ---------------------------------RDPSMS
AELRQVANGFAYRVKKYSRYDVNGYRFRTTNYDKS-RPNRKTTCSGVFTPGLDD------
--------VDYFGRIEEIYELNF-----YGSKPLTPVIFK-CHWFD------------PQ
VT--RRTHSNLGIVE-----------IRQ-----DSTL--PGDDVYIVAQQATQVYYLPY
A--CQTKEHL-KG----------WDVVYKVSPHGRLPV-P---NDEDYN-----LDPDTY
DGEFFQE-DGL-----EGRFEIDLTEAIGMDVDIEMVVDEEDDE----------------
------------------------------------------------------------
------------------------------------------------------------
------------------------------------------------------------
------------------------------------------------------------
------------------------------------------------------------
------------------------------------------------------------
------------------------------------------------------------
------------------------------------------------------------
-------VQNDNDLVILEGNDINDELASSDGVEFEMVDSDDESYDPANPDTYEDYF----
------------------------------------------------------------
------------------------------------------------------------
------------------------------------------------------------
--------------------------------------------------------
>EnSpm12_Sbic
-----------------MDDR-EWMYSGRSS-FGEWTDEWIKKTDAFLETAFRLA---KG
-ARKIWCPCSSCENGLRQT-K----TDMGKHLCKYGFMPGYIR---WTLH-GE--PDRMR
DEVVRQR---------------------------------------------VAE-----
--FEDEGGVADMIDDFHDGNFIE------------------------------GRSEDEE
PE-----------ATAKAYYDMLEAAQKPLH---EQT--NVSQLDAIGRLIDLKSQLNMS
-----RAGFDVMLTVF-GSILPKGHILPKNMYESQKLLRALKMPYEPIHACEHGCILFRE
E-HAEATHCPKCGSSRFVEQHHGDG-----------------------------------
--RIEQLSIPVKILRYLPVIPRLQRLYMTEESAKQMTWHKHG----------RR--YNPE
K-----MVHPSDGEAWTHFDSIHHE-KALEARNVRVAFATDGFNPYGMMAAPYTCWPVFV
IPLNL-PPGVCFQAQNIFLSLIIPG--HPGNNM-GVYMAPLIDELIKSWD-EGVLTFDRA
TKTNFTMHVWYHYSLHDFLAYGIFCGWCVHGKFP--CPTCKTNVQFIWLKKGGKYSSFDK
HRQFLPIEHPFR--QDIKNFTKGVVVTDP-PPEMMT-GVEVR-AQIDALE-VS-------
--------------------------------------EGGGFVGY-GHEHAWTHKSGLE
R-LPYYQ--DLLLPHNIDVMHTEKNIAEALWGTIMDIKEKSKDNVKARIDLAAICDRPNQ
EMRPPRA---------GKTWRRPPADYMLTRPQRREVLEWF-QNLMFPDGYAANLRRGVN
LSTMRING-LKSHDYHIWIERLLPVMVRGY-------VPD-HVWQVLA------------
-----------ELSNFFRQLCAKELSRSVVKDLEKMAPLLLCKLEKVFPPG----FFNPM
QHLILHLPYEARMGGPVQFRWCYFVE-----------------------------RT---
------------------------------------------------------------
-----------LKVVRKKCRNKCKIEASIAEASILEEVSN----FTTKYYGDNLP--SVH
NRQLRYNVGENE-------SNLSLFRGQLGSASDWTQKTLR----HDEWRIIMFYVLSNL
TEVQP-YIG---------------------------------------------------
------------------------------------------------------------
------------------------------------------------------------
------------------------------------------------------------
------------------------------------------------------------
------------------------------------------------------------
------------------------------------------------------------
------------------------------------------------------------
------------------------------------------------------------
------------------------------------------------------------
------------------------------------------------------------
------------------------------------------------------------
------------------------------------------------------------
------------------------------------------------------------
------------------------------------------------------------
------------------------------------------------------------
------------------------------------------------------------
------------------------------------------------------------
------------------------------------------------------------
------------------------------------------------------------
--------------------------------------------------------
>EnSpm5_Sbic
------------------------------------------------------------
---------------------------MGKHLXXXGXTPGYXR---WVYH-GE--AHRIR
EEVVRPR---------------------------------------------LEP-----
--FDDDAGVADMLDDIHQAQFAE------------------------------GR-XEEX
ME-----------ANVEAFYXMLESAXKPLH---GHT--DISQLDXIGRXXGLKXELNLS
-----REGFDKMLTVX-XTXLPKDHVLPXNLYESXKLLRALKMPYXXIHXCPKGCVLFRK
E-HEDAKYCPKCGASRYLEAXSGDG-----------------------------------
--QKEQLAIPARVLRHLPFVPRIQRLFMTEETAKQMTWHKDG----------KR--YHPD
K-----MVHPADGEAWAHFDDRHXE-KADEARNVRVALATDGFNPYGMMSSPYTCWPVFA
IPLNL-PPGVAFRRQNVFLSLIIPG--HPGSNM-GVFMEPVIDELIGAWN-EGVWTYDRA
TRSSFKMHVWYQYSIHDFLAYGLFCAWCVHGKFP--CPVCKEAVRFIWLKKGGKYSSFDQ
HRQFLPAGHPFR--RDVKNFRKGVVVTDP-KPHMKT-GAEVR-AQIDALV-PX-------
--------------------------------------EGGGFVGY-GEQHMWTHKSGLT
R-LPYYE--DLLLPHNIDVMHTEKNVAEALWATLMDT-EKSKDNPKARVDLATLCDRPKQ
EMRPPAGR--------NKXWKRPKADFVLKAEQRREVLQWI-KTLMFPDGYAANXSRGVN
LTTLRVNG-MKSHDYHVWIERLLPAMVRGY-------VPE-RVWIVLA------------
-----------ELSYFFRQLCAKEVSRTVAIDLEKAAPVLLCKLEKIFPPG----FFLPM
QHLIVHLPYEARLGGPVQGRWCYTVE-----------------------------RA---
------------------------------------------------------------
-----------LKTVRKKCRNKARIEASVAGAFVLEEVAN----FTHCTTRRIFRACTTH
------------------------------------------------------------
------------------------------------------------------------
------------------------------------------------------------
------------------------------------------------------------
------------------------------------------------------------
----------------------------------------------------------PL
VTMSTKMNRP--------------------------------------------------
------------------------------------------------------------
------------------------------------------------------------
------------------------------------------------------------
------------------------------------------------------------
------------------------------------------------------------
------------------------------------------------------------
------------------------------------------------------------
------------------------------------------------------------
------------------------------------------------------------
------------------------------------------------------------
------------------------------------------------------------
------------------------------------------------------------
------------------------------------------------------------
------------------------------------------------------------
--------------------------------------------------------
>EnSpm20_Sbic
-MHFVLVLLSHACVCQRMENR-EWMYTGFAC----RTTEWVQKSMAFLEHAFGEAA--KG
-SRRMPCPCSKCKNMSRFE-K----SEMWKHIFKYGFVENYTR---WIYH-GE--ASRIR
EEVVRER---------------------------------------------LEE-----
--YDCDGGVPDMMEDAHDAYFGE--------------------------------GMEDE
PE-----------ESAKAFYEMLKSAQKPLH---DHT--RVSQLDALGRLMGMKSQFSMS
-----REHFDFTLTII-GTLLPEGHILPKNTYESKKLLRALKMPYEQIHACKEGCVLFRG
H-LKEATHCPKCNSSRYVEVNSSGG-----------------------------------
--SLQQSRIPHKVLRYLPFIPRIQRLFMMEESAKQMTWHKNG----------KR--YNPD
K-----MVHPSDGEAWRHFDGKHPG-KAMEARNVRVALATDGFNPYGMMAVPYTCWPVFV
IPLNLPPPGVMFQPKNIFLSLIIPG--HPGNNM-GVFMQPLWDELVHAWE-HGVLTFDRA
TKRNFIMHVWYQYSMHDFLAYGIFCAWCVHGKFP--CPICKTAVRFTWLKSGGKYSSFDQ
HRQFLPPNHPFR--RDXKHFRKGVQVRDX-VPHMMS-PAEVR-AEIEGLKVDE-------
--------------------------------------VNGGFIGY-ADEHMWTHTSGLT
K-LPYFD--DLLLPHNIDVMHTEKNVAEALWATLMDIQEKSKDNVKARLDLETLCDRPNL
VMKPPAA---------GKRWKRTPADYILKREHRKEVLQWM-KTLLFPDGYAANLRRGVN
LSTLRVNG-MKSHDFHIWIERLLPAMTRGY-------LPE-PVWRVLA------------
-----------ELSYFFRQLCAKELSRDVVRDLESVAPVLLCKLEMIFPPG----FFLPM
QHLILHLPYEAKMGGPVQARWCYPIE-----------------------------RC---
------------------------------------------------------------
-----------LKVMRKKCRNKARIEASIAEASILEEVSN----FTTNYYTDNLP--SVH
NPLSRYNDNESS-------SNLSLFKGQLGRASAGTPKTLC----YLEWRKIMLYLLLNL
DEVHE-YQRQFIHETWTKDW----------------------------------------
--------------------------------------------EPSAQEEDHLLKNN--
-------SPDFISWFSTKVSS---------------------------------------
------------------------------------------------------------
--------------------------------NLPCLIFLHSTLXV--------------
------------------------------------------------------------
------------------------------------------------------------
------------------------------------------------------------
------------------------------------------------------------
------------------------------------------------------------
------------------------------------------------------------
------------------------------------------------------------
------------------------------------------------------------
------------------------------------------------------------
------------------------------------------------------------
------------------------------------------------------------
------------------------------------------------------------
------------------------------------------------------------
------------------------------------------------------------
------------------------------------------------------------
--------------------------------------------------------
>Balduin
-----------------MSDR-AWMYTGHPS-QKDMTDEWFIKTKEFVESAFSNG-----
-QEKTWCPCSRCEN-KKKT-E----AVMGKHLQMSGFTPDYTV---WTFH-GES-AQRNR
VEVVRRR---------------------------------------------TDE-----
----YGTGIEDMVQDFDDARD-----------------------------------SDDE
ME-----------ESAKAFYEMLESSKRPLH---EHT--ELCQLDAIAQVMALKAQFNLG
-----RECYDAMMTLF-GRFLPKGHVMPANLYQSDKILRALKMPYEKIHACEKGCALFRN
E-YADLNYCPICKSSRYVVVDNGMG-----------------------------------
--EKRQTKIPVSVLRYMPIVPRLQRLFMVEETARQMTWHKFG----------KR--TELD
ADGNLMMVHTSDGDAWKDFDGLHED-KAADPRNPRVGISTDGFNPFGMTATQYSCWPVFV
IPLNL-PPGQIMQRKNIFLTLIIPGPNYPGKNM-NVYMQPLKDELEEAWD-NGVKTYDAA
RKENFKMHVWYMYSMHDLPAYALFVGWCVHGRFP--CPQCKAALEFHWLQAGRKYSCFDL
HRQFLDPDHQFR--KDKKNFIKGKVVKNS-APPALT-GQQIL-DQLNALEPDPE------
--------------------------------------RPGYFKGY-NSKHAWTHKPCFW
D-LPYFK--DLLLPHNIDMMHTEKNIAEALFGTLFGIDGKSKDNTKARVDQETLCDRPLQ
NMREPKG---------KQNWSKPKAWFNLGRPAMREILLWVQKQLMFPDGYAANLKRGAS
LEKLKIFG-LKSHDWHIWLERVMPVMLRGF-------IPE-DEWLVLA------------
-----------ELSYFFRVLCAKELSPGVVEDMEELAPELFCKLEKIFPPG----FFNPM
QHLILHLPTEARLGGPVQNRWCYATE-----------------------------RM---
------------------------------------------------------------
-----------QKTLRGKCKNKRRIEASMAEAFITEEAAN----FVTAHYEAKNH--HLH
NPKPRYNVGDPKKG----GSNLSLFKGKLAPAGVSQPISLD----IEEWRTISLYIFNNL
IEVRP-YIDRYVVKFSYGAVI---------------------------------------
--------------------------------------------ENDSVEEYELLAKT--
----GGGYPGFISWFK---------------------------------------QTSMD
AELRQVANGFDYKVRSFEKYDINGYRFRTFGKELS-MPDRKSKNFGVSAIGEGG------
--------IEYYGRVEAIYELHF-----YGENPPNVVVFK-CYWFE------------PN
KT--RRTHEHVGLVE-----------INQ-----NTHL--VVPDVYIMAQQATQVFYLPW
A--CQTDENL-EG----------WYVVYEVPPHVRPPP-P---NEEDYEPH---INPDTY
DGEFFQE-SRLSKNRFKNRYTSSQNMEVDSDNESYFIPEAEQEELELEE-----------
------------------------------------------------------------
------------------------------------------------------------
------------------------------------------------------------
------------------------------------------------------------
------------------------------------------------------------
------------------------------------------------------------
------------------------------------------------------------
------------------------------------------------------------
-------VTDADDLSMLDRLQEGLSHVDAVEPDEPVIHYDMCDSDDDYAFIDDTYRDY--
------------------------------------------------------------
------------------------------------------------------------
------------------------------------------------------------
--------------------------------------------------------
>G
-----------------MADR-RWMYSGRRS-RTDRDDDWMKNTADFLEVAFARG-----
-EERAWCPCSRCNNKTRHT-K----DEMGNHLLLYGYTPNYTR---WGYH-GEQ-EDRGR
EEVVRRR---------------------------------------------TDD-----
----YDTGFQDMLDDLEEARVP----------------------------------TEEE
PE-----------ATSKAYLDMLAEASTDLH---AHT--KVNKLDAVARIMAVKTQFNLS
-----REWFDVMMAVI-GSLLPEGHLLPKSMYEANKMLSVLKLPAQCLHSCKNGCTVFDR
E-YADAKHCPKCNFSRYVEVDHGKG-----------------------------------
---LVQSKIPHKVLRMLPFSERIGRMMLSDVPGKAVTHHKLG----------KK--YKYD
KDHRPMLTHPSDGEAWKDFDRKYPE-KAAEPRNVRVAIATDGFNPFGMTSAPYSCWPVFV
IPLNL-PPGMIMQRKYMFLALIIPGPEYPGKNI-NVYMRPLMEELKRGWE-EGIMVYDKA
TKTNFRMHIWFQFSIHDHPGGSILSGKGLQGKFM--CPHCGTDLEFYRLAHGRKYCCFDL
HRRFLPPNHPFR--QDKKNFRKGVVVEEG-PPRYRT-GSELL-AELDALVPDPT------
--------------------------------------QPDKFLGY-GDTHNWTHKSCFW
E-LPYFK--DIILPHCIDVMHTEKNVAEALFNTILNIIDKTKDNPKARKDQEELCDRPQL
SIKKVP----------GRSDIRPKAPFALDRDQKMEVLLWF-KELKFPDGYAANLKRGVN
LGTMRING-LKSHDYHIWLERLLPVMVRGY-------VSE-DIWRVLA------------
-----------ELSNFFRRLCAKELSPTLLEEMEKQAPVLLCKLERIFPPG----MFVTM
QHLIIHLPYEARMWGPVQHRWMYAVE-----------------------------RL---
------------------------------------------------------------
-----------MKTLRAKVKNKAKVEACIWEASRLEEVSN----ATTSYYSSDIA--TLH
NPVSRYNLGNPEDE-----SKLSLFRGQLGTSKAEKTVTLS----YQEWRSLTLYILNNL
DEVQP-YIKA--------------------------------------------------
------------------------------------------------------------
-----------------------------------------------------NNDASMS
SQLRQIANGFDVKVGSFKSYDVNGYRFHTTGYELS-RPNRTSTNSGVFVECGGD------
---------DFYGRVEEIYELQY-----RGPKPPKVVVFK-CRWID------------PK
HV--NKDDTI-GLVE-----------VKR-----DSVF--ECEDVYIVAQQATQVYFLPY
P--CTKVARL-QG----------LDVVYHVQPHGKLPE-P---NDQDYLPQ------REP
GDEFFQE-AGGDTSDFVVRYTDSPGTEVDNDGEGDEV-----------------------
------------------------------------------------------------
------------------------------------------------------------
------------------------------------------------------------
------------------------------------------------------------
------------------------------------------------------------
------------------------------------------------------------
------------------------------------------------------------
------------------------------------------------------------
-----------------------DGDGDDDDEEQANVDSDVESDLDAALLVDPDDEDYN-
------------------------------------------------------------
------------------------------------------------------------
------------------------------------------------------------
--------------------------------------------PHAHT-------
>Isidor
----------------MEEDR-SWMYNGRRK-RNQVSADWILKTTDFLDRAFSRD---TS
-ADGVMCPFVTCEHTKTQA-HTKQWDTMMKHLFKHGFRPEYTV---WVYH-GESDSDPTR
DDVLRQR---------------------------------------------TFD----E
DGDAEVHRMDDMVDDVRDAHISV---------------------------------EEEE
PE-----------PIARAFYEMLTASNQSLH---AHT--EVSQLDAITRLLAVKSQFSIS
-----IAGFDALLNVF-GALLPQGHKLPLNLYEAKKFLSALTMPYEKIDVCPKYCMLFRE
E-NSEKTHCDKCGESRYVEVQNSYG-----------------------------------
--EKKQLNIPMKVLRYIPFIPRLQRLYMSEPQAKQMTWHKYG----------HR--YHPN
K-----IVHTADAEAWKQFDRDFSE-FASDARNVRIAIATDGFNPFGMGAASYTCWPVFV
IPLNL-PPGVCMQKHNMFLSLIIPGPDYPGKKI-SMYMEPLVDDLLHAWE-HGVQTYDRA
TKQNFNMRVSYLFSFHDLPAYGIFCGWCVHGKMP--CPVCMEVLKGRRLKFGGKYSFFDC
HRQFLPHGHIFR--NDPNSFLANTTVTTE-PPHRFK-TEEVH-VRLQRLQPAA-------
--------------------------------------NGEGFEGY-GEDHNWTHIPGLW
R-LPYFH--KLVLPHNIDVMHNEKNVAEAIFNTCFDIPEKTKDNVKARLDQAILCNRPDL
NMIRRQT---------SGQWLKPRADFCLNRTQKKEILEWF-QTLKFPDGYGSNLRRGVN
FKKMRING-LKSHDYHIMMERLLPVMFRGY-------FQP-YLWEVIA------------
-----------ELSFFYRKLCAKEVDPIELESMELQVPVLLCKLEMIFPSG----FFNPM
QHLILHLPYEARMGGPVQYRWMYPGE-----------------------------RD---
------------------------------------------------------------
-----------QKDLKSKVKNRARVEASIAEAYILDEIAN----FTTIYFADQVY--TVH
NPVPRYNVTVESRE-----CSLSLFSIKGDSTSRGVTRHLT----EVEWEAAMLYVLTNL
PEVDD-YVGKFLHEEWSRRG----------------------------------------
--------------------------------------------EPTRQQKENLLRNG--
---ARNGCPNFVTWFL---------------------------------------DMNMN
DDLKQVAKGCHTRVKTYSIYDVNGYRFRTNKYEKE-RPNATTIIVGLVTIGQGENSDI--
--------TDYYGYIKEIIELSF-----HGDSELTLVLFN-CHWFD------------PA
QT--RYTPQY-GLVE-----------VAH-----SSTL--AVYEPFVVAHQATQVYYIPY
P--CKSVPAL-ID----------WWVVYKVQPTGKIAA-P---VDKDYD-----FLPNND
NVHYFQE-DGL-----QGTFVVDLMEGLHNVSE--ATTRDAEG-----------------
------------------------------------------------------------
------------------------------------------------------------
------------------------------------------------------------
------------------------------------------------------------
------------------------------------------------------------
------------------------------------------------------------
------------------------------------------------------------
------------------------------------------------------------
-------IVNDKDLQLLNGSNVLQQDESDSSEFDE--------DEEEGP-----IIDEY-
------------------------------------------------------------
------------------------------------------------------------
------------------------------------------------------------
--------------------------------------------F-----------
>Radon
----------------MLVDR-NWMYKGHRN-RGEVTAEWILKTTEFLDMAFSRD---TR
-CADVLCPCNYCNNTRPQT-R----DVMMKHLCKYGFRPEYTV---WVYH-GE--THPTC
EEVVCES---------------------------------------------TED----E
DRVVDINRMDDMVDDIRDAYVSV---------------------------------EEED
PE-----------PTAQSFFEMLSAATKPLH---EHT--QVSQLDATTRLLAVKSQYAIS
-----IAGFDALLNVV-CALLPQGHKLPPNLYEAKKFLSALNMPYEKIDACPKNCMLFRK
E-NEHKTHCDKCGESRYVEVENSKG-----------------------------------
--QKRQLTVARKVLRYLPIIPRLQRLYMSESQAKQMTWHKTG----------HR--YHPD
K-----IVHPADGEAWKKFDRDFPA-FAMEMRNVRVAIATDGFCPFGMGASSYTCWPMFV
IPLNL-PPGICMRQHNMFLSLIIPGPNYPGKDI-SVFMEPLVDELIHAWQ-QGVLTYDRA
TKTNFIMRVSFLYSIHDLPAYGIFRGWCVHGKMS--CPICMEVLQGKRLKYGGKYSFFDC
HRQFLPSDHSFR--TDSNSFMANTTVSTE-PPRRLS-GGEIK-AQLDSLVLAP-------
--------------------------------------NGNGFVDY-GKSHNWTHRSSLW
R-LPYFH--MLVLPHNIDVMHNEKNVAEAIFNTCFDIPDKTKDNVKARLDQAALCNHPEL
NLVQKQP---------SGQWVKPRADFCLNRTQKKEILEWF-RTLKFPDGYGSNLRRGVN
LKNMRING-LKSHDYHIMMERLFPVMFRGY-------LPT-HVWEVLA------------
-----------EVSFFYRKLCAKQFDPIEMENMESQIVVLVCKLEKIFPPG----FFNPM
QHL---------MSGPVQFRWNYPVE-----------------------------RG---
------------------------------------------------------------
-----------QKYLKSKVRNRARVEASIAEAYILDEISN----FTSIYFADQVR--TIH
NPVPRYNVA-QSTD-----CSLSLFSIKGDSTSRGVPRHLT----AEEWDATMLYVLTNL
TEVDD-YIRKFIDEEWTSRG----------------------------------------
--------------------------------------------VPTRQQQENILQNG--
---AGRDHPNFVSCMM---------------------------------------DETMS
DDLKQIARGCHTRVLLYNIYDVNGYRFRTHKYEQE-RPNATTINSGLVTIGQGENDEM--
--------TEYYGYIKEIIEISF-----DGTKPLTLVLFN-CHWFD------------PS
QV--RYSPRY-GLVE-----------VAH-----ASIL--PKFEPFVIAHQATQVYYMPY
P--CKSVQDL-TN----------WWVVYKVQPIGRLEV-P---TDQDYD-----FVPNTD
VVHYFQE-DGL-----LGSFVIDLGLNFDNNSEEAASSRDTED-----------------
------------------------------------------------------------
------------------------------------------------------------
------------------------------------------------------------
------------------------------------------------------------
------------------------------------------------------------
------------------------------------------------------------
------------------------------------------------------------
------------------------------------------------------------
-------ICNGKDLELLNGSSI--QDVNYD--DDESYYADSSNEDDEYPTNRDILYDEY-
------------------------------------------------------------
------------------------------------------------------------
------------------------------------------------------------
--------------------------------------------F-----------
>Rufus
----------------METDR-SWMYKGRRK-RGEVTAEWISKTTEFLDKAFSRE---TG
-RAGVLCPCNYCNNTRPQT-R----DMMMKHLCKFGFRPAYTV---WVYH-GE--TYPAR
ESDICQS---------------------------------------------TED----E
DRVAEIDRMDEMIDDVHDAYVSV---------------------------------EEED
PE-----------PTAQAFFQMLSAATQPLH---EHT--QVSQLDAITRLLAVKSQYAIS
-----IAGFDALLNVI-CALLPQGHKLPANLYEAKKVLSALNMPYEKIDACPKNCMLFRK
E-NTQKTHCDNCGESRYVEVEDSNG-----------------------------------
--HKKQLTVAKKVLRYLPFIPRIQRLYMSESQAKQMTWHKNG----------HR--YHTD
K-----IVHPADGEAWKKFDRDFTG-FSMEARNVRIAIATDGFCPFGMGSSSYTCWPMFV
IPLNL-PPGVCMRQHNMFLTLIIPGPNYPGKHI-SVFMEPLVDELIHAWQ-QGVLTYDRA
TKTNFIMRVSFLYSIHDLPAYGIFSGWCVHGKMP--CPTCMEALQGKRLKFGGKYSFFDC
HRQFLPIDHSFR--SDSNSFLSNTTVSNE-PPLRLS-GQEIR-ARLDNLVPAA-------
--------------------------------------NGDKFVGY-GKDHHWTHISSLW
R-LPYFH--KLVLPHNIDVMHNEKNVAEAIFNTCFDIPDQTKDNVKARLDQAALCNRPEL
NLVQKHA---------SSQWVKPRADFCLNRAQKKEVLEWF-QTLKFPDGYGSNLRRGVN
LKTMRING-LKSHDYHIMMERIFPVMFRGY-------LPT-HVWEVLA------------
-----------EVSFFYRKLCAKQFDPIEMANMQSQVIVLVCKLEKIFPPG----FFNPM
QHLMIHLPYEASMGGPVQFRWNYPIE-----------------------------RG---
------------------------------------------------------------
-----------QKYLKSKVRNRARVEASIAEAYILDEISN----FTSIYFADQVQ--TIH
NPVPRYNVATQSID-----CSLNLFSIRGDSTSRGVPRHLT----REEWNAAMLYVLTNL
TEVDD-YIGKFIDEEWTRRG----------------------------------------
--------------------------------------------VPTRQQQENILRNG--
---AGRDRPNFVSCML---------------------------------------DETMS
DDLRQVAKGCHTRVLQYNMYDVNGYRFRTHKYEHE-RPNATTINSGLVTIGQGENSDT--
--------TEYYGYIKEIVEISF-----DGRKPLTLVLFN-CHWFD------------PS
KV--RYTPRY-GLVE-----------VAH-----ASIL--PKFEPFVLSHQATQVYYMPY
P--CKSVQDL-TN----------WWVVYKVQPIGRLQV-P---NDQDYN-----SVPNSN
VVHYFQE-DGL-----SGSFVIDLGQELNNDPEQVAISRDTED-----------------
------------------------------------------------------------
------------------------------------------------------------
------------------------------------------------------------
------------------------------------------------------------
------------------------------------------------------------
------------------------------------------------------------
------------------------------------------------------------
------------------------------------------------------------
-------ICNDKDLKLLNGSSI--QDEDDDDEDDESYCTSSSAEDDEVPTSRDILFDEY-
------------------------------------------------------------
------------------------------------------------------------
------------------------------------------------------------
--------------------------------------------F-----------
>Isaac
-----------------MADN-QWMYSGFIR-RNRVTSEWIAKTDVYLKEIFRRPM----
-RIIPPCPCARCARRHRRN-Q----TDMSEHLRTHGYMPNFDM---PPINIAE--QDHGR
EEVMRQR---------------------------------------------INR-----
---YEDDGVRDMLMHVIVADSANATP---------------------------SENEPED
PE-----------ATAKAFLEVLASSKKPLY---AGA--KISQLDAISQLIAVKAEYGCS
-----QKCFEAFLGVW-ANSLPEGHELPKSMYDTKKIMKALSMDYEKIDVCPKNCFLFRH
E-YADDKYCRKCGSSWYIEVVGEDG-----------------------------------
--EKKQLTIPVKVLRYLDFIKRLQRLFITKESAKMMKWHKEG----------IR--YNPK
K-----IIHPSGGEAWKSFDEEYPE-EAAEAGNVRIAISGEGLNPYGMSSNPYSCWPVFV
IPLNL-PPGALMQRKTMFLSLIIPGPDYPGKQL-GVFMQPLVDALHHSWH-FPRLTYDRD
LQRNFLMKVWLHYCMHDFHGYALFCGWCTSGKMP--CPVCMQALRMIWLSKGGKYVAFDL
HRQFLPPDHPDR--EDKKNFMKGRVVHEVTEIPTFS-GADVL-AQLKALKPKVKGK----
-----------------------------------GKAKAKGFEGY-GETHNWTHITPFS
E-LPYFK--DLKLPYNIDVMHTEKNVAESL-STRSSTFLIREGYVKARADQQRICDRPRL
NMKPPTG--------GRKNWFKPDADFVLKPPEKKEVLIWLKQILKFTDGYASNISKGVN
LSTGKVTG-VKSHDYHVWIERIMPVMVRGY-------VPE-HVWRVLA------------
-----------ELSHFFCMLCAKEVSKEVIEKLHKKAPELIVKLEKIFPPG----FFTPM
THLILHLANEVLLGGPVQNRWQYGPE-----------------------------RQ---
------------------------------------------------------------
-----------NKHLRRKCGNKAKIKASIAEAVILEEVSD----LRTSYYPDHVP--HLH
NKVPRYNIEEPKYQ-----PRLDLFNAQGRRAGASKSYNMP----RQEWEHLMFYILHNI
KEVEEVWMSDFVQEEWTGVN----------------------------------------
--------------------------------------------PPTEAEALTLLRHG--
----NPGRKNFVAWFMDKGKD---------------------------------LNISMD
DELRWVSMGFDPAVMTCKKYDVNGYRFHTEEHQNS-RPDPKTINTRVYTPGQNS------
--------VDYYGRVQNIYEVKF----RQGRETLSLPVFK-CRWFD------------PR
EG-VKHTPSI-GLVE-----------VKP-----STVY--AGADLFIAATQATQVYYLPY
P--CQK-VYL-KG----------WEVVFKVSPHGKLRTQT---MMIITT-----------
------------------------------------------------------------
------------------------------------------------------------
------------------------------------------------------------
------------------------------------------------------------
------------------------------------------------------------
------------------------------------------------------------
------------------------------------------------------------
------------------------------------------------------------
------------------------------------------------------------
------------------------------------------------------------
------------------------------------------------------------
------------------------------------------------------------
------------------------------------------------------------
--------------------------------------------------------
>Baldur
-----------------MTSR-EWMYSGWTR-GKAPTNEWIDNTTQFLNRAFSMQEV-VK
-DGTIKCPCAQCRNYFRHK-R----DTIELHLCKYGYKENYGI---WTSH-GE--RPVIN
DNDPGPS---------------------------------------------LID----H
EGFGESDRMDNMLVDLASAQPPE---------------------------------SSEE
PA-----------HYAKAFYRMVASADELIH---ENT--THSCLSAVARLLAMKSQYNMS
-----VAHYDDVLGII-HEFLPPESKLAKDFYRSKKLLEGLGMPYVKIDVCYNNCMLYYK
E-DEHKEKCDFCGTSRY-------------------------------------------
--ENGQNKTPRKVLRYLPIKDRLQRLYAHEEIARLLQSHSRS---------------QSG
N-----MVHPCDGEAWQQFDEDFQD-FAQDPRNVRLALATDGFTPYSLGAAPYSCWPVFI
TPLNF-PPGVCMRPEYTFLTLVIPGPEHPGKKL-SVLMQPLVDELLKLWE--GVETWDAS
RKQNFTMRAIFLWSIHDFPAYGIFAGWSTHGRLA--CPICMGDSQSFQLRNGRKPCWFDC
HRRFLPNEHEFR--TQLNAFRKNTFMLDE-PPRILT-GEEIK-EEMYACVDDT-------
-------------------------------------------ENF-GKTHHWTHISCFW
Q-LPYFD--KLKLRHNIDLMHNEKNVAESIWNTCFDIQDKTKDNVKARKDLAEICSRPLL
QLVSKG----------NGKWHKPRASFCIDRNDKTTILKWF-QELKFPDGYAANIRRGVN
LLQRKIFG-LKSHDYHVFMERLLPVAFRGF-------IPE-SVWKCLA------------
-----------ELSFFYRQLCAKELNKDTIRSLEENVAVLICKLEKIFPPG----FFNPM
QHLIIHLPYEARLGGPVQFRWNYPYE-----------------------------RF---
------------------------------------------------------------
-----------IQKLRKKVRNKARVEGSIVEAYLVEETSN----FLSLYFNPKVR--SAR
NKMHRYDDGSSQFD---STCNLEIFQYPGRCISPRGCRALT----IEQYKAATLYILTNT
PEMDD-FFKY--------------------------------------------------
--------------------------------------------YDSNHLRHCLSFN---
-LQSTKTNTNICHL---QCMK----------------------------------SSSIH
NALRQMSYGFRSTVSTYGVYDINGYRFRSEKYESK-KSGLTTTNSGVCVSCVGENNDV--
--------LEYYGIIKDILKISW-----EGSMNLELVLFD-CYWFD------------PT
STGVRRTDNL-GLVE-----------IKH-----TSRL--STFEPFVMASQVTQVYYLPY
P--CTTRRDL-SE----------WWVVHHVNPRGYVQKVE---NTNNDSNP---NDDQTQ
DVSFYQE-DGL-----EGTFIIDLGADLGNMTPPILDE----------------------
------------------------------------------------------------
------------------------------------------------------------
------------------------------------------------------------
------------------------------------------------------------
------------------------------------------------------------
------------------------------------------------------------
------------------------------------------------------------
------------------------------------------------------------
-------ITNAKDLEFLEKQTQAEDNYDEDDNEEEEEEEEEEEEEEEEEENDEEDEGTQ-
------------------------------------------------------------
------------------------------------------------------------
------------------------------------------------------------
--------------------------------------------PP---AYDPNDF
>Seamus
-----------------MAER-NWMYNGWHY-GSAPSDEWIEKTNMFLDHAFSIPDL-VQ
-DGSIKCPCGRCRNYMRHT-R----DIIEAHLCKFGFKENYET---WTAH-GE--EHIRN
NEPVSP----------------------------------------------LAH----E
EGFDQPDRMDEMLLDIGAVQPPG---------------------------------IDEE
PT-----------SSASAFYRMVDGANESVH---DNT--MHTSLSAIARLLALKSEYNMS
-----IAHYDDTLQLI-HELLPPDSKLAEDFYHSKKLLQGLGMTYIKIDVCYNNCMLYYK
E-NEHKDKCDFYNTPRF-------------------------------------------
--EDGQNKVPRKVLRYLPITDRLQRLYAHEETAKAMQSHKQS---------------TCG
K-----LVHPCDGEAWQQFDIDFPT-FGRDARNVRLAISTDGFTPFNIGAAPYSCWPVFV
SPLNL-PPGVLLKPEYIFLSLVISGPEHPGKKL-SILMQPLVDDLFKLWE--GVETWDAS
RKERFNMRAAFLWSVHDCPAYGNFAAWSTHGIFG--CPTCLCDTQAFRLRNGGKACWFDC
HRRFLPRDHEFR--FQANAFRKNTVVLDE-APRILK-GEEVR-DQMYAHVADR-------
-------------------------------------------NNY-GKTHNWTHVNCFW
Q-LPYFH--KLLLPHNIDVMHNEKNVAEAIWNTCFDIPDKTKDNVKARQDLVDICNRPSL
HLELKG----------NGKWHKPRAAFCIDKNDKTIILKWF-QDLKFPDGYAANIRRGVN
LLRRRIFG-LKSHDYHIFIERLLPVAFRGF-------LPE-NIWVCLA------------
-----------ELSFFYRQLCAKELSKDVVHSLEQNVAVLLCKLEKIFPPG----FFNLM
QHLIVHLPREAHLGGPVLARWMYPYE-----------------------------RY---
------------------------------------------------------------
-----------IGRLRKKVRNKARVEGSIVEAYLVEENTN----FLSLYFSHNVR--STR
NKIPRYDDGSSTFE---SSCNLQIFQYPGRCFNRRTCRDLT----VEEYKAAFLYILTNI
SEMDT-L--QFDKEQWKSRI----------------------------------------
--------------------------------------------APSDKQRHDLRLNGWK
YYRGTKHGPNFFDWFKKQCMA----------------------------------NSSID
STLRQISYGFPRRITTYGCYDVNGYRFRSEKYESA-KSGLSTVNTGVCVSCVDDDNNV--
--------IDYFGVIEDIIKITW-----EGSMNLELVLFD-CRWFD------------PT
NSGVRRTENL-GLVE-----------VNH-----TSRL--SNFEPFVLASQVTQVYYLPY
P--CDSRPDL-KD----------WWVVHNVTPHGWLP--P---STTNESAP---PNDQPQ
IDTFYQE-EGL-----EGHFVIDLGDDIEIATTYISDE----------------------
------------------------------------------------------------
------------------------------------------------------------
------------------------------------------------------------
------------------------------------------------------------
------------------------------------------------------------
------------------------------------------------------------
------------------------------------------------------------
------------------------------------------------------------
-------ITNEKDLDYLAKCNSPTQGDEELDDEEDDEEDEEEAEPEAI------------
------------------------------------------------------------
------------------------------------------------------------
------------------------------------------------------------
-------------------------------------------------IYDPEDF
>C
-----------------MEDR-EWMYSGWSR--RSISTEWVEQTKLFLDRAFSLPSL-VE
-NGTINSPCMKCRNDYQHI-R----VDIELHLAKCRFMENYTT---WSAH-GE--TPIVN
DENDVDM----------------------------------------------------G
YANDVVDRMNDMLDDLAAEHTPHI--------------------------------VNEE
PT-----------PYAKAFYRMLDTVDDKVH---ANT--QHTSLSTVARMLDLNRRYNMS
-----TAHYDDTLKLI-HELLPPDYNLVEDFYHSKKLLEGLGMPYVKIDVCYNNCMLYYK
E-NEHKDICDFCKTPRY-------------------------------------------
--ENDINKVPRKILRYLPITDRLQRLYAHVEVAKLMKSHKQS---------------TLG
K-----MVHPCDGEAWKKFDEDFEV-FASDPRSVRLAIATDGFTPFNLTAASYSCWLVFV
APLNL-PPG-SMKKEYVFLSMVISGPEDPGKKLSSVLMQPLVDELMKLWV--GVDTWDAS
VKKKFTMKAAYLWSIHDFPAYGNFSGWSTHGRLA--CPICFSDTKAFRLKAGGKACWFDC
HRRYLPENHVFR--NQENAFKKATTIHDI-APRPLT-GAEVE-HQMNRLVGDK-------
-------------------------------------------KGY-NSTQNWSHASCFW
Q-LPYVN--KLLLRHNIDVMHNEKNVVEAIWNTCFDVTDKSKDNWKAMLDLQQICHRPAL
HLSDPTN---------NGKWEKPRAKFCIKKDDKAIVLEWF-QKLKFPDVYAANIKCGVN
LKKSKIFG-LKSHDFHIFIECLLPVAFRGF-------LPE-DIWICLA------------
-----------ELSHFYRQLCAKELSQDIVHSLEQNVAALVCKLEKIFPPG----FFNPM
QHLIVHLPYEVRLGG---------------------------------------------
------------------------------------------------------------
---------------LKKVRNKARVEASIVEAYLVEEATL----FLSLYFKAGVR--SAR
NKTPRYDENGPSND---SSCTIDIFQYQGRYTNPQGSRILK----PDEYKAAALYILTNI
PEMDE-FFV---------------------------------------------------
------------------------------------------------------------
------------------------------------------------------------
------------------------------------------------------------
------------------------------------------------------------
------------------------------------------------------------
------------------------------------------------------------
------------------------------------------------------------
------------------------------------------------------------
------------------------------------------------------------
------------------------------------------------------------
------------------------------------------------------------
------------------------------------------------------------
------------------------------------------------------------
------------------------------------------------------------
------------------------------------------------------------
------------------------------------------------------------
------------------------------------------------------------
------------------------------------------------------------
------------------------------------------------------------
--------------------------------------------------------
>DOPPIA
----------------MDGDR-RVMYDGWRK-DGAHSNAWMGVTKAFLEHAFKDAT----
-GRLAKCPCNRCENKWPQK-K----EEMEKHLCKSGFMPNYLV---WYQH-GE--SIRHV
DAE--------------------------------------------------------V
ELDDDHDRMDDMLHDLGREVEMNAE-------------------------------EAGQ
LP-----------RDAQEFFRLLAAGEERLH---EHT--PMSVLGTLTRLMAIKSKHNIS
-----NSAYNDIVQLM-GEVLPENHKLPKNMYFAKKMLAGLGMTYEKIDVCPNSCMLFFE
E-DDKLDRCKHCEASRYVEVTNDEG-----------------------------------
--ELVVTKVAAKQLRRLPIIPRLSRLFLNKEIALHMTWPKNG----------VRLVTDPD
I-----MVHPSDGDAWKAFDEFDPE-FANDPRSVRLGLSTDGFTPFNTSASPYSCWPVFI
VPYNL-PPELVNKEEFMFLALVIPGPEHPGPKL-NMFVRPLIEELKQLW--RGVKAYDSH
TEKEFTMRAAYLWSVHDLLAYGDWSGWCVHGRLC--CPICMNDTDAFRLKHGGKVSFFDA
HRRWTPFKHDFR--NSLTAFRGGAKIRNG-PPKRQT-APQIM-AWHACLKQG--------
--------------------------------------ENDRFQGY-GEDHNWTHISSIW
E-LPYAK--ALIMPHNIDLMHQERNVAESIISTCFDVTDKTKDNMKARKDMAEICKRPML
ELKVSD----------KGHESRPRADYCLKPDERKEIFKWL-KNLKFPDRYAANLKRAVN
LKTGKLIG-LKSHDYHIIMERLMPVMFRGY-------FKD-ELWSIFA------------
-----------ELSYFYREVCAKTVSKRLMQKFEKEIPILICKFEKVFPPG----FFNVM
QHLIVHLPYEALVGGPVQFRWMYPIE-----------------------------RA---
------------------------------------------------------------
-----------LKKLRASVRNKARVEGCIAEAFALKEISQ----FSTRYFA-RAN--NVF
APSVRLHVDNESPQ-----STLQIFANPGKAVGKGSVRHIE----ASDLNTLMLYMYSNI
DSTQE-AFDMFDEECWKSTS----------------------------------------
--------------------------------------------KPTAIQLENLRRDG--
----LKGGPNFVQWFRNY--------------------------------------VSNC
RSLIQMAHT-SVSVRNYTRYDVNGYRFRTAKLEKS-RPLAATTNSGVLASSYVDDDKV--
--------VDYYGVLQNIVELIF-----DGPKELKVVFFE-CDWFD------------AH
SG--TRVDKY-GNVE-----------VKH-----SSRIL-SSMSDVVLANQAKQVYYLPY
P--HPSLKA--------------WWVAIKVNPQVVAP------ESADYV-----STSRDN
DDAVFQP-EAASNQDIAHRFHVTNGEGLENLCCNSSDLIEEPRSKRKRPV----------
------------------------------------------------------------
------------------------------------------------------------
------------------------------------------------------------
------------------------------------------------------------
------------------------------------------------------------
------------------------------------------------------------
------------------------------------------------------------
------------------------------------------------------------
--VVRRSVRIQRNQERMNKQRAEEASSDADDF----------------------------
------------------------------------------------------------
------------------------------------------------------------
------------------------------------------------------------
--------------------------------------------------------
>En1
----------------MSDDRRRAMYDGFDSVTHGHSDAWLRVADEFVALAFVGD-----
-ARLARCPCIKCRNLVRLK-K----VELSYHIFKHGFMPNYLV---WHEH-GE--VDHTI
E----------------------------------------------------------S
DGDQDIDRMEEMLDDIRNEYPDLQ--------------------------------NNQA
FP-----------EDVREFYKLLEASEAKVH---EGT--NVSVLQVVTRLMAMKSKYTFS
-----NKCYNDIVKLI-IDISPPNHNMPKDLYHCKKLVAGLGMNYQKIDACEDNCMLFWK
E-HENTTHCIHCSKSRYAVVLDEDG-----------------------------------
--NEVTTKVPIKQLRYMPITPRLKRLFLNQETAKQMRWHKEG----------DRQGQDPD
V-----MVHPSDGEAWQALDRFDPE-FARDPRSVRLGLSTDGFTPYSNNSTSYSCWPVFM
MPYNL-PPNKCMKEEVMFLALIVPGPKDPVTKI-NVFMEPLIEELKMLW--QGVEAYDSH
LKCCFTLRAAYLWSIHDLLAYGIFSGWCVHGILR--CPICMGDSQAYRLEHGKKETFFDV
HRRLLPYNHPFR--KDTKSFRKGKRVRDG-PPKRQT-GENIM-RQHRDLKPGV-------
---------------------------------------GGRFQGY-GKEHNWTHISFIW
E-LPYTK--ALLLPHNIDLMHQERNVAESIISMCFDFTGQTKDNMNARRDLAELCDRPHL
ELRKNP----------SGSESRPQAPYCLKRQEREEIFQWL-KKLRFPDRYAANIKRAVN
LDTGKLVG-LKSHDYHILIERLVPVMFRGY-------FSP-DVWKIFA------------
-----------ELSYFYKQICAKEISKKLMLRFEKEIVVLVCKMEKVFPPG----FFNCM
QHLLVHLPWEALVGGPAQFRWMYSQE-----------------------------RE---
------------------------------------------------------------
-----------LKKLRGMVRNKARVEGCIAEAFAAREITL----FSSKYFS-DTN--NVN
AQTTRYHVAEQAPI-----TDLSAFKWDGKGVGAYTSHLVG----TIERNKTLLFLYVNM
PELHP-YFQIFD-SIYKPNK----------------------------------------
--------------------------------------------QLTQKQLDDLRLKG--
----LHGGPSFVQWFHEH--------------------------------------VISS
KDLLQISHG-QLTARKFDRYDINGYRFRTAKLEAS-RPLAATTNSGVVASSYSDDGQL--
--------EDYYGIVQDITEYTF-----GGHKPLRLVTFD-CIWFD------------PQ
VG--TRVDEF-GMVE-----------VKH-----ASRYKGNEYNNIILAHQAHQVYYLSY
P--HKSFKT--------------WWVAYKVNPEVHPY------RYQNYNLS---TNDDDE
DDVVFQE-VGDQADDSDNDSIVSEGAGLNELASLTVELMEEPISSNSKRQ----------
------------------------------------------------------------
------------------------------------------------------------
------------------------------------------------------------
------------------------------------------------------------
------------------------------------------------------------
------------------------------------------------------------
------------------------------------------------------------
------------------------------------------------------------
--RLEETVLETQQWVEQLNTRVAEEDSDADDF----------------------------
------------------------------------------------------------
------------------------------------------------------------
------------------------------------------------------------
--------------------------------------------------------
>Norman
----------------MDDNRRRAMYDGFNSVTLGHSKEWVRVAKQFVDLAFSGG-----
-PCVVKCPCTKCRNFKYVRKI----EELEHHLCKNGFMPNYLV---WRSH-GE--VEQNI
TESE-------------------------------------------------------R
IDDEEEDRMDDLVADISREYPTLA--------------------------------SKQA
TP-----------DEVREFYKLLHASEEKVH---DDT--TVTVLQVVTRFMAMKAKYNFS
-----NNCYNNIINLI-IDLIPSNHKMPKDLYQSKKIVPGLGMKYKKIDVCEDNCMLFWK
E-YEAATNCLKCGKSRYPEVLKEDG-----------------------------------
--ATFATKVAVKQLQYMPITPRLKRLFLTPETAKLMLWHKEG----------EREIQDLD
I-----MMHPSDGDAWKALDRFDLE-FARDARSVRLGLSTDGFTPYDNSSTSYSCRPVFI
MPYNP-PPNKCMKEGFIFLALIIPGPKHPGKKI-NVFMQPLIEEFKELW--VGVKAYDGH
L-VKFTLRAVYLWSIHNLPAYDIWSGWCVHGRLC--CPICMGDTQAYRLEHGKKVSFFDC
HRRFLPSNHLFR--NDTKSFRRGIKVKDG-PPKRLM-GEDIM-IQHRALQRDA-------
--------------------------------------EGHEFEGY-GQDHNWTHISFLW
E-LPYAK--VLILPHNIDLMHQEHNVAESIISMCINIKGKTKDNINARKDLANLCDRPSL
EVKLNP----------NGKERTPRAPYCLKLEERKEVFRWL-KMLKFPDRYAANIKRTVN
LDTNKLNG-LKAHDYHILMERLMPVMFRGY-------LKP-PLWKMIV------------
-----------ELSYIYRHICAKHISKKLMIQFEKQIAALVCKMEKVFPPG----FMNVM
QHLLVHLPYEALVGGPVQFRWMYSQE-----------------------------RE---
------------------------------------------------------------
-----------LKKLRATVRNKARVEGCIAEAFAAKEISI----FSSQYLS-HTN--NVN
AQSTRYHTEEEGLR-----PTLVFFLWKGKGVGASTAHYVD----IRERNFTMLYLYTNM
EELDP-YFEMFD-SIYLAGH----------------------------------------
--------------------------------------------KPTPKELDNLRMKG--
----MNGGPRFIEWFHEH--------------------------------------VIIS
DDLRHISHG-QLKPRKYSRYDINGYRIRTSKLEKKIHPQAATTNSGVVASTTNADRGT--
--------HDYYGVLQDITKYTL-----GGAKEFMFVLFD-CEWFD------------PQ
Q---TREDEF-GIVE-----------VKH-----ESRFKGSDYSNVVLAHQVQQVYYLTY
P--HENLKS--------------CWVVYKINPEVHPL------RYDYYNTN---NEDDDY
VN-IYQE-EGDQSE--NREFTISEDLGLNEVAILAIDLMAEEPGPSRART----------
------------------------------------------------------------
------------------------------------------------------------
------------------------------------------------------------
------------------------------------------------------------
------------------------------------------------------------
------------------------------------------------------------
------------------------------------------------------------
------------------------------------------------------------
--RRSQRILEKQQRLEIIEQRVAEADSDADDF----------------------------
------------------------------------------------------------
------------------------------------------------------------
------------------------------------------------------------
--------------------------------------------------------
>Baron
------------------------------------------------------------
---MIVCPCKDCRNVERKS-G----SDVVDHLVRRGMDEAYKLRADWYHH-GD--VDSVA
DCESNFSRWNA-------------------------------------------------
-------EILELYQAAQGFDADLGE-------------------------------IAED
ED-----------IREDEFLAKLADAEIPLY---PSCL-NHSKLSAIVTLFRIKTKNGWS
-----DKSFNELLGTL-PEMLPADNVLHTSLYEVKKFLRSFDMGYEKIHACVNDCCLFRK
R-YKNLENCPKCNASRWKSNMQT-------------------------------------
--GEAKKGVPQKVLRYFPIIPRFKRMFRSEEMAKDLRWHYSN----------KS---TDG
K-----LRHPVDSVTWDKMNDKYPE-FAIEERNLRLGLSTDGFNPFNMKNTRYSCWPVLL
VNYNL-PPDLCMKKENIMLSLLIPGPQQPGNSI-DVYLEPLIEDLNHLWK-KGELTYDAF
SKTTFTLKAMLLWTISDFPAYGNLAGCKVKGKMG--CPLCGKGTDSMWLKYSRKHVFMC-
HRKGLAPTHSYR--NKKAWFDGKIE-HGR-KARILT-GREVS-QTLKNFK-NDFGN----
--------AKESGRKRKRN-DCIESVTDSDDESSESEEDEELEVDE-DELSRWKKRSIFF
K-LSYWEVNDLPVRHNLDVMHVERNVGASIVSTLLHC-GKSKDGLNARKDLQDLGVRKDL
HP--NAQ---------GKRTYLPAAPWSLSKSEKKTFCKRL-FEFKGPDGYCSNISRGVS
LEDCKIMG-LKSHDYHVLMQQLLPVALMGL-------LPK-GPRTAII------------
-----------RLCSFFNHLCQRVIDIEVISVMEAEIVETLCMFERFFPPT----FFDIM
VHLTVHLGREARLGGPVHFRWMYPFE-----------------------------RY---
------------------------------------------------------------
-----------MKVLKDFVRNPARPEGCIAESYLAEECMR----FCSDFLK-KTT--SVE
EKPERNTEYENNS------------ILEGRPISAGTSFMLT----EVDKNIAHLAVIQNM
AAFDP-YVDM--------------------------------------------------
--------------------------------------------HLQYLQDTNPRCKRDA
SFLWNMHAKNFASWIKEQ-----------------------------------------A
NTIKWLAYGPRCSARSYSGYIVNGQRFHTRSLE------RQSQNSGVYYEATAMCRSSAK
DTAQVVDLVSYYGTVTDIILLDY--------NVFYVPIFR-CQWAV--------------
RGNGVKVED--GFTL-----------VNL---NHSQVS--FLKDPFILASQAKQVFYSRV
D--DSS----------S------WYVAMKGSSRRY----S---KEDAQEGNAE-IGPLPA
DIDMDAE---------------------------------MDEAEYARSD---CEGIYVP
NVDSYSFYESLFYALHALCLLLLFWFQISFLEV---------------------------
------------------------------------------------------------
------------------------------------------------------------
------------------------------------------------------------
------------------------------------------------------------
------------------------------------------------------------
------------------------------------------------------------
------------------------------------------------------------
------------------------------------------------------------
------------------------------------------------------------
------------------------------------------------------------
------------------------------------------------------------
--------------------------------------------------------
>Chester
------------------------------------------------------------
---MVICPCSDCRNVDRHL-G----SVVVDHLVRKGMDEAYKKRMDWYHH-GE--IISGD
AEDNTVNECNE-------------------------------------------------
-------EILELYRAAECLDDELA-----------------------------DDVEGEA
ED-----------KKEDEFLAKLADAETPLY---PSCA-NHSKLSAIVSLYRIKTQNGWS
-----DKSFNDLLETL-PKMLPADNVLHTSMYDVKKFLKSFDMGYEKIHACINDCCLFRK
K-FKKLDACPKCKASGWKQNMHT-------------------------------------
--GQIKRGVPQKVLRYFPIIPRLKRMFRSEVQAKELRWHSTN----------KS---SDG
K-----LRYPVDSVTWEQVNAKYPA-FAPEERNIRLGLSTDGFNPFNMKNSTYSCWPVLL
VNYNM-APDLCMKKENIMLTLLIPGPQQPGNSI-DVYLEPLIEDLIHLWN-EGEVTYDAF
SKSTFNLKAMLLWTISDFPAYGNLAGCNVKGKMG--CPLCGKNTDSMWLPNCRKHVYMS-
HRKGLPSNHSYQ--SKKSWFDGKAE-HGR-KGRILT-GRNIS-IMLRNFK-NDFGN----
--------MKEKGKKRVRTGSVIETSSISESEDSESDEEEEVELDE-EELSRWKRRSIFF
K-LPYWEV-YLPVRHNLDVMHVERNVCASIVATLLHC-GKSKDGLKTRKDLQLLGIRKGL
HP--TER---------GKRIYLPPAPWSLSKQEKKVFCKRL-YDFKGPDGYCSNISTCIS
LAECKVMG-LKSHDYHVLMQQLLQVAVRGL-------LPK-GPRIAII------------
-----------RLSAFFNKLCQRVIDMEQITVLETEIVETLCMFERFFPPS----FFDIM
VHLCVHLGREARLGGPVHFKWMYPFE-----------------------------RY---
------------------------------------------------------------
-----------MKVMKDYVRNPARPEGCIAESYLADECME----FCRAFLR-KST--SVE
EKKVRNIEYENNS------------ILEGRPISAGTSLILT----DSEKKIAHLAVIQNT
AMFDP-YVDM--------------------------------------------------
--------------------------------------------HLEFLQNSNVRCRRDA
SVLWSTHTHNFADWLKKQ----------------------------------------HE
DVLKWLAYGPRNIARSYSGYIVNGLRFHTDKVD------RLSQNSGVFYEATAMCRSSVK
DTSQVADWVTYYGRVTDIILLDY--------NIFYVPIFR-CQWAV--------------
RGNGVKVED--GFTL-----------VNL---FQSQVS--FARDPFILASQAKQIFYSRE
D--DSS-----------------NFVVMRGSSRRY----N---EEGEELGD---VGPLPS
VVDMTIE-------------------------------DQNDESQNARSD---SEGIYV-
------------------------------------------------------------
------------------------------------------------------------
------------------------------------------------------------
------------------------------------------------------------
------------------------------------------------------------
------------------------------------------------------------
------------------------------------------------------------
------------------------------------------------------------
------------------------------------------------------------
------------------------------------------------------------
------------------------------------------------------------
------------------------------------------------------------
--------------------------------------------------------
>Korbin
------------------------------------------------------------
----MFCPCTDCRNLCHQP-N----DTVLEHLVIKGMDHKYKRNGCWSKH-GE--IRADK
LEAEPSSEF---------------------------------------------------
-------GAYELIRTAYFDGEDHSDSENQN-----------------------EDDSKEP
ST-----------KEESDFREKLKDVETPLY---YGCP-KYTKVYAIMGLYRIKVKSGMS
-----DNYFDQLLSLV-HDILPGENVLRTSTNEIKKFLKMFGFGYDIIHACPNDCILYRK
E-YELRDTCPRCSASRWERDKHT-------------------------------------
--GEEKKGIPAKVLRYFPIKDRFKRMFRSKKMAEDLRWHFSN----------AS---DDG
T-----MRHPVDSLAWAQVNDKWPQ-FAAEPRNLRLGLSTDGMNPFSIQNTKYSTWPVLL
VNYNM-APTMCMKAENIMLTLLIPGPTSPSNNI-DVYLAPLIDDLKDLWS-DGIQVYDSF
LKESFTLRAMLLWSISDYPALGTLAGCKVKGKQA--CNVCGKDTPFRWLKFSRKHVCLS-
NRK-RPPGHPYR--RRRGWFDNTVE-EGT-TSRIQT-REEIF-ESLKDFK-NDFGR----
--------PLERNGKRKRSDLC----------------EDDEYGED-THQWRWKKRSILF
E-LPYWK--DLPVRHNIDVMHVEKNVSNAIVSTLMQ-STKSKDGLNARKDLEDMGIRSNL
HT--QLR---------GKRTYLPPAVFWLSKDEKKRFCKRL-ARFRGPDGYCTNISNCVS
VDPPVIGG-LKSHDHHVLLQNLLPVALRGL-------LPK-GPRVAIS------------
-----------RLCHYFNRLCQRVIDPEKLISLESELVETMCHMERYFPPS----LFDIM
FHLPIHLAREARLGGPVHFRWMYSFE-----------------------------RY---
------------------------------------------------------------
-----------MKTLKAFVKNFARPEACMDEGYLAGECMA----FCLEFLQ-DSL--SVP
EVVNRNEDIDSDSL-----------VLEGKPLEKATQVTLT----SKERDIAHRYVLMNM
AFMDP-YVNL--------------------------------------------------
--------------------------------------------HLEELQATDARCMKNE
TFLWKTHAEKFSQWVKEKVII-----------------------------SIPTNSKETS
TQPRWLAFGPRQIAQSYKGFVINGHRFHTD--DMK----KKTQNSGVTYEAFSMCRSSAK
DTRQQADIVSYFGVIKEIIMLDY--------HMFQVPIFK-CHWAN--------------
KGNGVKEED--GFTL-----------VNL---YLNQTA--YLQDPYILAAQAKHVYYSRE
D--DSS----------P------WYVVMKAPPRGY----H---ELETKEEFVAASVLIQE
NDDIGNE-S------------------------------SDDESFCVRND---CEGVLVA
D-----------------------------------------------------------
------------------------------------------------------------
------------------------------------------------------------
------------------------------------------------------------
------------------------------------------------------------
------------------------------------------------------------
------------------------------------------------------------
------------------------------------------------------------
------------------------------------------------------------
------------------------------------------------------------
------------------------------------------------------------
------------------------------------------------------------
--------------------------------------------------------
>EnSpm12_Fves
-----M-------------DK-SWIT------LDKNSDEYREGVKQFVLNSKRYA---RN
-PEMIICPCAICRNLSPQT-D----DDLEMHLMRYDVDPDYDI---WCAH-GE--DAGPS
IQVVDNES--------------------------------------------SDH----I
DVDYELPEVLQMYKDAHYPFS--------------------------------DGVGSSR
TA-----------SIEEEYKKKVEEAEVPLY---PGCKKRYTKLSATLILYKFKADNGLX
-----TESFDELLEVF-KDMLPDVNTFPESNYIIKKFLKEFDLGYEKIEACINDRCLFRG
EKKKNMQNCPECNASRWYVNPRT-------------------------------------
--NEINKGVPAKVLRYFPIIPRIQRMFLSASNSELLTXXSTH----------HS---QDX
M-----MRHPVDSIQWXTVDQKWPS-FASEPRNLRFGLATDGFNPYKNLSSTHSIWPVIL
VIYNL-PPNVCMSQENLMLSLLVPGPKQPGNDI-DVYLEPLIDDLKELWS-NGVEMYDAY
KRAMFNLKAILLRTINDFPAYGNLAGLTTKGSXHVLCVVLRHFLNGYSLQ----------
IRLFIS------------------------CPKPR-------------------------
------------------------------------------------------------
--FPL----VLPLRHNLDVMHIEKNVCESVLATILDVNGKSKIDNESRRDLELLELMEDV
PN--DEK---------RDKLELPSAPYTLTKVKKPKFCGKL-YFQRFPDGYCSNIANCVK
LQQCKIQG-LKSHDHHVLMQQLLSVALKGL-------LPE-GLRKAIW------------
-----------RLSSFFNELCQRVLDKKRLEELEDEIVLTLCLLERYFPPS----FFDIM
IHLTIHIGREAKLCGPVHFRWMYPFE-----------------------------R----
------------------------------------------------------------
------------------------------------------------------------
------------------------------------------------------------
------------------------------------------------------------
------------------------------------------------------------
------------------------------------------------------------
------------------------------------------------------------
------------------------------------------------------------
------------------------------------------------------------
------------------------------------------------------------
------------------------------------------------------------
------------------------------------------------------------
------------------------------------------------------------
------------------------------------------------------------
------------------------------------------------------------
------------------------------------------------------------
------------------------------------------------------------
------------------------------------------------------------
------------------------------------------------------------
------------------------------------------------------------
------------------------------------------------------------
------------------------------------------------------------
------------------------------------------------------------
--------------------------------------------------------
>A
------------------------MYA-----KERINARWITEWTVFFGVAKGDMER-KG
-LLMMRCPCRKCGNTCMMK-P----EDVQMHVLASGFVEGYSR---WTCH-GE--DAVDV
GSGSEDDDVLRYDLANDSEEETRVDEEANV-----------------------------E
GEGAPRGRIAEMLDDPYLR----------------------------------DQLEDPE
DE-----------AESAQFKKLLEDANTPLY---DGAGEENNVLEVTLELLRLKAASCWS
-----DKGFTDLLSYL-ASVFPQPNKLPKSTYEAKKITCPLGLDCVKHHSCPNDCMVYIG
E-YENHESCHICGASRYKKKNARAGEDDG-------------------------------
--EEVMKGRPAKTVWYLTAGGRVERWMQNVKDARYLVHHDPAQAAFDPDGHYRV--EEPG
V-----LRHPADGTQWRNFDTAFPD-FGAEPRNLRLGLSTDGINPFGNMNNKHSTWPVIL
FVYNL-PPWLIMKRKYIHMCMLIQGPKQPGADL-NVYLQLVKDELKQLWN-PGRVVWDAN
RREYFTMRAALLTCVHDYPANGNTSCQVTHGYKA--CTKCGENTTSEKLPASSKIVYMG-
HRKWLDAKDPWR--DDKERFNGKTE-HGT-APKEKS-GMQIL-EIVNDLE-VVPGK----
-------------------------------------IAA-KKYKE-PEGVVWKRRSVFW
D-LEYWA--HLECRHSIDVMHVEKNVCDSVLGLLMNIPEKTKDGPNARKDLELMSIRKEL
WGKDQVS-AADKNGFVTVTTRCRLACYNLYKDELHRMCQCL-QGIKVPSNYSSSIKHLVD
MKSHKLSG-MKSHDNHVILTQLLPVAIRGI-------MEP-HVRETIM------------
-----------KLSDFFDSISQKSITVRRCQILKDSMIQILCELEMFFPPS----FFDIM
VHLMIHICDEILSLGPSFLHNMYGPE-----------------------------RY---
------------------------------------------------------------
-----------NGVLKRYVRNRSRPEGSIVEGFRAEECIE----FCTDWLA-DQK--SIG
VPESRHKG-----------------KLDGEGGLGHTYLNVYGRGREADFERAHLVVLQTV
DCCRP-YQEM--------------------------------------------------
--------------------------------------------HMEQLRNENPKRGE--
VWIHWEHNKTFAAWLKNYWYG-------------------------------RETTNVSE
ETVACLSREPAYHVSTWQSYAINGYNFYTASQDRK----STYQNSGVVMTSETATDDNSK
T-------KAFFGVIEEIWELEY--------SITKIPMFR-VRWTK--------------
---GDKEESH-RFTTMVLPPEIPREQVDV-----RKIP--AREEPWVFAKQCKQVFYIDD
P--ANK----------G------RVVVRRGKR-----------SIVGVDGV---TSQE--
DYEGFHD-PTTAADDEEAERTILTRKRRGKRRSDGSESEKIPQKPYLRSSSARSQVMTYR
RKEKH-------------------------------------------------------
------------------------------------------------------------
------------------------------------------------------------
------------------------------------------------------------
------------------------------------------------------------
------------------------------------------------------------
------------------------------------------------------------
------------------------------------------------------------
------------------------------------------------------------
------------------------------------------------------------
------------------------------------------------------------
------------------------------------------------------------
--------------------------------------------------------
>D
------------------------MY------EERMSASWVAKWATFYDFAVADMKS-KG
-NVKMCCPCDRCRNTVMHL-P----VDVEMHVMANGFVEGYFC---WTSH-GE--VAVEV
GSGFEEEHIEFDQSGEEYRGDDAMDEET-------------------------------P
VDEAPRGRMGEMLDDVHLQ----------------------------------NQLKDPD
NA-----------TDEKKFQKLVEDANTPVY---DNAGINNNVLEVTLELLRIKAKSGLS
-----DKGFTEMLSYL-ATVFPEGNKLPKSTYEAKKITCPLGLDVVKYHACPLDCIVYTG
P-HKNKDKCPICGTSRYKKKDGNHDEVDE-------------------------------
--EEVRKGRPAKIVWYLPMGSRFERWFQNLKDAVRLVYHDPREKMYDPDGEYRTDNTEAG
I-----LKHPADAAQWRTLDAEFPD-FASDPRNLRLGLSTDGINPFGNMSSTHSTWPVII
FVYNL-PPWLIMKKKYIHLCMLIQGPKQPGADL-NVYLQLVKDELAELWN-TGRKVWDAR
REEYFTLRAALLTCVHDYPANGNTSCQCTKGYKA--CTKCAENTISEMLPTSRKIVYMG-
HRRWLHPKDPWR--LDAESFNGKEE-HEG-KPREKS-GFEIY-DIVKDLE-VRPGK----
-------------------------------------AENVKDKDG-PDTSVWKRRSVFW
G-LPYWP--HLRCRHSIDVMHVEKNVCDSVLGLLMNIPDKTKDGPKARKDLEILKIRKEL
WAEEEES-PEDKNGFVTVTTRFNPACYNLSKDELHRVCECF-RGIKVPSNYSSNIKRLVD
MKSHKLVG-MKSHDCHVIITQLLPVAIRGA-------MEP-GVRETVM------------
-----------KLCDFFDTISQKSITVKRCLLLQPMMVQILCEFEKYFPPT----FFDVM
VHLMVHIVDEILCLGPSFLHNMYGPE-----------------------------RY---
------------------------------------------------------------
-----------NGVLKRYVRNRGRPEGSILQGYLVEECVE----FCTDWLA-DQK--AIG
VPESRHKG-----------------KLAGQGLFGQKYIEVHSKRRAADFNRAHLVVLQHI
DAVRP-YQEM--------------------------------------------------
--------------------------------------------HMQELQNNNPTRGQ--
IWIHREHNKHFAEWLKEYWYE-------------------------------REPVDENE
KTVLRLSREPAYNVATWQAYAINGYTYYTKSQDCK----SQYQNSGVVLVSETATDSQAK
T-------KAFYGVIEEIWDLDY--------SITRIPLFR-VRWAT--------------
---NVKPDGH-RFTTMMLPPEIPRDQVNV-----EAIP--ATQEPWVFANQCKQVFFIED
P--SNK----------S------RVVVRRGKR-----------SIVGVDGV---TSQE--
DYDGFHD-PTTAADDEEAERTIETRKRARKSTGNE----KATTRAYVRKT--HREKLTYR
TRVKKKSRKDD-------------------------------------------------
------------------------------------------------------------
------------------------------------------------------------
------------------------------------------------------------
------------------------------------------------------------
------------------------------------------------------------
------------------------------------------------------------
------------------------------------------------------------
------------------------------------------------------------
------------------------------------------------------------
------------------------------------------------------------
------------------------------------------------------------
--------------------------------------------------------
>B
------------------------MY------EDRLRVEWIERLKTFVDAGVEDMHR-KG
-GDKMCCPCVRCRNSKLYE-A----EDVEMHLLMRGFVSGYSR---WTSH-GE--DGIEV
DGGIEMENMESDDQPGEEAYRGVD-----------------------------------P
VQDVPTGRMVEMLDDQHLQ----------------------------------NQLDDPE
DE-----------RVSRKFEKLREDAETPLY---ENAGVDKSVLEVTLELLRIKAKYNIV
-----DSGFTEILSYL-RTVLPPGNKLPKSTYEAKKVTCPLGLEVIRYHACPLDCIIYKG
D-YKDMHSCPVCKTSRYRKKDPNPDGGEE-------------------------------
--EELKRGAAAKTVWYLPCGTRLERWFQNEKEARWFIYHDATQADIDPEGVYRN---DDG
V-----LRHPADAAQWRTLDDEFPE-FGAEPRNIRFGMSTDGINPFGNLSSKHSTWPVIL
FIYNL-PPWLVMKRKYIHLSMLIQGPKQPGADL-NVYLELLKDELKELWE-KGRKVWDAH
KKEEFTLRAALLTCVHDYPANGNSSCQSTHGYKA--CTKCGDETDGLFLPESKKIVYMG-
HRKWLEMKDPWR--DDKKNFNGRAE-RRH-KPRELT-GHEVY-EIVRDLE-VVAGK----
-------------------------------------AQPAAGP---DGGLTYKRRSVFW
D-LPYWR--FLQSRHTIDVMHVEKNVCDSLLGLMMHHADKSKDGPKARKDLQWMGIREKL
WPIEEEAPQENKDGERTIYTRCKPACYSLSKAELHRMCECL-HGIKVPSNYSSSIKKLVD
MKSHKLVG-MKSHDCHVILTQLLPVAIRGC-------MEP-WVRETVM------------
-----------KLCDFFDTIGQKSITVDRCLQLRDAMIQILCECEMFFPPT----FFDIM
VHLMVHVADEILLLGPSFLHNMFGPE-----------------------------RY---
------------------------------------------------------------
-----------NGVLKRYVRNRGRPEGSIMEGYHAEECVE----FCTDWLA-DRK--PIG
VPESRHKG-----------------KLEGEGGLGRKELDVHARQRMDDFIRAHTMVLQLT
PEVEP-FIDM--------------------------------------------------
--------------------------------------------HIEELRNLNPNRND--
DWIQRKHNSTFAMWLKDLWYP-------------------------------RAAANEDE
KIVQKLSRLPDRNVVTYQSYAMNGYTYYTKAQDRK----STYQNSGIVLVAETGTDSEGQ
T-------EAYYGVVEEIWELDY--------TFTTIAMFR-IRWAR--------------
---DVRHEDH-RFTTMILPKEIPRHQVNV-----KRIS--ALHEPWQFASKCKQVFFVED
P--IAK----------N------RVVVRRGKR-----------SIVGVDGV---TSQQ--
DYEGFPD-PTTRQEEEVARRTIQTRKKSKL---------PTQDGAYARSS--HDEVQTYK
RKEKTTKKKDKIVQ----------------------------------------------
------------------------------------------------------------
------------------------------------------------------------
------------------------------------------------------------
------------------------------------------------------------
------------------------------------------------------------
------------------------------------------------------------
------------------------------------------------------------
------------------------------------------------------------
------------------------------------------------------------
------------------------------------------------------------
------------------------------------------------------------
--------------------------------------------------------
>E
------------------------MYE-----ETRNCEEWIRKLKDFTDVATEHMLR-KG
-DDMTCCPCSNCRNTMMLL-P----SDVELHLLLHGFVLGYSR---WTCH-GE--DAIEV
ESDPEMENMEHDDPP-DEPCRG-------------------------------------E
DQEVPQGRVAEMLDDVHLR----------------------------------KQLDDAD
DE-----------LVSRKFQKLREDAETPLY---ENAGLDKSVLEVTLELLRMKAKYNIV
-----DSGFTDILSYL-STVLPAGNMLPKSTYEAKKVACPLGLEVVRYHACPLDCIIYKG
D-YKDMHSCPVCKTSRYRKKDPNPEGLPE-------------------------------
--EEVTRGPAAKTVWYLPCGSRLERWFQNEKEARWFIFHDATQKDIDPDGVYRN---DDG
V-----LRHPADAAQWRTLDEEFPD-FGAEPRNIRFGMSTDGINPFGNMSSKHSTWPVIL
FIYNL-PPWLIMKRKYIHLSMLIQGPKQPGADL-NVYLELLKDELAELWS-TGRKVWDAH
KKEEFTLRAALLTCVHDYPANGNSSCQRTHGYKA--CTKCGDETNSQRLPVSQKIVYMG-
HRKWLQRDDPWR--KDKKNFNGRTE-PRP-KPREKT-GHEIY-EIVRNLE-VVAGK----
-------------------------------------ANPQAKEKD-GDGPVWKRRSVFW
D-LPYWK--FLQSRHTIDVMHVEKNVCDSLLGLLMNNADKTKDGPKARKDLEFLGIRKKL
WAVEEES-PEDHNGEVTVTTRCKPACYTLSKAELHRMCQCL-HSIKVPSNYSSSIKRLVD
MKSHKLVG-MKSHDCHVIITQLLPVAIRGA-------MEP-WVRETVM------------
-----------KLCDFFDTIGQKSITVERCLQLKDSMIQILCECEMFFPPT----FFDIM
VHLMVHITDEIILLGPSFLHNMYGPE-----------------------------RY---
------------------------------------------------------------
-----------NGVLKRYVRNRGHPEGSIMQGYHAEECVE----YATDWLA-DRK--PIG
VPESRHKG-----------------KLEGEGGLGRKVLDVYSSGREDDYMRAHTMVLQHM
YEVQP-FIDM--------------------------------------------------
--------------------------------------------HMEELENRYPNRSA--
DWIHKTHNATFAMWLKSFWYA-------------------------------RVAANEEE
RTAQKFSRLPDGCVVTYQSYAMNGYTYYTKDQDRK----SSYQNSGIVLVAETSSDNQGT
T-------EAYYGVIEEIWELDY--------TFTTIHNNDPASWGS--------------
---SSK--------------------VDV-----KKIP--ARWEPWQFATKCKQVFFIDD
P--TSK----------N------RVVVRRGKR-----------SIVGVDGV---TSQQ--
DYEGFPD-PTSKQEEEEASRTIQTRKKSRP---------EAREEAYARSG--HSETLTYK
RKEKTRKKKKDKIVE---------------------------------------------
------------------------------------------------------------
------------------------------------------------------------
------------------------------------------------------------
------------------------------------------------------------
------------------------------------------------------------
------------------------------------------------------------
------------------------------------------------------------
------------------------------------------------------------
------------------------------------------------------------
------------------------------------------------------------
------------------------------------------------------------
--------------------------------------------------------
>Calvin
-----M-------------DR-QWMY------ADRRSKEFIDGVHYFLRVAEANR---Q-
-RGFICCPCNKCKNQKEYSAS----RTIHFHLFESGFMPSYNC---WTSH-GE--QGVEM
EEDEVEDDNIPDF--------AQYVGFEGNQTGEEEIA---------------------A
DGNDVADDLGQMLQDAR---------------------------------------EDCE
SE-----------KEAHKLDKMLEDHRTSLY---PGCEQGHKKLDTTLELLQWKAKNGVS
-----DKAFGDLLKLV-KNILPGGNKLPETTYEAKKIVCPLGLEVHKIHACPNDCILYRG
EEYENLEACPVCKALRYKIRRDDPGEVDG-------------------------------
--QLTKKRIPAKVMWYFPIIPRLRRLFRNKGNARMLRWHAEE----------RQ---QDG
M-----LRHPADGSQWRNIDRKFKE-FGKDARNIRFGLSTDGMNPFGEMSSGHSTWPVTM
CIYNL-PPWLCMKRKYIMMPIIIQGPKQPGNDI-DVYLRPLVEDLKQLWKKEGVPVWDED
KQEEFNLRALLFVTINDWPALSNLSGQSNKGYKA--CTHCMDETESTYLKHCRKVVYMG-
HRRFLAANHPVR--KKGKHFEHKAD-HRT-KPKHRS-GKTVF-AMVKDLK-VVFGK----
--------GPG--------------------------SQHI-ESED-GHAAMWKKNSIFW
E-LPYWE--FLDVRHAIDVMHLTKNLCVNLLG-FLGVYGKSKDTLEARNDLKHMEQRGDL
HPE-PKE---------KGSHYLSPASYTLSKAEKESMFECL-ESIKVPSGYSTNIKRIIS
TKEKKFTN-LKSHDCHVLMTQLLPVVIRGI-------LPD-NVRATIT------------
-----------KLCAFMNAISQKVIDPDRLEALQNEVVQCLVSFELIFPPS----FFNIM
THLLCHLVKEIRILGPMYLHNMFPFE-----------------------------RY---
------------------------------------------------------------
-----------MGVLKKYVRNRARPEASIAKGYGTEEVIE----FCVEFIE-DLR--PIG
VPESRHEG-----------------RLRGKGTLGRKAIMTV---DNNLFRKAHFTVLQHS
SLVAP-YIEE--------------------------------------------------
--------------------------------------------HLALVRARNIGKSD--
AWITRHHIDTFPAWLRQHLMG----------------------------------NESIN
QQLAFLARGPSGSIATFQGYEINGYTFYTRAQDMK----STNQNSAVRVDAMGHDGTT--
--------ATYYGAIEDIWELDY--------GPLKVPLFR-CQWVR-------------L
TGGGVMIDDS-GMTT-----------VDL-----NKVG--YSDEPFVLANDVTQVFFVKD
M--SSKGKKG------RGPDEPKRQVVLPGKR-----------KIVGVEDK---TDE---
DYDQLDG-QPPFTVTIDPSILL-----------------SNEDTPYSRSD--HKEGTIVR
RKYVRSTVTADVMP----------------------------------------------
------------------------------------------------------------
------------------------------------------------------------
------------------------------------------------------------
------------------------------------------------------------
------------------------------------------------------------
------------------------------------------------------------
------------------------------------------------------------
------------------------------------------------------------
------------------------------------------------------------
------------------------------------------------------------
------------------------------------------------------------
--------------------------------------------------------
>Caspar
-----M-------------SH-PWMY------GDRRTTAYREGVHSFRDAADANK---HG
-GGYMFCPCVECRNEKDYTSS----RVIQSHLLRSGFMSGYNV---WTKH-GE--RGVMM
EDDDEEEENDDDNYRSM-FPEYADTAMEDNEEEDQ-----------------DEE----R
EPDEPADDLGRVISDAR---------------------------------------RGCD
TE-----------KERLQFEQMLQDHNKLLY---PTCEDGQKKLGSTLELLKWKAETGVT
-----DSSFEKLLVLM-KKMLPRKNELPASTYEAKKLVCPLGLDVQKIHACPNDCILYRG
EKYENMDKCPVCTALRYKIRKDDPGDIEG-------------------------------
--EPPRKRVPAKVMWYAPIIPRLKRLFRNKDHAKLLRWHMED----------RM---KDD
K-----LRHTADGLQWRKIETEFPR-FAADARNLWLGLSTDGMNPFGEQSCSHSTWPVTL
CIYNL-PPWLCMKRKFIMMPVLIQGPKQPGNDI-DVYLRPLVDELLQLWAEPGVRVWDEH
KQEEFDLRALLFVTINDWPALSNISGQSNKGYNA--CTHCLDQTESIYLDKCRKNVYPY-
NRRFLPPKHPLK--KKGKHFNGKAE-PRG-KPVIRT-GAEVF-DMVKDLK-VIFGK----
--------GPG--------------------------SQPVPNGPD-KRVPMWKKKSIFW
E-LPYWE--VHEVRSVIDVMHLTKNLCVNILG-FLGLYGKSKDTPEAREDQERHKGRDGM
HP----------------GQFQGRASYALTKEEKEIFFEVL-FSIKVPTGFSSNIKGIVN
MKDKKFQN-LKSHDCHVLMTQLLPVALRGI-------LPE-NVRLAIV------------
-----------KVCAFLNAISQKVIDRESLSGLQIDVVQCLVSFELLFPPS----FFNIM
THLLVHLVEEIRILGPVFLHNMFPFE-----------------------------RF---
------------------------------------------------------------
-----------MGVLKKYVRNRARPEGSISKGYGTEDVIE----FCVDFLP-DLK--PIG
VPESRYEG-----------------RLTGKGTLGRKAKVCM---DGHSFSQAHYTVLHNS
TVVAP-YIVR--------------------------------------------------
--------------------------------------------HKNILRSENPGKAD--
SWIKGEHEKTFGSWLQTHLMN----------------------------------DDTVG
DELYCLARPPSSTICTFQGYEINGNTFYTVAQDKK----STNQNSGVRFDATDENGHCL-
--------ETYYGYIEEIWELDY-------GPTFKIPLFR-CKWVK-------------L
TGGGVVVDQKYGMTT-----------VDL-----NNLA--YMDEPFVLANDVAQVFYVKD
M--STKTRKR-NQQKKISSDEPKRHIVLSGKR-----------NIVGVDDK---TDMSE-
DYNKFHE-IPPFKVKTDPSILL-----------------NDEDSPWLRPRRKQK------
------------------------------------------------------------
------------------------------------------------------------
------------------------------------------------------------
------------------------------------------------------------
------------------------------------------------------------
------------------------------------------------------------
------------------------------------------------------------
------------------------------------------------------------
------------------------------------------------------------
------------------------------------------------------------
------------------------------------------------------------
------------------------------------------------------------
--------------------------------------------------------
>Conan
-----M-------------SR-QWMY------DDRCSPQFVEGVHTFLLAAEANK---RA
-DGFMPCPCARCKNGHNYSTS----RTIHVHLFKSGFMPHYNV---WTKH-GE--RGVMM
EDNEEEE--DDDSYPGHGFPEYDDTTMG------EEAEPVMREEAEPAMREEAEE----E
ASDEPVDDLGRAIADAK---------------------------------------RNCA
SD-----------LEKKKLQRMLEDHKKLLY---PNCVGDKKKLGTTLELLQWKAENGVS
-----DKGFGKLLVMI-KDMLPKDNELPESTYEAKKVVCPLGLEVQKIHACPNDCILYRG
E-YEDLNACPVCGALRYKISRDDPGDVEG-------------------------------
--RRPRKKIPAKVMWYAPIIPRLKRLFQNKEHAKAMRWHRED----------RK---KDG
K-----LRVPADGSQWRKIERKYGKEFADDARSVWFGLSADGINPFGEQSSNHSTWPVTL
CLYNL-PPWLCMKRKFIMMPVLIQGPKQPGNDI-DVYLRPLVEELLQLWNGTGVRAWDEH
MGEEFDLKALLFVTINDWPALSNLSGQTNKGYRA--CTHCLDDTDSIYLANCKKNVYLG-
HRRFLPSRHPVR--KKGKHFKGEAD-HRT-KPRHRT-GADVH-DMVKDLK-VVFGK----
--------GPG--------------------------GQPVPNDAD-GRAPMWKKKSIFW
D-LPYWK--DLEVRSAIDVMHVTKNLCVTLLG-FLGVYGKTKDTPEAREDQQCMHGKDGI
HQ--------------------GHASYALTKEEKEIFFECL-LSIKVPSGFSSNIKGIIN
MTEKKFQN-LKSHDCHVIMTQLLPVALRGL-------LPE-NVRLAIV------------
-----------KLCAFLNAISQKVIDPEIIPRLQNDLVQCLVSFELVFPPS----FFNIM
THVLVHLCEEINVLGPVFLHNMFPFE-----------------------------RF---
------------------------------------------------------------
-----------MGVLKKYVHNRARPEGSISKGRQNEEVIE----FCIDFIP-DLK--PIG
VPESRHKG-----------------RLDGKGTLGGEQIICM---DGHSLTEAHYTVLQNS
ALVAP-YMDE--------------------------------------------------
--------------------------------------------HKNLLRSKHPERSD--
DWITREQTRSFASWLQARTMH----------------------------------DTSIE
DDLYLLSQLPSSNIMTFKGYEINGNTFYTIAQDKK----STNQNSGVRFDAETKTGK---
--------ETYYGYIQDIWELDY-------RRGLKVPLFR-CKWVN-------------M
TRGGVTEDPQYGMTT-----------VDL-----NNLA--YADEPFVLANDVAQVFYVKD
M--STKPRKRKDKEANASYDEPKWHIVLSGKR-----------NIVGVDDK---TDKSE-
DYEKFDE-ISPFTVNIDPSIPL-----------------NDEDFPWLRRKGTHQEKVSHP
KIWDVIGLLSSLSSVFHTQRESL-------------------------------------
------------------------------------------------------------
------------------------------------------------------------
------------------------------------------------------------
------------------------------------------------------------
------------------------------------------------------------
------------------------------------------------------------
------------------------------------------------------------
------------------------------------------------------------
------------------------------------------------------------
------------------------------------------------------------
------------------------------------------------------------
--------------------------------------------------------
>EnSpm21_Sbic
------------------------------------------------------------
------------------------------------------------------------
------------------------------------------------------------
------------------------------------------------------------
------------------------------------------------------------
-------------------MLPKPNELPTTTYEAKQIVCPLGLEIKKIHACPNDCILYRG
KDYENLDECPVCKASRYKIRRDDPGDVEGE------------------------------
--ERPRKKIPAKVMWYAPIIPRLKRLFRNKDHAKLLRWHKED----------RK---VDN
M-----LRHPADGSQWRAIDREFPE-FAKDARNLRFALSTDGMNPFGEQSSSHSTWPVTL
CIYNL-PPWLCMKRKFIMMPVLIQGPKQPGNDI-DVYLRPLIEELLLLWSETGVRVWDEY
KQEHFDLRALLFVTINDWPALSNLSGQTNKGYNA--CTHCFDDLDSIYLKKCRKVVYLG-
YRRFLSMNHPVR--KKGKHFKGKAD-HRC-KPRNRT-GEDVF-EMVKDVK-VVFGK----
--------GQG--------------------------SQPVPKDAA-GHAPMWKKKSIFW
E-LPYWQ--VLEVRNAIDVMHLTKNLCVNLLG-FMGVYGKPKDSLEARQDLQRMEERDNL
HPE-KTD---------DGRQYLRPASYTLSNEEKEIMFECL-SSIKVPSGFSSNIKGIIN
VPEKKFLN-LKSHDCHVLMTQLLPVALRGI-------LPP-HVRLATV------------
-----------KLCAFLNAISQKAINPLELAALQNDVVQCLVSFELVFPPS----FFDIM
THLLVHLVKEINILGPVFLHNMFPFE-----------------------------RF---
------------------------------------------------------------
-----------MGVLKKYVHQRARPEGSIAEGYGTEEVIE----FCVEFIP-ELD--PIG
VPESRHEG-----------------RLSGKGTLGKKTYIGT---GDDSFNKAHYTVLQNS
SVVEP-YVTK--------------------------------------------------
--------------------------------------------HKDFLRSQFPEKNE--
AWFMRQHIDTFSDWLRKECQG----------------------------------NDQID
EQLYLLARQPSWHILTYKGYEINGNTFYTLGQDKR----STNQNSGVRVDAIDPNGNR--
--------QTYYGRIEEIWELDY-------APNFKIPLFR-CQWVK-------------V
TGGGVTVDKDYGMTT-----------VDL-----NNVG--YKDEPFVLAADVNQVFYVKD
M--STKQKR--GKNDNKSTNEPKRHIVLSGKR-----------NIVGIEDK---SDISE-
DYERDDR-ITPFNVTKDPSILI-----------------NAEDTPWLRQD--HDQGTYVK
KKITIVPA----------------------------------------------------
------------------------------------------------------------
------------------------------------------------------------
------------------------------------------------------------
------------------------------------------------------------
------------------------------------------------------------
------------------------------------------------------------
------------------------------------------------------------
------------------------------------------------------------
------------------------------------------------------------
------------------------------------------------------------
------------------------------------------------------------
--------------------------------------------------------
>Clifford
-----M-------------NR-QWMY------GDRHTREYIKGVHEFLDAAEANK---Q-
-NGFMCCPCTECGNTRSYSNR----KVLHSHLLYKGFMPHYNV---WTRH-RE--IGVMM
EDGEEDY--DDNYVP----PEYGDAATGGAGEDEEEPDDVPNDAATGEAAEDQEE----P
TMCPDDDDLRRVIVDAR---------------------------------------TQCE
SQ-----------KEKLKFDHMLEDHKKRVY---PNCEDGNTKLGTVLELLQ-KAENAVP
-----DKGFEKLLKIL-KKKLSKDNELPDSTYATKKVVCPLGLEVEKIHTCPNDCNLYRG
A-YKDLNACPVCGALRYKIRRDDPGDVDD-------------------------------
--EPPRKRVPAKVMWYAPIIPRLKRLFRNEEHAKLMRWHSEN----------RK---KDG
K-----LRAPADGSQWRKIERKYWDEFAEDPRNVWFALSADGINPFGEQSSNHSTWPVTL
CMYNL-PPWMCMKRKFIMMPVLIQGPKQPGNEI-DVYLRPLVEELLQLWNENGVRTWDEH
RQEEFNLKSLLFVTINDWPALSNLSGQTNKGYHA--CTHCLDDTESIYLDKCRKNVYLG-
HRRFLPTNHQC---EKGKHFKGEAD-HRK-KPAMRT-GDDVL-AMVNDLHYVIFGK----
--------GPG--------------------------GLAVPNDAE-GHAPMWKKKSIFW
D-LPYWK--DLEVRSSIDVMHVTKNLCVNLLG-FLGVYGKTKDTPEAREDLQRLHEKDGM
PP----------------KQYEGPASYALTKEEKEIFFECL-LSMKVTTGFSSNIKGIIN
MPEKKFQN-LKSHDCHVIMTQLLPVALRGL-------LPE-NVRLAIV------------
-----------KLCAFLNAISQKVIDPEIIPRLRSDVAQCLVSFELVFPPS----FFNIM
THVLVHLVDEISSW-PVFLHNMFPFE-----------------------------RF---
------------------------------------------------------------
-----------MGVLKKYVRNRARPEGSIY------------------------------
LPKSRYEG-----------------RLTGKGTLGRDSIICR---DGYSWSQAHYTVLQNS
TLVTP-YVDE--------------------------------------------------
--------------------------------------------HKNSLRSKHPEQCD--
DWITCEHIRTFSSWLETRLRG----------------------------------DNTVC
DELYLLSRGPSLTVLTYKGYEINGNTFYTIP-DQK----STNQNSGVRFDAATESGK---
--------DTYYGYIVDIWELDY-------GPDFKVPLFK-CKWVN-------------L
LGGGVQVDPQYGMTT-----------VDL-----KNLG--YTDEPFVLANDVAQVIYVKD
M--STKPRKE-DKEANTSYDEPKRHIVLSGKR-----------DILGVEAR---QTCLK-
IMKSFMK-FLPSMSRLTQAS----------------------------------------
------------------------------------------------------------
------------------------------------------------------------
------------------------------------------------------------
------------------------------------------------------------
------------------------------------------------------------
------------------------------------------------------------
------------------------------------------------------------
------------------------------------------------------------
------------------------------------------------------------
------------------------------------------------------------
------------------------------------------------------------
------------------------------------------------------------
--------------------------------------------------------
>Eric
-----------------------------------------------MNAAEEDRIR-RN
-SDYMCCPCADCKNENMFDSG----EDVHGHLIQRGFMEGYTC---WVKH-GE--QESGS
GAAADRSGAHNQEDED----EHDMFIPSP-----------------------LGG----E
MVDVDHDLLQDMLRDVE---------------------------------------DPAQ
NE-----------RDGMKFSRLVSDSETPLY---AGCKAKHTKLSVTLDLMKLKASSGWT
-----DKSFTDLLGIL-KAMLPVENTLPETTYEAKQVLCPLGLEVRRIHACPNDCILYHK
Q-YADLDACPVCKASRYKRKKSADEG----------------------------------
--NKSKRGGPAKVVWYLPIIDRFKRIFANPNEAKLVRWHATE----------RR---NDG
M-----LRHPADSIEWRNIDRKHKD-FAADPRNMRICLCTDGMNPFGDMSSTHSTWPVLI
ANYNL-PPWLCFKRKYIMLCLLIQGPRQPGNDI-DVFLEPVIDDLEILWK-EGVETWDAY
GQENFKLRVLLFCTINDYPALGNLSGQTIKGKKA--CSDCKEHTRSRWLKKSRKMVYMG-
HRRWLPLRHAFR--RKKKIFNGKRE-LQP-APKDLS-GDEVH-NMVKDIS-NEFGK----
--------KRK-------------------------------RSKT-KEKGMWKKKSIFW
R-LPYWK--DLDVRHCIDLMHVEKNVCESLVGLMLNIPGKTKDGLNARLDLQDMNIRSEL
QPIRDAE---------TGKVYLPPACHTLSKDEKIAMLSCL-KDIKVPSGYSARISKYVK
LDDLKLVG-MKSHDCHVLITQILPVAIRGI-------LPP-KVRHTIQ------------
-----------RLCAFFNAIGQKVIDPEDLDGLQTDIVNTLCHLEMFFPLS----FFDIM
VHLPVHLVKQTKLCGPAFLREMWPFE-----------------------------RY---
------------------------------------------------------------
-----------MGVLKSYVRNRAKPEGSIIEGYTTEEAIE----FCVNYMS-DAD--PIG
VPASRHEG-----------------RLSGVGTIGRKRIRPD----QASYAQAHYAVLQHM
AEVGP-YFEE--------------------------------------------------
--------------------------------------------HLAKIRDENLGRSD--
AWINREHNSRFNEWFKNRVTM---------------------------------STDVPN
ETVQLLGMGPSWTVDTWQGYDINGYTFYTVKQDDK----STVQNSGVRIDAFQDQVGS--
--------NTYYGRIEEIWELNY--------VKFKVPLFR-CRWVN--------------
LRTGVKADKE-GFTL-----------VDL-----SKVG--YADEPFVLAKQVEQIFYIKD
P--SNK----------K------MHIVRDGKR-----------RIVGVDNV---VDEE--
EYNHNLH-VRPHIDLDDD---------------------PQEPVAYARSD--HTEGITL-
------------------------------------------------------------
------------------------------------------------------------
------------------------------------------------------------
------------------------------------------------------------
------------------------------------------------------------
------------------------------------------------------------
------------------------------------------------------------
------------------------------------------------------------
------------------------------------------------------------
------------------------------------------------------------
------------------------------------------------------------
------------------------------------------------------------
--------------------------------------------------------
>Grover
-----M-------------DR-RWMYY-----AHRSSTEYREGVTEFVTFADNDRKS-RM
-SMHMLCPCRDCKNEQMIEDK----DEVHAHLIMNGFMKKYTC---WTKH-GE--QEAPD
VAAEE---VLDQDVENTAAAREGMFVPSP-----------------------LGG----E
TIDLDTQCLSTMLHDIE---------------------------------------DAED
ND-----------RDYEKFSKLVEDCQMPLY---DGCKSKHSKLSCVLELMKLKASNGWS
-----DKSFTELLELL-KDLLPEGNNLPQTTYEAKQVLCPLGLEVRRIHACPNDCILYYK
E-YADLDVCPICGASRYKRAKSEGEG----------------------------------
--SKSKRGGPAKVVWYLPIAERMKRMFANKEQAKLVRWHAEE----------RK---VDT
M-----LRHPADSVQWRTIDRIYQE-FSNDPRNMRFAMCTDGINPFGDLSSRHSTWPVLL
VNYNL-PPWLCFKRKYIMLAMLIQGPRQPGNDI-DVFLEPIIDDFERLWN-EGTRTWDAY
AQEYFNLHAMLFCTINDYPALGNLSGQTVKGKWA--CSECMEETRSKWLKHSHKTVYMG-
HRRFLPRYHPYR--NMRKNFNGHRD-TAG-PPTELT-GTEVH-NLVMGIT-NEFGK----
--------KRKVGKRKEKS------------TSKEKTEEHVEKQKT-KERSMWKKKSIFW
R-LPYWK--DLEVRHCIDLMHVEKNVCESLMGLLLN-PGTTKDGLNARRDLEDMGVRSEL
HPI-TTE---------SGRVYLPPACYTLSKEEKIDLLTCL-SGIKVPSGYSSRISRLVS
LQDLKLVG-MKSHDCHVLITQLLPVAIRNI-------LPP-KVRHTIQ------------
-----------RLCSFFHAIGQKIIDPEGLDELQAELVRTLCHLEMYFPPT----FFDIM
EHLPVHLVRQTKCCGPAFMTQMYPCE-----------------------------RY---
------------------------------------------------------------
-----------LGILKGYVRNRSHPEGSIIESYTTEEAIE----FCVDYMS-ETS--SIG
LPRSHHEG-----------------RLDGVGTVGRKTIRLD----RKVYDKAHFTVLQHM
TEVVP-YVDE--------------------------------------------------
--------------------------------------------HLAVIRQENPGRSE--
SWVRNKHMSSFNEWLKNRIAR---------------------------------LQNLPS
ETLQWLSQGPEWSATTWQGYDINGYTFHTVKQDSK----CTVQNSGLRIEAASDGGRR--
--------DQYYGRVEQILELDY--------LKFKVPLFR-CRWVD--------------
-LRNVKVDNE-AFTT-----------VNL-----ANNA--YKDEPFVLAKQVVQVFYIVD
P--CNK----------K------LHVVREGKR-----------RIVGLDNI---ADED--
DYNQHVHGIGQEIPLEEEE--------------------EEDEVQYARVD--HEEG----
------------------------------------------------------------
------------------------------------------------------------
------------------------------------------------------------
------------------------------------------------------------
------------------------------------------------------------
------------------------------------------------------------
------------------------------------------------------------
------------------------------------------------------------
------------------------------------------------------------
------------------------------------------------------------
------------------------------------------------------------
------------------------------------------------------------
--------------------------------------------------------
>EnSpm13_Vvin
-----M-------------DR-SWMS------KDRRSKDYADGVESFIAFALQHS---SY
-KNSIKCPCLQCGNMIFHT-S----QKIREHLFFYGIDQSYHT---WYWH-GE--AAP-S
GPPTSRAE--------------------------------------------CHH----K
VQFNDVDSTIEMVQAAH-----------------------------------------DD
CK-----------NDPELFETLLEDAQKPLY---PGCR-NFTKLSALVKLYNLKARYGWS
-----DKSFSELLRIL-GDMLPLNNELPLSMYEAKKTLNTLGMESEKIHACPNDCILYRN
E-LKDASSCPTCGTSRWKLDRTR-------------------------------------
--TKKRKGVPAKVMWYFPPIPRFRRLFQSPKIAKDLIWHAQE----------RE---FDG
K-----MRHPSDSPSWKLVDHRWPD-FASEPRNLRLAISADGINPHSSMSSRHSCWPIIM
VIYNL-PPWLCMKRKFMMLSLLISGPRQPGNDI-DVYLAPLLDDLKMLWE-VGVESYDAH
QQELFTLRVVLLWTINDFPAYGNLSGCVVKGYFA--CPICGEDTYSHRLKHGKKNSYTG-
HRRFLPCNHPFR--KQKKAFNGEQE-FRS-PPQPLS-GEEIL-RKIDVIC-NSWGK----
--------NKI----------------------------TRGKLNV-KTTNCWKKKSIFF
D-LEYWK--YLHVRHNLDVMHIEKNVCESIIGTLLNIPGKTKDGLNSRLDLMEMGLRCEL
GP--RFE---------SNRTYLPPACYTLSKVEKKVFCQTL-SQLKVPEGYCSNMRNLVS
MEDLKLYG-LKSHDYHALMQQLLPVSLRSV-------LPK-HVRHAIC------------
-----------RLSFFFNALCSKVVDVPALDKLQNDVVVTLCLLEKYFPPS----FFDIM
LHLTVHLVREVRLCGPVYLRWMYPFE-----------------------------RF---
------------------------------------------------------------
-----------MKVLKGYVRNRNRPEGCIAECYIAEEAIE----FCTEYLS-NVD--AIG
IPISANID-----------------QKVGAPIPGGQVVTVD----SNLWLHAHHYVLENT
TIVQP-YIEE--------------------------------------------------
--------------------------------------------HMEWLKLKNPRQSKRQ
KWLQDEHLRTFTYWLRKKIEA------------------------------AIGNNEPIS
ETLKWIAHGPSHYVSKYHGYVINGCRYHTKERDDL----RATQNSGVSIVASTMQIASAK
DQNPVFGELCFYGIITEIWDLDY--------TMFRIPVFK-CDWVD--------------
NKNGIKVDDL-GFTL-----------VDF-----NKIA--HKSDPFILASQAKQVFYVQD
Q--LDP----------R------WSVVLSTPQKDF----L---DKEGGDDL---VDNSI-
EHHPFIG-ALPQVEAFDAM--------------------DDSDAICMRGD---CEGIWIE
NKSSM-------------------------------------------------------
------------------------------------------------------------
------------------------------------------------------------
------------------------------------------------------------
------------------------------------------------------------
------------------------------------------------------------
------------------------------------------------------------
------------------------------------------------------------
------------------------------------------------------------
------------------------------------------------------------
------------------------------------------------------------
------------------------------------------------------------
--------------------------------------------------------
>EnSpm3_Vvin
-----M-------------DR-SWIS------KDRRSKEYEDGVERFITFAIQNS---AN
-KNSIKCPCLQCGNMIFHT-P----QKIREHMFFHGIDQSYHT---WYWH-GE--VAP-S
GPPTTRAE--------------------------------------------HYD----R
VQFDDVHSTIEMVQAAQ-----------------------------------------ED
CK-----------NDPESFQRLLKDAEKPLY---PGCR-NFTKLSALIKLYNLKARFGWS
-----DKSFSELLEML-GNMLPVNNELPLSMYEAKKTLNTLGMEYEKIHACPNDCILYRN
E-LKDASSCPTCGTSRWKTDKTG-------------------------------------
--TKKRKGVPTKVMWYFPPVPRFRRMFQSLKIAKELIWHAEE----------RD---FDG
K-----MRHPSDSPSWKLVDHRWPE-FSSEPRNLRLAISADGINPHSSLSSKHSCWPVLM
IIYNL-PPWLCMKRKFMMLSLLISGPRQPGNDI-DIYLAPLIEDLKTLWE-VGVQAYDAH
QREFFTLRVVLLWTISDFPAYGNLSGCTVKGYFG--CPICGEETYSRRLKHGKKNSYTG-
HRRFLPCNHPFR--KQKKAFDGEQE-FRP-PPQILS-GEEIL-RKINVIC-NSWGK----
--------KKF----------------------------NRGKSKV-SNPNCWKKKSIFF
D-LEYWK--YLHVRHNLDVMHIEKNVCESIIGTLLNIPGKTNDGLNCRLDLVDMGLRSEL
AP--KFE---------SKRTYLPPACYSLSKMEXKVFCQTL-SQLKVPYGYCSNLRNLVS
MEDLKLYG-LKSHDYHTLMQQLLPVSLRSI-------LPK-HVRNAIC------------
-----------RLSSFFNALCSKVVDVPTLDELQNEVVVTLCLFEKYFPPS----FFDIM
VHLTVHLVREVRLCGPVYLRWMYPFE-----------------------------RF---
------------------------------------------------------------
-----------MKVLKGYVRNRNRPEGCIVECYIAEEGIE----FCTEYLS-NVE--AIG
IPSTSNID-----------------QKVGASIFGGHTMKVD----SNLWLQAHHYVLENT
TIIQP-YVED--------------------------------------------------
--------------------------------------------HMKWLKMKYPRQAKRQ
KWLQDEHMRTFTYWLRQKVEV------------------------------AIGNEEPVS
ETLKWIAHGPSHYVFKYHGYVINGCHYHTKERDDL----RATQNSGVSIVATTMQIASAK
DKNPVFGELCFYGVITEIWDLDY--------TMFRIPIFK-CDWVD--------------
NKNGIRVDDL-GFTL-----------VDF-----SKMA--HKSDPFILASQAKQVFYVQD
E--LDP----------R------WSVVLSTPQQDF----L---ERDEGDDL---MDNSI-
EHHPVIS-SLPQVESFDAM--------------------DDSDAICMRGD---CEGIWVE
NKSYM-------------------------------------------------------
------------------------------------------------------------
------------------------------------------------------------
------------------------------------------------------------
------------------------------------------------------------
------------------------------------------------------------
------------------------------------------------------------
------------------------------------------------------------
------------------------------------------------------------
------------------------------------------------------------
------------------------------------------------------------
------------------------------------------------------------
--------------------------------------------------------
>EnSpm5_Vvin
-----M-------------DR-SWMS------KDRMSREYEEGVEYFINFALEHC---PN
-QSGIRCPCMRCGNLIHHT-P----NKIREHMFFNGIDQSYHT---WYWH-GE--AGPTS
RQPTEMAQ--------------------------------------------CYD----T
MDCGDVASTVEMVHVID-----------------------------------------DE
FM-----------TDPMSFKKLLEDAEKPLY---PSCI-KFTKLSALVKLYNVKARYGWS
-----DKSFSDLLQIL-GDMLPVNNEMPLSMYEAKKTLNALGMEYKKIHACPNDCILYRN
E-LNDASSCPTCGMSRWKVNKAG-------------------------------------
--ARNTKRIPAKVLWYFPPIPRFKRMFQSPKIAKDLKWHAQG----------RE---NNG
K-----LRHPVDSPTWQLVNQMWPE-FASDCRNLRLAISADGINPHSSMTSRHSCWPVLT
ITYNL-PPWLCMKRKFMMLSLLISGPRQPGKDI-DVYLAPLVDDLKALWE-VGVKAYDAH
QREFFTLKAILLWTINDFPAYGNLSGCTVKGYHA--CPICGEETNSHWLKHGNKNSYTG-
HRRFLPCNHPFR--KQKKAFNGEQE-FRL-PPKELT-GDEIF-TKVDMIH-NSWGK----
--------KKK---------------------------VKQCESFA-NPTSCWKKKSIFF
E-LEYWK--YFYIRHNLDVMHIEKNVCESIIGTVLNIPGKTKDGVKSRLDLLEMGLRPGL
AP--TFG---------LKRTYLPPACYTLSRKEKKIVLQTL-ADLKVPEGYCSNFRNLVS
MEELKLNG-LKSHDYHALMQQLLPVAIRSV-------LPK-HVRYAIT------------
-----------RLCFFFNALCAKVVDVSRLNDLQQDIVVTLCLLEKYFPPS----IFDIM
LHLTVHLVREVRLCGPVYMRWMYPFE-----------------------------RY---
------------------------------------------------------------
-----------MKVLKGYVRNHNRPEGCIAECYIAEEALE----FCTEYLS-GMD--AIG
IPSSMKDE-----------------WKCGKPLLGGRAITIH---DYKLVEQAHHYVLQNT
TIVQP-FIDE--------------------------------------------------
--------------------------------------------HMKYLKTKYPRQSKRV
KWLEDEHVRTFSYWLRKNVSD------------------------------DISKKEPIE
KELKWLAQGPRQQVLTYPGYIINGCRYHIKDRDEA----RVNQNSGVSIVASTMQIASSK
DKNPVLGDMCFYGIVTEIWDLDY--------NMFNICVFK-CDWVD--------------
SKNGVKVDEL-GFTL-----------VDL-----SKIG--HKSDPFILATQAQQVFYVED
Q--VDP----------R------WSIVLSRPKMEL----F---DIEGDDNI---ADNCM-
EHHPFAN-GMPNIKSFDEV--------------------EDYDEICMRTD---CEGIWIE
H-----------------------------------------------------------
------------------------------------------------------------
------------------------------------------------------------
------------------------------------------------------------
------------------------------------------------------------
------------------------------------------------------------
------------------------------------------------------------
------------------------------------------------------------
------------------------------------------------------------
------------------------------------------------------------
------------------------------------------------------------
------------------------------------------------------------
--------------------------------------------------------
>EnSpm2_Gmax
-----M-------------DR-SWMN------ASRITEEYENGVEEFLLFAQSKA---QP
MWGKFFCPCVKCGNGRRQT-I----DDIRTHLICEGIIRSYTK---WIWH-GE--SLDTA
DMSQAD-----------------------------------------------------D
VTTDSGNPIEEMIRDLG---------------------------------------QEGF
EE-----------AHAALYDNIEVDSKMPLY---SGCI-SFTKLSAVLALVNLKARFGWS
-----DKSFSELLMLL-TNMLPADNVLPKNHYQAKKILCPVGMQYEKIHACCNDCILYRD
D-FAELDYCPVCGVSRYRPTNGDSTVL---------------------------------
--VSDADRRPAKVCWYLPIIPRFKRLFANGEDAKNLIWHANT----------RK---SDG
L-----MRHPADSPQWKAIDRLYPE-FGAEPRNLRLGLATDGMNPFGTLTTNHSSWPVLL
FIYNL-PPWLCMKRKYVMLSMMIAGPRQPGNDI-DVYLRPLIDDLRKLWD-EGVDVWDAN
LQHAFKLRAMVFCTINDFPAYGNLSGYSVKGHHA--CPICEQNTSFRQLKHGKKTVYTR-
HRRFLKQYHPYR--RLKKAFDGSQE-HET-APNPLT-GDEVY-QRVKDVV-NMFGK----
--------SQK--------------------------------KPS-STSNMWKKKSIFF
D-LPYWS--DHHVRHCIDVMHVEKNVCDSLIGTLLNIKGKTKDGFKCRQDLVDMGIRQVL
HP--ISK---------GNRTYLPPACYTMSTAEKRSFCECL-RNIKVPQGYSSNIKSLVS
VNELKLVG-LKSHDCHVLMQQLLPVAIRGT-------LPE-KVRVAIS------------
-----------RLCFIFNAICAKVIDPKQLDALEDEVVVVLCQMEMFFPPS----FFDIM
VHLVVHLVREIRCCGPTYFRWMYPVE-----------------------------RY---
------------------------------------------------------------
-----------MKVLKGYTKNRHRPEASIVERYVAEECIE----FASQYID-SLK--PVG
VPASRHDQ-----------------PIAGKGTRGYNVVTMT----RHDVSQAHLYILNNT
TEVFP-YIEA--------------------------------------------------
--------------------------------------------HKKHVRDSHPKMNM--
MRVLQEHNKTFINWFRQTILA----------------------------------DKSVS
RRLTLLAIGPNLNVPTWKGYDINNYSFYTKSQDDK----SSVQNSGVCVDADSEHFSSTS
DNNPIRASMSYFGVIQEIWEVDY--------TSFRVPVFK-CQWVN--------------
GTTGVFQDPL-GFTL-----------VDL-----SKVA--YIDEPFIMAAQARQVFYVQD
P--CNS----------S------LSVALQGRP-----------SGMNYHNDESTLDIG--
QMSGFSK-QLPSMNEAD----------------------EVDDGHANRVD--HDEGLWEN
IPTG--------------------------------------------------------
------------------------------------------------------------
------------------------------------------------------------
------------------------------------------------------------
------------------------------------------------------------
------------------------------------------------------------
------------------------------------------------------------
------------------------------------------------------------
------------------------------------------------------------
------------------------------------------------------------
------------------------------------------------------------
------------------------------------------------------------
--------------------------------------------------------
>Helios
------------------------MYG-----IDRSDINYFRHVQGFLKVAEKHRLD-NK
-ATAILCPCVDCRNFDPIIDS----RVILGHLIMRGFTSGYTC---WTNH-GE--CSIGD
NNGNTEGPLDTNGGPMDTNEANDHYVHIQDTKSHF-----------------ADA----T
IVDVPIDHLEYMIHDVTVT-------------------------------------RNLS
EA-----------QASQVREILVRERETPLY---PGS--SDNRLSFTTELLRFKVASGWS
-----DKSFTDLLIFL-ADKLPKGNMVPRSTTKAKKILCPIELKYEKIHVCPNDCIIYWG
K-HKNNISCPTCDTSRYKKIDNLEELG---------------------------------
--SNEKKKIPAKVFWYFPVIPRLERLFANPASAKLLRWHADE----------RK---KDG
K-----LRHPADASQWREIDSKYEI-FAKESRNIRFALSTDGMNPFGNMTTTHSTWPVLL
SIYNL-PPWLCIKRKYIMLSVLIPGPKQPGNDI-DVYLEPLVQDLLKLWE-TCVEVWDAC
KKEYFNLRALLFCTIHDYKGLGNIAGLSTQGYKA--CYICQENTKSRYLKNSRKIVYLG-
HRRWTRRNHPYR--KNVDAFDGSIE-NEK-APSRRS-GHVVY-ESVKDIE-NKFGK----
--------HNL------------------------------------ALSGNWKKKSIFW
R-LPYWR--DLSVRHCLDLMHIEKNVCEALIGTIFNIKGKTKDNTNGQCDLDELNIEKT-
-----------------------PGMVYSDQGGKIKVFNLL-HDVKVPSAYSANIRRLVS
KKDLKLSG-MKTHDCHVLMTQILPVVLRGS-------FKNIKIRDTVI------------
-----------RLCYFFNEINSKVLDIEALDNLQRELVQTLCQLEMYFPPS----FFDIM
VHLTVHLVEEAKICGPHFLHYMYPIE-----------------------------RF---
------------------------------------------------------------
-----------MGILKRFVRNKARPEGSIAESYVIESVID----FCVDYMD-EVA--PIG
LPLSRHEG-----------------RLKGQGGLGLSTEIPD----QELLHKAHFLILQSA
EDVSK-YIDK--------------------------------------------------
--------------------------------------------HKKRLRKKNPEMVD--
EDIVRLHNKEFCDWFQKRCEN----------------------------------KVPKN
DTVRRLAQGPSSSVATWQSYDINGYTFYTEMVK------STRQNSGVCNDAITEVFDRNK
KSSYLRK-DTYYGQLEHIWELNY--------TLFKQVVFL-CKWFN--------------
-PKGVVVDPKYGVTT-----------IDF-----RREA--YKDDPFILAKHANQVFYIDD
L--ANR----------H------HRVVLRGKR-----------RIVGVENV---NDEE--
DYDLFSNMSSLDNMVIDME-----------------------------------------
------------------------------------------------------------
------------------------------------------------------------
------------------------------------------------------------
------------------------------------------------------------
------------------------------------------------------------
------------------------------------------------------------
------------------------------------------------------------
------------------------------------------------------------
------------------------------------------------------------
------------------------------------------------------------
------------------------------------------------------------
------------------------------------------------------------
--------------------------------------------------------
>Dorian
-----M-------------DRSSWMYE-----MRRTQPIFIKEASKFIDQAKAHALR-EN
-MTKIFCPCRHCKNQKLLVDP----GEILGHIMEYGFTANYKV---WTYH-GE--FANPE
DDDEELSFEMNEAENFIIEDMSRERMVVDV----------------------STD----S
DDFDGGFDLEDMLRHVEPEVL-------------------------------------AG
RS-----------RGLENWQALEKASKDLLYDETKGCDKDFTVLRSVLELLRLKAKHGWS
-----DTSFNDLMSLL-RVLLPKPNFVPSNTYQAKKLICPLSLGVEKIHACKNHCILYRK
E-YAELECCPTCGTSRYKTGNGPVDSECTDPDSD--------------------------
--KGKRGKIPSMVMWYLPIKDRLKRLYSNPTDAELMRWHQES----------RK---IDG
M-----IRHPADARQWKTFDAKHPE-FAKDPRNVRFALSTDGMNPFGDLSSSHSTWPVLL
TMYNL-PTWICQKRKYILLTILIQGPNQPGIDI-DVFLEPLMEDMEELWK-EGLRLWDEF
KREHFNLRAIIFVTINDLPANFSLSGQ-IKGKTG--CLICLEKTSYKYLTSSLKTVYMR-
HRRFLPQRHRYR--KMARLFDNTVE-NDT-APVARG-GTYVY-EITKKIK-VVYGK----
--------GKKKTVKRKKA-----------------------DGDN-DTASPFKKHSIFF
KYLDYWK--DLEIRHAIDVMHLEKNVFDSTVGTLLDIPSKTKDGLKSRNDLVDLSIRHDL
HLV-VLP---------NGKTEIPPACYSLTLDEKKAFCKCL-QGVRVPTGFASNIRKLVS
MKDLSISG-YNAHDCHRLLTVFLPIAIRAV-------KPV-HTKVVIT------------
-----------KLCYFFNRISQKVFDPLELGPLQTFAVETVCQLEMYFPPS----FLDMM
EHLIVHIVPQIIELGPLYLHQMWAYE-----------------------------RY---
------------------------------------------------------------
-----------MSILKGYVRNRAHPEGSMIEGYTTEEAVE----CCMDYIK-DAN--AIG
IPVHRHEG-----------------RLSGRGTVGRKQFFDN---DYKKVSAAHNSVLQQL
AIVEP-FIER--------------------------------------------------
--------------------------------------------HLEEIKACFPGRSN--
DWISREHKRRFPLWLKDLNLP--------------------------------VGDSVEE
LTLQRLACGPSSIVNSWQGYDINGFTLSTTTKDMK----STTQNSGIRVEAIDTSGEK--
--------RSYYGTIQEIWELDY-------GLNIQIPVLR-CEWVK--------------
DTIGVSVDDY-GLTI-----------VDH-----SKTG--HKDDPWVLAERVAQVFYVKD
P--SDE----------R------KTIVISGKQ-----------QIVGIDNI---EDPN--
DYNQFDD-VPLFT-DLPMRIKKVERTI------------DEANMSYVRAD---GVAKVIK
S-----------------------------------------------------------
------------------------------------------------------------
------------------------------------------------------------
------------------------------------------------------------
------------------------------------------------------------
------------------------------------------------------------
------------------------------------------------------------
------------------------------------------------------------
------------------------------------------------------------
------------------------------------------------------------
------------------------------------------------------------
------------------------------------------------------------
--------------------------------------------------------
>Ivan
-----M-------------DR-GWMYN-----VPRPHPSYIRNLRSFIEAAKKHANL-RK
-SKEILCPCIDCDNKIAWRDT----GVIQSHLLKRGFKNNYTI---WSEH-GE--LDPCE
VPGNDERVVGILDLKVDGKVD-------------------------------NVD----A
NQDFEEFDCEEMLRHMEPEML-----------------------------------SSVG
SQ-----------KGLSKMEGLESASKEPLYDESKGCDKEFTTLRTVLELLKLKASAGWS
-----DTSFTDLLNFL-SQLLPKPNKLPTSTYKAKKLISPIALGVQKIHACPNHCILYRG
D-FENASRCPVCNVSRYKKSYNQDC---------VKKFPKKNKNKKSTIGPESDDDTFDD
MDGKKKSKNPALVMWYLPVIDRLKRLFSNPREAELMRWHAEN----------RK--QNNK
Q-----IRHPADASQWKNFDLMYPE-FAKETRNVRFALGTDGMNPFGEKRSVHSTWPVTL
TMYNL-PSWLCHKRKYIMLTILIQGPKSAGVDI-DVFLEPLMEDMTKLWN-EGVRIWDEY
CHEYFNLRAIIFVTIHDSPGGATLSGQKTKGKNG--CVVCVDGTASMYLKSSKKLVFMG-
HRRFLMKQHKYR--KMKAEFNNQLE-SEG-APKPYS-GKLVF-EIVKNIH-VVFGK----
--------GKNKGEKRKRT-------------------------DP-STYTTFKKQSIFF
KYLPYWK--DMEICHSIDLMHVTKNVFDSIIGTLLGMPSKTKDGLKSRNDLVDLQIRPEL
HPV-DSG---------KGKPYLPPASYNLSVEERTKICKCL-RGVKVPTGFSSNISRLVR
MKDLSLFG-YNSHDCHVMMTVFLPIAVRAL-------ETE-HVKVVIT------------
-----------RLCYFFNAVSQKVIALEDLDYLKAYIIETMCKLEMCFPPS----FFDMQ
VHLIIHLVDQIKILGPLYLHHMFQLE-----------------------------RY---
------------------------------------------------------------
-----------LGVLKGYVRNRAHPEGSIMEGYTTEEVIE----SCIDYIS-DGT--MIG
VPVPKHEG-----------------KLCGRGRMGKKTFRVE---DYKLVHCAHGSVLQHL
TIAEP-YIEE--------------------------------------------------
--------------------------------------------HLDELRKENQNRTE--
DWIMREHKHRFSEWLMDKNIP--------------------------------FGDSLEE
KTMKNLASGPSCFVTSWQAYDINGYTFYTKSKDMK----SVAQNSGVRIDAFDLHGQK--
--------TTYFGFIEEIWELDY-------GPSMKIPLFK-CQWVQ--------------
HPVGVIVDNY-GLTL-----------VDL-----KKVG--YKDDPWVLAECVAQVFYVLD
P--ADE----------K------MHVVISGKQ-----------KIVGVENV---GDQDE-
EYNKYEE-MFVFN--GPERIKRVEKKI------------DKNLKPYMRKN---GSS----
------------------------------------------------------------
------------------------------------------------------------
------------------------------------------------------------
------------------------------------------------------------
------------------------------------------------------------
------------------------------------------------------------
------------------------------------------------------------
------------------------------------------------------------
------------------------------------------------------------
------------------------------------------------------------
------------------------------------------------------------
------------------------------------------------------------
--------------------------------------------------------
>Oswald
------------------MERISWMYN-----LSRLDPSYISEVHRFIDVATNHAWR-TK
-TKHIYCPCMDCKNAVVFNDT----EQIISHLVCRGFMKDYTI---WTKH-GE--GSSSP
YTTGNPENIDDRFQFVHETHQPLPQ---SEHVVQNVTDHGYAGGNEHDRPHVLPS----V
MDEEDAELLEAMLRRHT-DQSM--------------------------------------
-------------FFMKGMESLKKAAEEPLYDESKGCTKEFTTLRSVLKLLMLKARYGVS
-----DAGFDAFLSII-ADMLPKENNVPANTYYAKKLISPLTMGVEKIHACRNHCILYRG
DDYKDLESCPKCGASRYKTNKDYREDEECVASVSKGKKRKKAQKKTSKSTS----KEKEE
VDYYALKKIPALVMWYLPVVDRLRCLFANPEDARLMSWHASDE---------HK---NDG
K-----LRHPADGKQWQDFNDNHRD-FADEPRNVRFALSTDGMNPFAERSSKHSTWPVIL
TIYNL-PPWLMQKRKYILLTILISGPTQPGVDM-DVFLEPLMEDMKILWE-TGVQMLDEY
RKGSFTLRAILFVTINDYPALFTLSGQ-FKGKVG--CTVCIDGTAYVSLAASRKIVYMR-
HRRFLLEGHRYRMRKMDKYFDNNGELHST-APSGNNRGHRVF-EIVRNIK-FVFGK----
--------KTKDGKTRKDV-------------------------KP-ASGAIFKKKSIFF
EYLPYWK--ELDVRHAIDGMHVQKNVFESIMGTLLDIKGKTKEGLNSRMDLVDLGIKKEL
HPV-LQE---------NGKYHLPAASYNLNVDEKHAMCVWL-KNLKVPSGFCSSIRSIVS
MKDLTITN-YNSHDCHVMLTTFLPIAIRAI-------NPL-FLKMAIT------------
-----------RLCYFFNRISQKVIGRDELASLQEFAVETISQFEMCFPPS----FFDIM
VHLVVHLVPQIEALGPMYLHEMWTYE-----------------------------RF---
------------------------------------------------------------
-----------MSILNGYVSTRARPEASMIEGYCTEEAIESGGPFCNSILK-DQV--AIG
LPPSRHEG-----------------RLYGSGRMGRKSFIPP---DYDIVLEAHQSILHQL
TIMEP-FIQQ--------------------------------------------------
--------------------------------------------HINELREQNPGHTD--
DWVMKQHKQRFNTWLMVKDIP--------------------------------RGETIEE
QTIKGLASGPSRQVTTWQTYDISGFTFCTKSKDKK----SMSQNSGVRCEAIDDETGEI-
--------ITYFGFIEDIWELDY--------GTFQISVFR-CQWVE--------------
-DKHVTVDNY-GVRV-----------LDL-----SKVG--YKDDPWILANRAAQVFYAEQ
I--ISNNEK-------KS-TDKPKHVVFPGKQ-----------QAIGVDGV---SDLE--
DFNQFND-MSLFI-DHPTKIRNVERSI------------PRNSLPWVRHD---GQGRTIA
S-----------------------------------------------------------
------------------------------------------------------------
------------------------------------------------------------
------------------------------------------------------------
------------------------------------------------------------
------------------------------------------------------------
------------------------------------------------------------
------------------------------------------------------------
------------------------------------------------------------
------------------------------------------------------------
------------------------------------------------------------
------------------------------------------------------------
--------------------------------------------------------
>EnSpm11_Sbic
----------MNGVLQVVMERSFWMYN-----LSRLDPSYITEVQRFIDAAQNHASR-TR
-KTHIHCPCMDCRNLVVSDDI----QQILTHLVRRGFMKDYLI---WTKH-GE--GSSAP
YTTG----IVDGFEFVHETQQPNTDGLATEHVVPNVPDHGFIGGNEDG----TET----N
MAAEDAEFLEAMLRRHAEDPSV--------------------------------------
-------------FFMKGMEALMKAAEEPLYDESKGCTKEFTTLRSVLKLLVCKARYGLS
-----DAGFDAFLSII-ADMLPKDNKVPANTYYAKKLISPLTMGVEKIHACRNHCILYRG
DDYRDLDSCPKCGASRYKTNKDYIE-EECVASVPKGKKRKKAQQKTQKSSSKPTGKEKEE
VDYYAQKKIPALVMWYLPVIDRLRCLFANPEDAQLMSWHASDE---------HK---DDG
K-----LRHPADGQQWKDFNENHKD-FANEPRNVRFALSTDGMNPFAERSSKHSTWPVIL
TIYNL-PPWLMQKRKYLLLTILISGPTQPGVDM-DVFLEPLMQDMKILWE-TGVQIFDEY
RKESFTLRAIIFVTINDYPALFTLSGQ-FKGKFG--CVVCIDDTAYVSLTASKKIVYMR-
HRRFLSKGHRYRLKKMDKYFDNNSELQTT-APSGNSKGQRVF-SIVSKLK-FVFGK----
--------KTKDGKPRKNV-------------------------KP-APGATFKKKSIFF
EYLEYWP--ELDVRHAIDGMHVQKNVFESVIGTLLDMKGKTKEGLNSRLDMVQLGIKKEL
HPV-RLE---------NGKYHLPAASYNLNNEEKHEMCVWL-KKLKVPSGFCSSIRSIVS
MKDLTLTN-YNSHDCHVILTTFLPIAIRAI-------NPV-WIKVAVT------------
-----------RLCYFFNRISQKVIERDELASLKEFAVETVSQFEMCFPPA----FFDVM
VHLVVHLVSQIEALGPMYLHEMWTYE-----------------------------RF---
------------------------------------------------------------
-----------MSILNGYVSTRARPEASMVEGYLTEEAIESGGPFCNRVLK-DQV--AIG
LPPSRHEG-----------------RLNGRGRMGKKSYVPK---DYNSVLEAHHSVLHQL
SIMEP-LINL--------------------------------------------------
--------------------------------------------HIEELQKHNHGHTD--
EWIMKEHKNQFTSWLREQDIP--------------------------------DGETLED
RTIKVLASGPSRQVTTWQTYDISGFTFCTKSKDQK----SMAQNSGVRCDALDSETGEE-
--------TTYFGFVEDIWELDY--------GTFQIPVFR-CQWVE--------------
-DKHVTVDNY-GIRV-----------LDL-----SKVG--YKDDPWIMANRAAQVFYAEQ
V--LSPNDK-------KKITDHPKHIVFPGKQ-----------QAIGVDGV---SDLD--
EFNQFSD-MSLFVDDHPVKIRNVERSI------------PQSSLPWVRHD---GQGRTVA
A-----------------------------------------------------------
------------------------------------------------------------
------------------------------------------------------------
------------------------------------------------------------
------------------------------------------------------------
------------------------------------------------------------
------------------------------------------------------------
------------------------------------------------------------
------------------------------------------------------------
------------------------------------------------------------
------------------------------------------------------------
------------------------------------------------------------
--------------------------------------------------------
>EnSpm22_Sbic
------------------------MYG-----WSRIDEGFRDEVDKFIEAAEKHALTLTH
YKDTIICPCKDCKNLMAFADL----NTIRSHLIMRGFVPNYTV---WTHH-GE--TTVID
DGNFDLGDAAEAERYMHQYTTELEEEMGYDYGNGQGGQYFGNQDGANDAGDVGTDGGARE
GDEDDFDNLEDMIRAIGPEILLRN------------------------------------
-------------KGVENVERVKKASMETVYSVEKGCPTHWTLLRFVLELLILKAKYGWS
-----DCSFNDLLGLL-SWVLPQPNLVPTNTYHAKKVISPLSMGVEKIDACPNHCILFRG
DTFKDLDKCPRCGASRYKNNDLYSGGESSTGNKRNKKGAKKVVQESQPLEDTTLGN----
--DEKKRKIPALVMWYLPVTDRLRRIFMNPKEAALMTWWDIE----------RN--VDDD
V-----IAHPADASQWQDFDMNNPL-FSSDPRNVRFALSTDGMNPFNERNSDHSTWPVIL
SMYNI-PTWLCQKRKYLFLTVLVSGPRQPGFDM-DVFLEPVMQEFEKLWR-TGELMYDAL
RHETFTLRAIIIVTINDHPALFALSGQ-FKGKMG--CLVCLDDTRWVFLDGSKKSVYIG-
NRRFLKEGHRYRSKLYLKYFGNIPE-YEERPPERRHDGKYVY-EMVKTIR-VIYGK----
--------KKMDGTTRDRS------------------------TPP-IEGVPFKKQSIFF
QYLPYWP--QLEVPHAIDSMHVQKNVFESLIATLMDTP-KSKDGLKARRDMEQLKVMPEL
QPV-RQD---------NGKYTLPAAAYNLDLEERRDLCNFM-RQIKVPTGFSANPKKLVS
MKDLSFHY-CKAHDCHMMLTVYLPIAIRAI-------KPE-FLKMAIT------------
-----------RMCYFWSKISQKTIRREELRDLHDFVVETQNQLEMCLPPA----FFDIM
VHLMIHMVHQIEAMGPCYLHEMWSYE-----------------------------RF---
------------------------------------------------------------
-----------MSVLSRYVHNRAHPEGSMIEGYSTEEVIE----CCQEFLK-VQR--GIG
NPNSRHKG-----------------RVAGKGTCGGKTFIDN---DFTEASRAHYCVLQST
KLMQP-YVDE--------------------------------------------------
--------------------------------------------HLAIIMEERNGRSD--
DWVMKQHKQRLTSWLKDQNIP--------------------------------PGESADS
IVISKLARGPSRQVMSWNAYEINGYTYYTHTKDSK----SVNQNSGVRCEAVDGHGRK--
--------VPYFGIIEDIWELEY-------GRDLKMALFR-CRWIK--------------
---QHNVNEI-GLTV-----------LDL-----QNIG--YQDDPWVLASSVAQVFYLPD
P--LSI----------RPPRKKIMHVVVPGKQ-----------HLIGVDGV---DDVE--
AHNNYEE-MHLFS-DFSRKISVVERNL------------PKNIMPWERKG---GKAKFVT
AGPS--------------------------------------------------------
------------------------------------------------------------
------------------------------------------------------------
------------------------------------------------------------
------------------------------------------------------------
------------------------------------------------------------
------------------------------------------------------------
------------------------------------------------------------
------------------------------------------------------------
------------------------------------------------------------
------------------------------------------------------------
------------------------------------------------------------
--------------------------------------------------------
>EnSpm8_Fves
MCLYKM-------------XK-TWML------ADRRXSRFQTGFENFLKFASANA---AD
-KSSIRXPCMKCCNHSGFT-V----AVIKGHVYFNGIMTNYKN---WDCH-GE--AAAVE
GDSGXXSESVDKPEDIEGEENKG-------------------------------------
-----------------------------------------------------EEDEDEE
MS-----------CDSDEFLRLVEDGDKALY---PGCT-KSTKLNALVEMFNLKAKXGIK
QXTEYDGCISDWLMLF-ESFLPDGNEVPCNIGEAKKTLGLLGMGYEKIHACPNDCILYRG
D-HHEAEVXPTCTTSRYKIGKN--------------------------------------
--GVVRDGVAAKVLXYFPIIPRFKRMFQSPRTAKSLTWHGD-----------RK---KDG
M-----MRHPADSPTWKLVDTQWPE-FGKEPRNLRLALSSDGFNPYAALSSKYSCWPVIL
VTYNL-PPWLCMKRKFMMLSLLISGPKQPGKDI-DVYLQPLIDDLKLLWQ-GVEXVYDSV
REETFTLKAVLFWTINDFPAYGNLSGSVTKGYNA--CPICVDETKPIRLKHCKKMVFLK-
NRRFLRRNHPYR--KQAAAFDNTIE-NEV-APEPLS-GEEVL-ARVEGLP-REFGK----
--------TQKPAKR-----------------------------GD-QPRPCWKKKSVFF
E-LEYWK--YIPVRHILDVMHIEKNCCDAIIGTLLNIPGKTKDGAACRLDMVDMGIKTDL
KV--VAG---------EKKAKLPLASWNLLHHEKKIVCRSF-FGMSVPTRFSSNISNLVS
MEDLKLVG-LKSHDCHTVMQYLLPVALRSV-------LEK-PVRYAII------------
-----------RFCLFFKAICSKVIDVSRLKQMQADLVDTVCLLEKFFPPS----FFDIM
IHLTVHLVREVEWCGPVFFRWMFPFE-----------------------------RY---
------------------------------------------------------------
-----------MKVLKGYVKNRHFPEGCMAEKYIVEEAVE----YLEERIH-SEGGITVG
IPSTSKAGN----------------YKQSRPLSRPTIISVY----GKQMHLAHLCVLQNT
EDVQP-YIKKSVSILKVVSLWEFHRQAKLETTNRAGPYHGQLSYLCTESRCILHTFVSYK
ILKTSSPTSSKCIHQPFLFFYISIPFNLKVFQSLMVFLVLRSREHNEYLELIYPNNVKNK
KWMREKHNATFPDWLKERVSEIIYYVMVQVLFYKNASSFFNEQSLWQVANQLRLKSDKVS
QTLRWMAAGPKNQVPTYAAYHVNGVDYNTKERDSV----RSFQNSSVTLLANAMQVASAR
DQNPSDGAMDFYGVIRSIWEVDY--------YKFRVPVFH-CDWVE--------------
STRAVKVDEL-GFTL-----------VKL-----NRLG--HLNDPFVLATHVKQIFYIED
P--LDA----------E------WSVVVRCPNIDY----H---GVDDDDEV------EDT
DEQSFIP-AMPSVDTFDDVD-------------------ENHPTRHMRDG---NEGIWID
NSSLPGHVNSEFEGNEWNASLIYFLLTHNIVALIMKSVFFCIVLFFSTLLFFFFNLSMLA
DQSFLNGFQVMAPARKGLNSLGSKKGQKKRAAAEVIASRIKATRQKPAIASDSIPAASTS
TQKNAADIARRIDVVRQLKKAAVSGTATLDSGKTLRTSPQADATLEKNATPSDEAVSAPK
KMKYSRKAKSSSVSTSAKPIRKKKEQIPHAETPNITGGLRLLSRPMVTMARVTKRLIRGI
KLPIESDDRGTPIGKNAADMQSYIGVLARTTIPIIFDDWRNVDDEPKEKIWEAILVIFFS
STVLLESLSNLPLFKDYENLILVVLCCMFNVKLLFQETLKKQESEGSLTTVGSTDVLTLA
LKKPEHPGRVRGVGGFVRPDVVFDLPRKRKRGGGSQATRKSIRLILEEEQEEFMAEQKAK
WEEETEKRIQKLDEKWKAQFESLLGRLQSTGVQIPTPVTPVNELNSGNGSCNPNFEKVQM
ATEINAELSSVKKRLNLDAEKFVEDAIDPHEVPDPKQNEETTMDLDEVTDFAPKAANYI-
------------------------------------------------------------
------------------------------------------------------------
------------------------------------------------------------
--------------------------------------------TL---VI-----
>F
-----M-------------DR-SWIH------GKKFSTPYLNGVDQFMSCVQQHF---NK
-TDDILCPCRHCLNLESLS-Q----SEVREHILCNGMDSRYTR---WVHH-GE--ELTDD
EGHNFEEDADGHNFEDAGYQS-------------------------------DDD----G
YDQGNRDDVSNLLDDLYR--------------------------------------SGRQ
AD-----------GQPNLFANLMEEAKKELY---DGCT-NFTRLSFIIKLLHVKSYNRVT
-----NAAFDGFLKLF-NLACPNGNLVPKSYSEAKSVLRDVGLDYEIIHVCKYECELFWG
E-YANHDHCPTCGTSRWKD-----------------------------------------
--THGKKKVPQKVLRYFPIIPRLQRFFASKFLAEMAMWHKVK----------RV--VDKD
V-----MRHPADGEAWKGFDSEYGW-FARDPRNLKLGIATDGFNPFG-MGSSYSMWPVFV
IPYNF-PPWMCMDQSNFMMALLIPGRKSPGKDF-HVYMKPLMADMKKLWE--GVDTFDAL
TGKRFPLHAAILWSIHDYPGLATISGRSTKGFYA--CVHCDENPCSQSLRN--KIGYVG-
HRRFLPTNHHFR--TSKL-FNGKAE-RRG-PPRKFT-IEEVM-EKLGKVEDYKPGK----
--------HPD---------------------------FKKRKRAE-KGTPNWSQKVSFY
D-LPYWS--KLKLPHNLDVMHIEKNICDNILGTLLEIDKKSKDTTNARKDLEDLRIRKKL
HM-RTDG---------KGGFEKPPACYTLSKENKKKLCQFL-VNVKFPDGYAANLARCVD
LDACKVHD-LKTHDCHILLQRVLPAGLRGL-------VRQ-DIYEAIT------------
-----------ELGNFFKQLCSKTLRLDVLHRLKDKIPLILCKLEKIFPPA----FFDVM
VHLAVHLPDEAIQRGPVHYGWMYPVE-----------------------------RR---
------------------------------------------------------------
-----------LGYLKGTVRNKARPEGSIAETYVVDECMI----YCSRFLNDDVE--TRF
NKDERNRDGKRVVD----PAELPVFSVAAKAFGACRLKYF-----EKEYEKMVWYVIDNC
TEAQK-YV----------------------------------------------------
------------------------------------------------------------
------------------------------------------------------------
-------------------------KFHTVDREKN----RRTQNSGILTIAPDHNGVE--
--------KEYYGVLKQVLELQY---LKNKHGDRSVFLFR-CDWFD-----------LDT
KKNGLRDDGY--FKS-----------VNT---SASALK--YKNDPFILASQAKTVFYMDD
TR-FGK----------S------WKVLQTYTLRHV----Y---DVPESENG---EDIDQG
NQDAYQE-DNSSSNFIVQDV-------------------EGEVNDEQRSDPDDEAASDAD
G-----------------------------------------------------------
------------------------------------------------------------
------------------------------------------------------------
------------------------------------------------------------
------------------------------------------------------------
------------------------------------------------------------
------------------------------------------------------------
------------------------------------------------------------
--------------QTMDDVGATEHEEISSSDDDEAAGDGEEANNSEHESDDD-------
------------------------------------------------------------
------------------------------------------------------------
------------------------------------------------------------
--------------------------------------------------------
>H
-----M-------------DR-SWIH------GTRFSTQFLKGVDEFMAVVRKNF---RK
-NQGILCPCQNCLNLQHHS-Q----SLVEEHVQCNGMSVTYTR---WIFH-GE--SLSDD
EGDNMEDTAYMSD---------------------------------------DND----D
FHEDNRGDVPYMVDDLAR--------------------------------------SGRR
GE-----------GQPNLYSKLIEEAKKELY---EGCS-DFTRLSFIIKLLHVKSYNRIT
-----NRGFNAILELI-SAAFPHAD-IPKSYTAAKSVLQEVGLGYETIHVCKFDCALFWG
I-YANNTHCPECGTSRWKD-----------------------------------------
--TERNKKVPHKVLRYFPIIPRLQRFFVSKEHSANARWHKEK----------RF--PEAN
I-----MRHPADGEAWKHFDREFAW-FAEDARNIKLGIATDGFNPFGNMSNSYSMWPVFV
IPYNF-PPWMCMDQSNFMMSLLIPGRKAPGKEF-HVFMQPLITDMMKLWG-TGVETYDAL
TEDSFTLHAAFLWSIHDYPGLATLSGRSTRGYYA--CVHCDENPCSMPLKH--KIGYTG-
HRRFLPTNHRFR--KSKD-FNGSIE-TRE-KPRKFT-NDEVL-EKLEKVKNFKPGK----
--------YPG---------------------------NKKRKRTQ-KDEPNWSQKVSLY
D-LPYWS--KLKLPYNIDVMHVEKNICDNILGTILEIQGKNKDTDNARIDLQNLGIREDL
HL-KPDG---------KGGMVKRKAEYNLTKENKKRFCEYL-ANVKFPDGYAANLARCVD
LETCKVYG-LKTHDCHILLQQVIPAALRGL-------VRK-DIYEAIA------------
-----------ELGHFFRQLCSKTLRLDVLHRMKDDIPVILSKLERIFPPA----FFDVM
VHLAVHLPEEAILRGPVHYGWMYPIE-----------------------------RR---
------------------------------------------------------------
-----------LGYLKGTVRNRAKPEGSVAEAYVVDECLT----YCSRFLT-NIE--TRF
NKGDRNKDGKRVAS----PDELRVFSTAAKGFGKAELKYY-----DSEYDQLVWYVLNNC
PEVED-Y-----------------------------------------------------
------------------------------------------------------------
------------------------------------------------------------
---------------------------------------METQNSGIMVKADDNGAE---
--------VVYYGVLKEVLELMY---PKNKHGERSIFMFR-CDWYD-----------ITS
KATGLRDDGY--FKS-----------LNH-----KAIR--YKNDPFILAYQADQVFYMED
TC-LGK----------D------WKVVQTFSHRHL----Y---DVPELETG------DLN
AEDAYQE-DMTSETFTVHDA-------------------DPLFHTFGRDD---EEGTTVD
P-----------------------------------------------------------
------------------------------------------------------------
------------------------------------------------------------
------------------------------------------------------------
------------------------------------------------------------
------------------------------------------------------------
------------------------------------------------------------
------------------------------------------------------------
------------KIVAGTENNDENYDEDSGTDNDEHDDDAFSDHSSDDEV----------
------------------------------------------------------------
------------------------------------------------------------
------------------------------------------------------------
--------------------------------------------------------
>Janus
-----M-------------DR-TWIH------GRQFTPAYMEGVKQFMEFVGQRF---DE
-HVDIPCPCCRCLNHTSLP-Q----QEMHDHIHIFGMSSTYTR---WIYH-GE--LVDTE
DVE-YLEQVHETNHNEGT----------------------------------DVG----G
YEPEDDNGVPELIGELY---------------------------------------TAAE
ED-----------GQPPRFARILEDAKQALC---PGS--NHSRFSFLVRLLHIKSYYRIS
-----NTAFTELLKLL-SSAFPQCQ-LPKSYDEAKKYLRELGLGYVSIHVCKNNCVLFRK
E-YANMDLCPICGESRWED-----------------------------------------
--GVGDRKVPRKVLRHFPLIPRLKRIFASKRTAEDTQWHKIK----------RK--PVDN
E-----MSHAADGEAWKDFDRKYRT-FAEDARNMRLAIATDGFNPFGKVSNSYSMWPVLV
MPLNL-PPWESVDPSNCIMSLLIPGPTSPGKDF-DLFLEPLIEELLELWI--GVSTYDAF
SARKFNLRAAVLWCIHDYPALSTLSGRTTKGYYA--CIHCDKNPLSRALRN--KIGYFG-
HRRFLPRTHAWR--RSHA-FDGHHE-NQV-EPGKFS-TDEVL-EQLEKVKDVRPGK----
--------HDT---------------------------SKKRKRGEDEGPLIYSRKVSLW
K-LPYWK--DLLLPHNLDVMHIEKNICDNILGTLLKIEGKTKDTVNSRIDLHDMNIRHNL
HL-QQDG----------NSVRIPQARYVLKKEQRIEFCNFL-KGVKYPHGYAANLARCIS
SDGSKVQG-LKTHDCHVLLQRIIPAGIRGF-------VDK-DIYEAIA------------
-----------ELGNFFRELCSRNLRIDVLKRLKKDIPLILCKLEKIFPPA----FFDVM
VHLAVHLPDEALLRGPVQYGWMYPIE-----------------------------RR---
------------------------------------------------------------
-----------LGTFKNSMRNRARPEGSIAEAYVASDTLT----FCSRYME-DVD--TRF
NRDARHGD-------GPLDGNSSVFMHGVKLIGSTRIQYME----DEIMDKLVWYVLNNC
EEVQP-YLEA--------------------------------------------------
------------------------------------------------------------
------------------------------------------------------------
--LFALSCGPDLRVKSCASCIVNGVRYSTVDREKY----LQTQNSGVMVDGTHEGDN---
--------IEFYGVLREILELQY---NSDLDIYRSVVLFR-CDWFN-----------QVG
KTRGVRDDGH--FKS-----------INI-----QSFW--YKDDPFILATQSKKIFYLQD
TS-LGN----------E------WRIVQKFEHRNM----Y---NVSEKDDH---------
IFDVHQD-DNCSDTEHEVHEGN-----------------ADEDLDHLQED---GEVTIIE
A-----------------------------------------------------------
------------------------------------------------------------
------------------------------------------------------------
------------------------------------------------------------
------------------------------------------------------------
------------------------------------------------------------
------------------------------------------------------------
------------------------------------------------------------
------------NLEDLNNQANLTEDSRDDADEDDTILQYCSDSGNGNAEDDMPEDTDD-
------------------------------------------------------------
------------------------------------------------------------
------------------------------------------------------------
--------------------------------------------D-----------
>Joey
-----M-------------DR-RWVY------GKQFTPAYVKGVEEFMNFVTERY---PE
-DTDIRCPCVNCLNQRLRP-Q----SEVETHIHIYGMSATYTR---WIHH-GE--SADTE
-VEGIEEDVEGYDNDFGIHM--------------------------------DVD----D
DVYDDDHGVPEMIGELF---------------------------------------AAAE
AD-----------GEEPRFAGVLGDSKKALS---PGS--SHSKFSFMVRMLYMKSRYRIS
-----NTAFSAMMKLM-SDGYPNSE-LPKSYNEAMKYLKELGLGYENIHVCKNNCVLFRN
V-NAKLNECPVCTESRWKD-----------------------------------------
--ETGSKRVPHKVLRHFPLLPRLKRIFASKQTSEETQWHKKV----------RK--PVAN
V-----MSHPADGEAWKDFDRKYPG-FANDPRNLRLALATDGFNPFGNMSTQYSMWPVLV
TPLNL-PPWECVNPTNCFMSLLIPGPRCPGKDF-DLFLEPLIEELLKLWK--GVKTYDAC
TGRKFDLRAAVLWCIHDYPALATLSGRTTKGYYA--CIYCDKNPLSMAIRN--KLCYIG-
HRRYLKRTHSWR--NSLD-FNGKRE-NKV-VPGRFT-VDEVL-QELEKVKDVRPGK----
--------QAD-------------------------ITGNKRKRSS-DGPKIYSRKSGLW
Q-LPYWK--DLMLPHNLDVMHIEKNVCENILCTLLSIPGKSKDTHNARLDLYDMGIRPEL
HL-QQDG---------NSACRAPPAPYVLGKDQKVEFCKFL-KGIKFPDGFADNLARYIS
EDGSKVVGKLKTHSCHILLQRIIAAGLRGL-------VRK-DVYEAIA------------
-----------ELGTFFRELCSRNLRIDVVQRLKGDIPLILCKLEKIFPPA----FFDVM
VHLSVHLPDEAMLRGPVQYGWMYPIE-----------------------------RR---
------------------------------------------------------------
-----------LGTLKNFVRNRARPEGSIAEAYMASDTLT----FCSRYMK-DVD--TRF
NQDDDSGT------EMPLPNDMSVFKHGATLVGGTKTEYID----DATMNKLVWYVLHNA
DEVQE-YCEG--------------------------------------------------
------------------------------------------------------------
------------------------------------------------------------
--LWALSCGPARRVKTSTACKINGVRFSTVDREKF----MQTQNSGVMTEGEHNGEN---
--------IDFYGVLKEVIELQY---NSNYQVRRSVVVFR-CDWYN-----------QVG
KTVGIRDDSH--FKS-----------INV-----QSFW--YKSDPFILADQAKKIFYLQD
TTPQCK----------D------FRVVQKFEHRNI----Y---DVAEKYEG---------
NNDVHQD-DYCSDTDHIVQEG------------------DDNQVLHNVEG---GEASLIE
G-----------------------------------------------------------
------------------------------------------------------------
------------------------------------------------------------
------------------------------------------------------------
------------------------------------------------------------
------------------------------------------------------------
------------------------------------------------------------
------------------------------------------------------------
---------NLEELIRKKKEAAIILEDSEDEEEDDTMFQYFNDGGDDNNDDMSIEDEDE-
------------------------------------------------------------
------------------------------------------------------------
------------------------------------------------------------
--------------------------------------------DF----------
>EnSpm23_Sbic
-----M-------------DR-SWIX------GTQFTPAYAKGVEEFMKFVSERY---PE
-DSXILCPCRECLNQSLRP-Q----XDVSDHIHIYGMSATYTR---WIXH-GE--SADAE
VVENXXQEVEGSDHDFGIHV--------------------------------DVA----D
DDYDEDHGVPEMIGXLY---------------------------------------AAAE
AD-----------GEQPRFARVLEDAKKSLS---PGS--XHSKFSFLVRMLYIKSRYRIG
-----NTAFSAMMKLL-SDGYPQSE-LPKSYDEAKKYLKELGLAFENIHVCENNCVLFRK
E-YEKXNVCPVCKASRWKD-----------------------------------------
--ETGTKRVPHKVLRHFPLLPRLKRIFASKRTSEETQWHKKM----------RK--PVDN
V-----MSHPADGEAWKDFDRRDPT-FAXDPRNLRLALATDGFNPFGNMSTQYSMWPVLL
TPLNL-PPWECVNPANCFMSLLIPGPKSPGKDF-DLFLEPLIEELLXLWK--GVSTFDAC
TGRKFDLRAAVLWCIHDFPALSTLSGRTTKGYYA--CIHCDKDPLSRAIRN--KLCYIG-
HRRYLPMTHXWR--RSLA-FDGKRE-KKD-QPGKFT-LEEVV-EELEKVKDVRPGK----
--------HPE-------------------------ITGNKRKRN--EGPRIYSRKAGLW
R-LPYWK--XLKLPHNLDVMHIEKNVCENILGTLLNVQGKTKDTTNARLDLHDMGIRPEL
HL-QQDG----------NSVAAPPAPYVLGKDQKIEFCKFL-KGIKFPDGYAANLARYIS
EDGSKVXGKLKTHSCHILLQRIIPAGLRGL-------VRK-DVYEAIA------------
-----------ELGTFFRELCSRNLRIDVVKRLKEEIPLILCKLEKIFPPA----FFDVM
VHLAVHLPDEALLRGPVQYGWMYPIE-----------------------------RR---
------------------------------------------------------------
-----------LGTLKNFVRNRARPEGSIAEAYMASDTLT----FCSRYME-DID--TRF
NQDDGSGG------EMPLPDDISVFKHGVTLVGSNRTQYID----DAVLNKLVWYVLNNC
XEVEE-YLE---------------------------------------------------
------------------------------------------------------------
------------------------------------------------------------
------------------------------------------------------------
------------------------------------------------------------
------------------------------------------------------------
------------------------------------------------------------
------------------------------------------------------------
------------------------------------------------------------
------------------------------------------------------------
------------------------------------------------------------
------------------------------------------------------------
------------------------------------------------------------
------------------------------------------------------------
------------------------------------------------------------
------------------------------------------------------------
------------------------------------------------------------
------------------------------------------------------------
------------------------------------------------------------
------------------------------------------------------------
--------------------------------------------------------
>EnSpm19_Sbic
-------MAPSKAWXDLVDDR---ISDXCLDGNTSKKDIYLAGVKKFLDYAFSRT---GG
-DVEIKCPCVRCCNTYSRS-R----EVVYSHLKIFGIIGNYRF---WYHH-GE--VSGEA
ESDSXVEEHP------------------------------------------DSQ----G
ATEEGYNXMXELLMDLFPQQINRPINEGTSSP---------------------NEAFEEQ
PN-----------DEAQKFYKLLDDLNQPLH---EGS--RTSKLSGIVKLLNTKNLGKWS
-----NKSYTMLVELICKDFLPENSTLPNSYYEAKKIMKDLGLSYQKIDACKNDCMLYLG
E-DIGAQFCKVCERSRWKKSKHSGEDIV--------------------------------
--STKGKKIAEHTMRYFPITPRLQRLYMCRKIAFFCRWHIXG----------RV---DDG
V-----MRHPADSKAWKHFDETHPD-FKSEPRNLRLCLAGDGFQPFSTTKXSYSIWPIFL
VPLNL-PPWLCTKQQNVLLSVLISGPDGPGDAI-DTYLQPLIXELIALWE-DGVDTYDAS
TXTNFKLRAALLWMVHDFPAYGNLSGHSTKGRLA--CPVCQNKTCSLWLSKGKKFCYMG-
HRRFLPKDHKWR--KDKASFDGNKE-XRD-PPEPLT-GDEVL-QQVNNLEGIVLSK----
--------DPS---------------------------KKTKISHS-ERGDNWLKKSIFF
R-LPYFN--TLLLRHNLDVMHIEKNICESILGTLLNIMGKTKDNANSRLDLQQMNLKPHL
HP--TED---------GGKTNFPPAPYVLPPEKKSTLLQFF-KELKVPDSFSSNLSRCVN
LKEQKLSG-LKSHXCHVILNHILPLALRGL-------LPT-SIYEPLV------------
-----------ELSQFFCTLNSKALSVEQLKQLDSLIARTLCKLEMEFPPS----FFDPM
VHLPVHLANEXLIGGPTAYRWXYQFE-----------------------------RQ---
------------------------------------------------------------
-----------IKFLKSLIRNFAXPEGSIAEGYIAYEFIN----LSSRYLD-DVE--TMH
NRDGRINDTSDPXN-----FYLSIFSSTGRXLGAHKTRDLD----MLELQQAHIYVLRNC
DEVQP-FIRYYFCCHS--------------------------------------------
------------------------------------------------------------
------------------------------------------------------------
------------------------------------------------------------
-----------YSNILFIYLLSLL-----------------C------------------
------------------------------------------------------------
------------------------------------------------------------
------------------------------------------------------------
------------------------------------------------------------
------------------------------------------------------------
------------------------------------------------------------
------------------------------------------------------------
------------------------------------------------------------
------------------------------------------------------------
------------------------------------------------------------
------------------------------------------------------------
------------------------------------------------------------
------------------------------------------------------------
------------------------------------------------------------
------------------------------------------------------------
--------------------------------------------------------
>EnSpm2_Mdom
-----M-------------DK-SWLT------IPRNXEAYTAGINLFLDQAVANG---VG
-PDKFRCPCKRCCNRYTFV-R----NTIVEHLILYDMDKDYKN-AWWRHH-GE--QNIGE
QNVAIGE----------------------------------------------------E
ETGDEVTGMHDFLNDVFVQPLTEEGVGPST-----------------------EPPIGEG
RP-----------EEVETFFRLLEEADQDLW---PGCK-EFKKLEAVVRLYQIKCLAGMP
-----DEIFTTLLELI-KRMLPEGDCLPESCYKAKKLINDLGLTYVKIDACPNDCMIYWK
D-TSDLTVCSVCGESRYKITNAE-------------------------------------
--DSSRKKIAAKVMWYFPLKPRLQRFFMSKHTAEHMRWHATE----------CP---KDE
F-----MRHPSDSPAWKHLDNLYPD-FASEIRNVRLGLASDGFNPFGKMRNDHSTWPVVL
SVYNL-PPWMCMKQPNLLLSLLIPGPRSPGKEI-DVYMRPLIDELNELWE-VGTPTYDAY
SNQSFTMKAAVLWTISDFPAYGMLSGWSTHGYKA--CPHCMHDKESIYLPASRKICYMG-
HRRFLEDNHRFR--RQTTTFNGRRE-HRS-APRQWT-GLQCL-EELSTLR-FTFGK----
--------PKK--------------------DASVGQRRKRTSSST-SSNSQWKKKSIFY
E-LPYWR--HLLIRHNLDVMHIEKNICDSVVGTLLDIE-KSKDGLAARADLEVLNIRRSQ
HP--RRE---------GNRTFLPPALFTLKREEKTAFCKVL-STIRVPDGYSSNLSRCVH
VNERKIHG-LKSHDCHVLMQQLLPLAIRPV-------LPK-AVTMVLL------------
-----------ELSAIFRQLCSKKESEEGFKQLNSRIALTLCQLEKIFPPA----FFDIM
VHLPVHLADEAALAGPVQYRWMYPIERLINFYKFFTIVVITLIYNYNNLCFVYNCRY---
------------------------------------------------------------
-----------LQTLKRYVRNKGRPEGSIAEAYLVDECLS----FCSMYLR-DVE--SRR
TRRGRNEDGIGRGV----SGGLSIFDSKGCYMGSGENVELD----LNVLDQCHRYILNNC
DEVNP-FRRL--------------------------------------------------
--------------------------------------------SCQLLSSYLLQMNS--
--------------------------------------------------RCHANDTLIS
QDLRWLANYPSRVVSRYKSHIVHGFRFRIKSVDDK----HKNQNCGVFVPANVP------
---GAIGQVNCYGRVVDMFEVKYCGPAEAGDRGRAVMLFK-CEWVN------------SE
SPRGMKTDQY-GFTM-----------VNF-----NRLG--FKEDPFILASQALQAFYVED
T--IEK----------D------WHVVVRTQPRDL----F---DVLEDSDAIDDYAIPNL
DDRI-----------------------------------LDXENFHTRVG---VEETPFH
E-----------------------------------------------------------
------------------------------------------------------------
------------------------------------------------------------
------------------------------------------------------------
------------------------------------------------------------
------------------------------------------------------------
------------------------------------------------------------
------------------------------------------------------------
-------------SLPLPTQFASHANADDDXTDDDME-----------------------
------------------------------------------------------------
------------------------------------------------------------
------------------------------------------------------------
--------------------------------------------------------
>I
-----M-------------DR-GWMS------KPRTSAAYKDGVEQFLSFAFRDV---PH
-DEKILCPCVKCRNRRTQN-Y----DEVKTHLRCDGILPGYIK---WVCH-GE--DYNEP
SFAFARVEDNISS-HIPGVPTNSVA----------------------------------G
GGSGRMHDMHGLLNAAFSVVNSFETMSSTSDGEQSDVQFEFDNVEASMPEDVNTASAEGD
MG-----------RKTDTYADFLKEANTDLY---PGCE-AFSRLSFIVTLYHMKCLHGWS
-----QKSFTHLLGVL-SIAFPH-IDLPKKYYEAKKIIRGLGLDYEKIHACPNDCMLYRG
E-RANQESCHVCGTSRWVMDDKKGCPS---------------------------------
--KCKKKKKPAKVLRYFPLIPRLQRLFATKETSIDMRWHDEG----------RT---KDG
F-----MRHPADGEAWKDLDSRYPNEFAADARNVRLGLASDGFNPFGNMSSQHSTWPVML
IPYNL-PPWICMKQTSLILSMIIPGPHSPRNDI-DVYLQPLIDELLLLWE--GVETFDSC
TQKTFSLKAALLWTLNDFPALAYLYGWSTSGKYA--CPSCAVSTRSFRLKKSKKFCYMG-
HRRWLPQGHPFRS-RKKQEFDGTKE-TEL-VPTTMS-GSSAL-SILQGRV-FVLGKPVTI
SKKGKGKGKGKKGGGNGEKERENGGEKKRKRESGKNKSSNHAGKSEKKPEDWFKKKSIFF
D-LPYWE--HNKLRHNLDVMHIEKNVCDNLIGTLLDIDSKTKDDLNARLDLVELGIRPKL
QPDPVVN---------NRKPVLPPAPFTMSREKKEILCSVI-KNMRTPDGYASNISRCVN
MKECTLTG-LKSHDCHVILEDILPIALRFC-------YPSKDVMTIVI------------
-----------DLANFFKKLCSKVLDVSELDKLQESIVMTLCNMERNFLPS----FFTVM
VHLMVHLVEEVKLGGPVNYRWMYPLE----------------------------------
------------------------------------------------------------
---------------------RAYPEGSIAEGYIAEECLT----FCSRFLE-GT---TRF
TITSRNPEPSEKIK------DMYMFDSAGEPIGRAITVGQF---DNQLLIQAHRYVLRHC
DELEQ-FRRWVYIAAIYIIIF---------------------------------------
--------------------------------------------LNKLAKNNHIICFVVT
ENLYCLACSNSMNCIHRKLNC-----------------------NSLYIQVLQDDGPEIT
EKIRALAAKPSKCGMCYSGYIINGFRFHTMSRETG----RVMQNSGVVNTAEDG------
--------VCYYGRLSDIWELSY--------KDYRVVLFK-CDWYD------------VH
HRAGLTKDDF-GFTL-----------VNFSRKIHTGET--LEHDPFVFSSQVEQVFYVED
P--KSD----------V------WNAVMKFRPRDY----F---DMGAEQPSDEAE-----
------------------------------------------------------------
------------------------------------------------------------
------------------------------------------------------------
------------------------------------------------------------
------------------------------------------------------------
------------------------------------------------------------
------------------------------------------------------------
------------------------------------------------------------
------------------------------------------------------------
------------------------------------------------------------
------------------------------------------------------------
------------------------------------------------------------
------------------------------------------------------------
--------------------------------------------------------
>Sherman
-----M-------------DR-DWMS------EPRSSAAYKDGVEYFLSLAFRDV---PE
-DAEVLCPCVNCRNRITQN-F----DRVKTHLRCAGILQSYTK---WIHH-GE--KYDPP
PLVFAHVSGNSMNIPISSVRKSCVV----------------------------------E
GGEGRSDDMEGLLNAAFGKEDSYESLSSASINDD-DIHFDSNSVEPGMDEDENNTFGDDH
IG-----------GEQDMFTSLLKDAKTKLY---HGCD-KFSRLSFLVNLYHLKCIHGWT
-----QESFTALLGLL-SDALPQEADLPRNCYEAKKIIRGLGLDYQKIHACPKDCMLFRG
D-RANQESCHVCGSSRWITDKNGHPI----------------------------------
--NSEGKKKPAKVLRYFLLIPRIQRLFSTDQTSGEMRWHEEG----------RT---KDG
L-----LRHPADGEAWKDFSARFPS-FSADARNVRLGLASDGFNPFRNMSSKHSTWPVML
IPYNL-PPWICMKQTSLILSMIIPGPDSPGNDI-DIYLEPLVDELLQLWE--GVETYDAS
ARKKFSLRAALLWTLNDFPALAYLYGWSTGGKYA--CPSCATLTKSFRLKKGGKFCYMG-
HRRWLPRDHKYR--ELNSQFDGTEE-KEI-APKTLN-GTSVL-RMLEGRV-FVFGKMAKK
KVSVAKMAKKKKQAKNKSNEKGSNRELKRKRKTCKEKSSDNASKSGKKPEDWLKKRSIFF
K-LEYWE--LNKLRHNLDVMHIEKNVCDNLIGTLLDISSKTKDDLNARLDLVDIGIRPEL
HP-TVDD---------KGKQILPPAPFTMSRENKEILCSVI-QNIKTPDGYASNISRCVN
MKDCTLNG-LKSHDCHVLLEDILPIALRSC-------YPSKAVMHIVN------------
-----------GLARFFKKLCSKVIDVSELAELQQSIVMTLCDMERVFLPS----FFTVM
VHLLVHLVEEVKFGGPVHYRWMYPLE-----------------------------RS---
------------------------------------------------------------
-----------FVRIKALVRNRAYPEGSIAEGYIAEECLT----YCSRFLE-GS---TRF
TRAPRNPEPSDNIK------DIYMFESAGEPIGKAITIGRF---DNQLLVQAHRYVLRHC
DELED-FRKCVTQAYSIF------------------------------------------
------------------------------------------------------------
------FLQSYIYCL-------------------------------MYPIVLQNGGVDID
EKTRALAAKPNKTVVCYSGYIINGFRFHTMMREAG----RSTQNSGVVNIADDG------
--------VNYYGRLSDIVELSY--------RKYKVVLFR-CDWYD------------VH
HKAGIKKDEF-DFTL-----------VNFSRKIHSGDK--LDHDPFVFSSQVEQVFYAED
A--KAK----------G------WHVVTRFKPRDI----F---DMGVEQQSNETE-----
------------------------------------------------------------
------------------------------------------------------------
------------------------------------------------------------
------------------------------------------------------------
------------------------------------------------------------
------------------------------------------------------------
------------------------------------------------------------
------------------------------------------------------------
------------------------------------------------------------
------------------------------------------------------------
------------------------------------------------------------
------------------------------------------------------------
------------------------------------------------------------
--------------------------------------------------------
>Storm
-----M-------------DR-DWMS------EPRTSASYKDGVAHFLSIAFCDV---PD
-DAKVLCPCVNCRNRITQN-Y----DRVKTHLRCAGILQSYTK---WIHH-GE--KYDAP
SLVFAPVSGNPRNIPISGAHKSNVV----------------------------------E
VGDGRLDNMEGLLNAAFGREDSFESISSASIVDD-GIYFESSYAEPNMVEDENNTFGDGH
NG-----------GEQDMFTRMLKDAKTKLY---HGCD-KFSRLSFLVNLYHLKCIHGWT
-----QESFTALLGLL-SDALPQEADLPNNCYEAKKIIRGLGLGYQKIHACPKDCVLFRG
D-KANQESCDVCGSSRWITDKNGYPV----------------------------------
--ESKGKKKPAKVLRYFPLIPRIQRLFSTEQTSGEMRWHEEG----------RT---KDR
L-----LRHPADGEGWNDLNTRYPG-FSANARNVRLGLASDGLNPFRNMSSKHSTWPVML
IPYNL-PPWICMKQTSLILSMIIPGPHSPGNDI-DVYLEPLVDELLQLWE--GVETYDAS
ARKKFSLRAALLWTLNDFPALAYLYGWSTGGKYA--CPSCATLTKSFRLKKGGKFCYMG-
HRRWLPPDHKYR--ELGSQFDGTEE-KEI-APKTLN-GTSVL-EMLQGRV-FVFGK----
KVSIAKMSKRKIQAKKNTNDKGSNRKLKGKRKTCKEKSSDNPRKSKKKPEDWLKKRSIFF
K-LEYWE--CNKLRHNLDMMHIKKNVCDNLIGTLLDISSKTKDDLNARLDLVNIGIRPEL
HL-TIDD---------KGKQILLPAPFTMSREKKEILCSVI-QNIKTPDGYASNICRCVN
MKDCTLNG-LKSHDCHVLLEDILPIALRSC-------YPSKDVMHIVN------------
-----------ELARFFKKLCSKVIDVSELDELQRSIVMTLCDMERVFLPS----FFTIM
VHLLVHLVEEVKLGGPVHYRWMYPLE-----------------------------RS---
------------------------------------------------------------
-----------FVRIKALVRNRAYPEGSIAEGYIADECLT----YCSRFLD-ET---TRF
TRPPRNPDPSDNTK------DLYMFESAGESIGKAITVARF---DNQFLVQAHRYVLRHC
DELED-FRKCVTQAYSLF------------------------------------------
------------------------------------------------------------
-----LYCYGKIDCL-------------------------------IYVIVLEN-GAEID
EKTRALAAKPNKTVVRYSGYIINGFRFHTMSRQAG----RCTQNSGVVNVADDG------
--------VNYYGRLSDIVELSY--------RNYKVVLFR-CDWYD------------VH
HRAGMKNDEF-RFSL-----------VNFSRKIHTGEK--LDDDPFVFSSQVEQVFYSED
P--NTE----------G------WHVVTRFRPRDL----F---DMGVEQPSDEAE-----
------------------------------------------------------------
------------------------------------------------------------
------------------------------------------------------------
------------------------------------------------------------
------------------------------------------------------------
------------------------------------------------------------
------------------------------------------------------------
------------------------------------------------------------
------------------------------------------------------------
------------------------------------------------------------
------------------------------------------------------------
------------------------------------------------------------
------------------------------------------------------------
--------------------------------------------------------
>K
--------------MALEAIK-LLLC------YPRGTSEYVAGVDGFLEFAYKDK---PE
-DTKILCPCESCVHTSLLS-K----NDIRGHLVCNGILQSYDK---WVFH-GE--SLDEK
NDDE------------------------------------------------PAQ----P
RKEEMHVNMHDLINDAFRHLYDDVSMAGSTNS---------------------PNSHIDG
PN-----------LEAQQFYRMIKDSEKPLW---PGC--TLSELSLLVLLFNAKSMNKWS
-----DKSFGDLLDIL-RMAIPNGNELPQNFYDAKKIVSKFGLGYKKIHACPNNCQLFWK
D-KANDDFCSVCKTSRWKGKKPETKLTK--------------------------------
--KERKSAIPHKVLRYFPIKERLKRLLMCKEMAALLRWHDEG----------RT---KDG
V-----LRHPADSQAWRALDEKFPE-IASDTRNIRLGLATDGFNPYGMLSSKYSCWPVVL
VIYNL-PPWLCMKEYHLSLSLIIPGPKSPGDNI-HVFLQPLLDDLKDIFV-NGIPTYDAS
KNETFTLRAVVLWTINDLPALGMLASHKVHGEFA--CLPCGPDAWSKRLKHGKKSCFMG-
HRRFLPPDHRFR--NDKKSFDGTME-HRP-EPKTYY-GRQVE-DEIKAID----------
--------------------------------------------DF-EESKTYKGVSSLF
T-LPYWD--YNLLRHNLDVMHIEKNVCDNIIGTLLNLDGKSKDNLQSRLDLQEMKIREEL
HP-EKKA---------SGKFYLPPARFTMSKSEKQLFCKVL-EDIKVPDGYSGNISRCVN
SADGKIYG-LKTHDCHVLMQQLMPIALRDI-------LPD-DVTAVLF------------
-----------DLSSYFRGICSKVLHVDELDRMEESIKITLCKMEMIFPPG----FFTVM
IHLVVHLATECKIAGPVCYRWMYFIE-----------------------------RY---
------------------------------------------------------------
-----------LGKLKSYVRNKAHPEGSIAESYLADECMI----FCSRYLE-GFL--TKH
NQPLRNHDEPQEYE-SPLYAESKLFPPVGNPLGKPSDYTLN----DVETLQAHRYVLYNC
DAVTP-Y-----------------------------------------------------
------------------------------------------------------------
------------------------------------------------------------
--LKWLARGPLQDARKHRAFCIRGYRFRPKRYD------KVTQNSGVVVTAKTSSYSSAG
DTNPILGDVMYYGRIVDIIELDY-------YRKFSVVLFK-CEWVEGNEEKGVKNCPRKK
KEKGVKTDKY-GFRL-----------VNFAHGIHNGEK--KEHEPFVFASQVDQVFYVED
R--TNP----------G------WSLVRKVTPRDD----F---DMGEEWND---VEMEPY
HVSNLGE-DFLHT--------------------------ANENKTWMRGD---IEGTTVD
PIAGSVDRDIEGTTVDPIAGSDDEN-----------------------------------
------------------------------------------------------------
------------------------------------------------------------
------------------------------------------------------------
------------------------------------------------------------
------------------------------------------------------------
------------------------------------------------------------
------------------------------------------------------------
------------------------------------------------------------
------------------------------------------------------------
------------------------------------------------------------
------------------------------------------------------------
--------------------------------------------------------
>Sandro
--------------MDLNNIK-KLLL------FPRPSDEYLAGIDGFLLFAYREK---SL
-EDKIRCPCKECVNKWLLT-R----DEVYDHLVCHGMLLGYSP---WGCH-GE--TTSFI
SANSR-----------------------------------------------GTE----S
QSRGMDGNMRQLVQDAFGNTNNDPPVNEYDV----------------------QNFLNSG
PD-----------HETKAFYDLLRDAHDPLW---EGC--ELTRLSFLVLLFHIKSVNKWS
-----NKSLNDLLAIL-QQAIPNGKNLPGTFAEAKKIIGKLGLNYVKIHVCPNNCQLYRK
A-KANDDFCSKCGTSRWKNKEDKTTLTK--------------------------------
--KERRRATPRKVLRYFPIKPRLKRLFMHKETAIALRWHDEG----------RT---KDG
V-----LRHPADSEAWKSIDSRNPQ-FASDSRNIRFAMASDGFNPFGTLSSTYSCWPVVL
IPYNL-PPWLCMKASSIMLALIIPGPSYPGKDF-HLFMEPVYEELFDLFE-VGTPTYDAS
QNEMFQLRATVLFTISDYPGIGIFAGYSVNGEFA--CIMCHEETCSKRLKHGHKYCFMG-
HRRFLPLDHELR--YNENSFDGTEE-HRV-EPLAYS-ETSVL-QKIEKIN----------
--------------------------------------------DF-EKSKTWKCRSGLF
S-LPYWD--LNVLHHNLDVMHIEKNVCDNIYGTLLGLEGKSKDNLQARLDLQEMNIRPDL
HP-IRKA---------NNKYYLPPAFYTMSKREKHQFCKVL-HDIKVPDGYAGNISKCIN
VSQGKISG-LKSHDCHILMQELLPVALRGV-------LPY-NVTSVLF------------
-----------DLCGYFRELSSKVLYIDVLDKLEEQIKMTLCRLEMIFPPV----FFTIM
VHLVVHLATEAKLGGPVCYRCMYFVE-----------------------------RY---
------------------------------------------------------------
-----------LSVLKSYVRNKAHPEGCIAEAYLADECMT----FCSRYLE-GFE--TKH
NQPTRNDDNDESVACSDDECTPYLFPHVGKPLGKPRSYVIR----GLTKMQAHRYVLFNC
PDVRK-------------------------------------------------------
------------------------------------------------------------
-----------------------------------------------------NGICSVK
NDHRWLARGPIGPAKRYRAFNTRGFRFRPKHLD------GVTQNSGVVLSAKTSSYTKSS
DTNPILGDLTYYGRVIDIIELNY-------SGQFSVVLFK-CEWVD------------VV
SGKGVKKDKY-GYTL-----------VNFSHLIHTGEK--VEHEPFIFPNQADQVYYVDD
P--MNP----------G------WSVVRKNKPRDI----Y---DIGEDEWAGD-IEIEPF
HVSHLGG-MSSN---------------------------ANNYKQWVRTD---VEGTTVD
VDNNALNNEG--------------------------------------------------
------------------------------------------------------------
------------------------------------------------------------
------------------------------------------------------------
------------------------------------------------------------
------------------------------------------------------------
------------------------------------------------------------
------------------------------------------------------------
------------------------------------------------------------
------------------------------------------------------------
------------------------------------------------------------
------------------------------------------------------------
--------------------------------------------------------
>EnSpm8_Sbic
-----M-------------DK-TWINS-----DARHTKAYLQGVNSFLAFAFRNS---AV
-GDKILCPCRKCVNSFWRD-S----SDIREHLICDGFLKGYTT---WNLH-GE--ASSSY
VNTDNGDGVDP------------------------------------------------V
EESSEEDDISELLRDLACGLDDRGDF---------------------------EDNSSVE
LP-----------EELVDLQKLVEANSQELF---PNCK-KYTKLRFLIRLLHIKLLGGWT
-----DKSFDLXLDLF-NDVLPEGSTLPKNYYEAKKLIKSIGLGYISIHACENDCILYWK
D-HEKSESCPKCKASRWKSARKSLD-----------------------------------
--GKHVYKVPKKVLRYFPIKKRLQRLFLCSKTASLTRWHDEE----------RT---RDG
V-----LRHPADSPLWKDFDLKHPE-FAKDSRNIRLAFATDGFNPYRTQSISYSIWPGIC
IPYNF-PPSMCMKQSNFILSLLIPGKHAPGSDM-DVYLQPLVDDLVDMFV-KGVRTYDAS
KGEYFQLRAAVLWTITDFPGLGYASGCVTAGEAA--CPDCHSYTCSHRLGNGSKTCYMG-
HRRFLDEKHPFR--FDVHKF-GSTE-FRQ-APTPLS-GEEVL-ECTKDIV-TVFGK----
--------DPT-----------------------RKKPARKKRKVG-EPLVIFKRRSIWF
K-LPYWK--DLMLRHNFDVMHIGKNVCENFVNTFLGTDGKSKDNLNSRLDLQALGIRSDL
HP--VDV---------EDQFYLPPAPYSMSPXEKKLFCQVL-KGVKFPAGYASDIRHNVH
VNERKVFG-LKSHECHIILQHLLPLAVRKV-------LPE-VVSAAVI------------
-----------RVSHFFKKICAPVFRKSDMDSLEAEIAETLSLLETIFLPS----FFDIM
VHLMVHLPAQARLAGPVHFRSMWPVE-----------------------------RV---
------------------------------------------------------------
-----------------------------------EEMCE--------------------
------------------------------------------------------------
------------------------------------------------------------
------------------------------------------------------------
---------------------------------------------------------EVP
DEIQILAKAPIMSAQKYSSYTINGFDFHTESYDVG----RSVQNSGVALVAESTCFERGD
NDNVIIGNKTYYGIIKEIVELNY-------NHRGNVVLFK-CDWVD-----------NRV
RGKWVKTDQF-GVTT-----------VNFKHLFNTGEK--ISDEPFILASQAVQVFYVPE
H--AGS----------E------WVSVHQSKPRDF----Y---DMDNLESE---------
HLDNGNG-LVLPLPDLNAKVTVDV---------------INGVVPTIRTD---IDGIIVE
PKK---------------------------------------------------------
------------------------------------------------------------
------------------------------------------------------------
------------------------------------------------------------
------------------------------------------------------------
------------------------------------------------------------
------------------------------------------------------------
------------------------------------------------------------
------------------------------------------------------------
------------------------------------------------------------
------------------------------------------------------------
------------------------------------------------------------
--------------------------------------------------------
>EnSpm10_Fves
-----M-------------DK-SWIDW-----GTRCSKPYYEKLDEFLSFASASR---DI
-SSRIYCPCRKCENRDLFV-I----DIVREHLRDNGFWKKYKI---WEKH-GE--SRDYD
GSLHREEVLL-------------------------------------------------G
SDDYMDVDMVRLVQEALGTAHVARPDAENGGEEN-------------------SDPLAGG
PN-----------ESTKEFLKLMKGANQPLY---PGSK-KHTALSFIVRILEAKVSNGWS
-----DTSFKDLLDIF-EESMPEGVNLPKSYNEAQKLTEDLGFTYYTVDACPNSCMLFRN
GSDADLDNCLICNASRWKDNDVDGGLELG-------------------------------
--SGLGKRRAAKQARYFPLKPRLQRLFMSSKTATLMRWHAEK----------RT---DDG
V-----FRHPADSLAWKDFDSKHSS-FSADIQNVRLGLASDGFNPFRTMTIPHSTWPVIL
VPYNL-PPTLLMKQPYIYLSVLIDGPQAPGDKI-DVYLQPLIEELKELWE-EGVPTFDAS
SNQMFQLYAGLLWTINDFPAYANLSGWSTKGEYA--CPNCNSETDSVWLDNGHKWGFGS-
SRRFSPEDHKYR--RDAKSFNGLRE-YRQ-APPTLS-GVDLL-TQIQSNG-VITQY----
--------KKEDMLTRQEM----------------GPERPEKDPLK-KKKHNWKKKSIFY
E-LPYWQ--HNLIRHNLDVMHVEKNVCDNVLGTIMGAAGKTKDNLRSRRDLEAMGIRKQY
HV-KERE---------DGTKYFEPADFEMKNDGKDKFLLAL-SQSRMPDGSASNIARRVR
LKGRTIGG-LKSHDNHTLLQQLIPLCIRSS-------LPK-NVVEGLI------------
-----------DLGKFFKVLCSKLNCAADLEEARSRIIVTLCDLEKIFPPS----FFDVM
EHLPIHLAEEALIAGAVQFRWMYPIE-----------------------------RY---
------------------------------------------------------------
-----------LLTLKQYVRQRAHPEASIANGYLMEECMN----FCSQYLK-DMG--CKS
NRPLRRKNDEDNSK-------------------KGKTFLLS----DVTRTQIHRWVLFHT
DAVTP-YLKYATAYVSKFLILLLCRE----------------------------------
--------------------------------------------HMSTIKNQYPNAND--
VDVARIHFDEFADWFKAHVSC-----------------------------LQNMGDVSLP
EEIVALSNPPSPSAARLKSYTSKGHFFRVKSVDNK----RTRQNSGVSLQGDT-------
--------LPYYGRLTEIIKISY-------SIDIKYVLFR-CEWAH--------------
PSAGVKKDPF-NFTL-----------VNFRRLLYQNDR--VRDEPFILASQAHQVWYIPD
P--SGE----------G------WLNVSEVESKDFSHVQF---DTSDEMESVVDV-----
------------------------------------------------------------
------------------------------------------------------------
------------------------------------------------------------
------------------------------------------------------------
------------------------------------------------------------
------------------------------------------------------------
------------------------------------------------------------
------------------------------------------------------------
------------------------------------------------------------
------------------------------------------------------------
------------------------------------------------------------
------------------------------------------------------------
------------------------------------------------------------
--------------------------------------------------------
>J
--------------MSHDADR-SWML------LPHTDEAWQAGFQQFIEKEFQGN---YP
-GQTAACPCRRCRCLLYIT-K----TEVEQHLLTKGFDKDFIK---QKRRIAE--PMDDD
CDFSEAE-----------------------------------------------------
-ARDDSGSTKDLLTSLISGAIDGKIT---------------------------GSGDKEE
PN-----------ESAKKFFNLMQEAKKELY---PGCK-EATKVSFIVRLFQIKCMFGIS
-----NQGMEQILHLF-SLLLPEGHCVPDSLDKVRKVVRDLGLDYEKIHACVNDCVLFRG
A-YKDMDECPTCGESRWKTRDL--------------------------------------
--DGAKKPLPRKILRYFPLVPRLRRLYMNEITSLHMRWHKEK----------LV---QDG
K-----MRHPADSLAWKHVDEQYKE-FALDPRNVRLGLASDGFNPFGMLNVTYTTWPVIL
IPYNL-PPWLCLKQSYWMMSMLIPGPKSPGMNI-DVYLQPLIDELKLLWE-KGVEAWDAK
VKKNFTLRALLLWTINDFPAYAMLSGWSTKGKFA--CPYCHQYTDHLWLKFGSKHCYMG-
HRRFLPLDHRWR--RNKDNFNNRYE-TRE-RPVPLS-GEEVL-QQT--------------
------------------------------------------------------------
----------------------------------------------------------DM
HP--EIA---------DGKYTLPPGLYYLEKEKKQIMCKFL-QEVKMPDGYASNIRRCVD
VAGCKLVG-VKSHDYHVMLQKLIPLVVRHI-------LPE-VTAIPLI------------
-----------QLSSFFNSICSKELEVAELEKLSSLISETLCRLEMIFPPA----FFDIM
VHLPVHVAEEARLGGPVCYRWMYPVE-----------------------------RY---
------------------------------------------------------------
-----------LRTLKGYVRNKALPEGSIAEGYISEECTT----FCSRFFD-DIS--TKE
NRADRHVQSADEPP-----SGLSVFGKLDFDRAIVSLETVP----DSVLQKMRYYILSN-
------------------------------------------------------------
------------------------------------------------------------
---------------------------------------------------------KVD
ENLYNLSRGPDHRVRVSNRCVINGFLFRTIDLEKS----LVTQNSGVVVMGDG-------
--------MEWYGVLKRIITLEF-------PDEKEVVLFE-CEWFD-------VPGANRT
KSRGFNKDQY-GIID-----------IDT-----TLRR--YADEPYILATQAEQVCYVKT
A--KRA----------N------WCSVLRLKPRNL----F---AMPEGEDS------SNI
VADTDAD-SLVVGVEHMNVQHN-----------------QDELTVWRRTD---VEGVSGD
A-----------------------------------------------------------
------------------------------------------------------------
------------------------------------------------------------
------------------------------------------------------------
------------------------------------------------------------
------------------------------------------------------------
------------------------------------------------------------
------------------------------------------------------------
-------SVIENARASPMPEPGDEDIADEDLDPDDTYIDDGVVAPVDIQDEDDQDFFV--
------------------------------------------------------------
------------------------------------------------------------
------------------------------------------------------------
--------------------------------------------------------
>EnSpm3_Fves
-----M-------------DK-SWMQ------YNRGHPLYIQGIVDFLQFVQQYG---GG
-KEWHKCPCKRCCCGSWET-I----QGIEKHLSHYGMDPYYTT---WTEH-GE--VLVN-
-----DPIMPYFLPNNLHEAG-------------------------------SSS----A
SASPYMDPTLNMLHDAFPYASRYH-----------------------------QEENFDA
PQETYSTFSNLNTGDYDKYNRMLEEAQTPVY---EGC--SETVLSSLMEHMSLKKKHRTS
-----NEHFDDYSSFI-RRLLPPANKLPSSHYXAKKILNDLGLGYVKIEACKNNCVLFYG
D-YKDAFKCPKCNASRWEDTL---------------------------------------
--SPKGKRIPMKVLRYFPLTPRLQRLYMCGKTAEDMRWHGIP----------RE---DDD
A-----LIHPADGEAWKSFDLSFPD-FAADVRNVRLGLSTDGFNPYGNMNLSYSIWPVIV
VCYNL-PPWMLMKKEYNMLALLIPGPKSPGKCL-DVYLRPLIDELNGLWE-NGALTFDKL
TGTSFMMRASLMWTISDFPGYGMLSSHTTKGYKA--CPLCLTDINSSW--HADRVCYMG-
ARRWLPDDHEWR--LDAVNFDGKQE-FGL-KPREWS-GDEIL-DLLNSFD-FGTLS----
--------SDREVLARNPK-------------------------RP-SYLDNWTHKSIFF
E-LPYWS--KLRIRHNLDVMHIEKNVCDNIVGTILDIKEKTKDTIKARCDLQNMGLRPHL
WV--KRT---------GSKVVMPIAPYQVKPALRPKVFSWI-QDVKYPQGYAANISRCVK
VGEEKIIG-MKTHDCHVLLQRLLPVVIRPVYASLDQCMHR-DVVEPLV------------
-----------ALSRFWQKLCARELKKSDVLTLKEDIVYILCKLERIPPPPPPPFFFSIM
VHLMIHLPEQVLLTGPVHNTWMFPME-----------------------------RTNSD
------------------------------------------------------------
----FLFSLRQLGGYKGYVKNKYRPEGSIAEAYKAHECVT----YSENYLHQE----TEH
VGSEXTPR-----------FNLSVVSDDIRLFGKLPISERL---TDDEIVEAHWWVLRHC
DQVDM-FRHP--------------------------------------------------
--------------------------------------------HEQLCKIKYGDRWE--
EMQKKTFPKYFTKWVRFSFMFLHENFMCLHVL-----------MFFQVAKLQEENSVHYK
PELSYLAGKPQ-HVNIYAACVVNGIKFLTLHRDYG----RKTQNSGVMCVGTEDG-----
--------SEYYGVVVSVVELVY-------ATGMPVVLLK-CRWFN-----------DPN
IPRSTKMDH--GLLS-----------VNT-----CISW--YENQPFIVATMARLVFYLDD
PK-EGG----------G------WKVVNVMSHRGI----Y---TATTLEMGIANRDIENV
TLEPYQE-ASTSNI-------------------------PDTETIRINND---IHFQPRE
Y-----------------------------------------------------------
------------------------------------------------------------
------------------------------------------------------------
------------------------------------------------------------
------------------------------------------------------------
------------------------------------------------------------
------------------------------------------------------------
------------------------------------------------------------
-------VPISNLEFDFGSLPFIPPTEDFIDDEEEDSDDHSYEVSEDDLEDRDYXDSD--
------------------------------------------------------------
------------------------------------------------------------
------------------------------------------------------------
--------------------------------------------------------
>EnSpm4_Fves
--MQNM-------------DK-SWML------YDRCHHLYIQGIFDFLRFVDYHA---AP
GTEWHKCPCRKCMCNDWQT-R----SGMEQHLSHFGMWKNYTI---WTEH-GE--VEEN-
-----NPTLAEFRASYIHEVG-------------------------------SSS----G
TADPSIYPAMNMLHDVFPYASRYEE----------------------------EAVDDDA
PNVNEA----VDMSDYERYNRLLEQAQTPVY---DDC--PVSVLSAIMSQMHLKVKHRTS
-----NEHYGDYSKFI-KTLLPPVNRLPESHYKTKKILGDLGLDYVKIHACKNNCVLFYG
D-YKHAIYCPICNGPRYDEEAS--------------------------------------
--SDKGKPVPVKVLRYFPLTPRLQRLYMSSETAEEMRWHGLP----------RE---DDG
V-----LRHPSDGEAWKSFDASFPD-FAEDVRNVRLGLATDGFNPSGNMTLSHSIWPVIL
MPYNL-PPWMCMKKEYNFLALLIPGPNSPGKCL-DVYLRPLIDELKELWE-NGIPTFDRH
SKTSFRMRAVVMWTISDFPGYGMLSSHTTQGYKA--CPICLENVDASR--HADMIVYLG-
HRRWLPMNHEWR--LDADAFDGREE-HRE-PPPIQS-GDEIL-YKLNSFD-FGYLS----
--------SDKDVLAQNPV-------------------------RP-AALDNWHHKSIFF
E-LPYWS--TLRIRHNLDVMHIEKNVCDNVVGTILDIKDKTKDSIKARDDLQKMGLRRHL
WV-KRTA---------SRQVFMPIAPYSVKPAFKPKVFSWF-NDVKYPQGYAGNIARCVK
VAEQKIHG-LKSHDCHVLLQRLLPVVIRPY-------LHR-DVVEPLV------------
-----------ALSRFWQRLCSRELKKSDVVEMKSDIVYILCKLERIFPPT----FFSIM
VHLMIHLPEQVLLTGPVHFTWMFPIE-----------------------------RYDYN
PKSLIIHYYYLHIFPIFSFVLTILFLDNLVGIKVLLKTEQSRKDQIPNHTLLLFTYFPYI
FICTNYFIFRQLGGYKGFVKNRAKPEGSIANAYIAHECVT----YCKSYLHNTDG--TEG
LDPARTPT-----------FNLSIVSEDIRMFGNLPNSEIL---REDELCEAHWWVLQHC
DEVKE-YRDA--------------------------------------------------
--------------------------------------------HLGLIQLKYQNRHE--
ERHKKTFPVYFLKWVRLISPFQNLGKIMPFSI----IIFNLYIFICLVTRMQERQDKDYS
PQLHHLACMPQGH-NVYAACVVNGVKFLTERRDQR----RKTQNSGIMVVGKDN------
--------VAYYGIVVAVIELLY-------PAGMPVVLFK-CRWFN----------TDPN
FPRSTKMDH--GLLS-----------VNT-----STSW--YEHAPFVLAIQAKQVFYLDD
PK-AGG----------G------WKVVNVMEHRSI----F---NATTLQGGRVEQNIENV
ALEPYQE-PLTSDI-------------------------PDTSTIRINND---IHFPQGE
Y-----------------------------------------------------------
------------------------------------------------------------
------------------------------------------------------------
------------------------------------------------------------
------------------------------------------------------------
------------------------------------------------------------
------------------------------------------------------------
------------------------------------------------------------
-------IPISGLGFDFGSLPYIPPSHDFINDEDEDSD----EIPEDDLEDPDYEDSDTL
IPIRLLRLPGFSPKFVLPIPIPISASIPIRLRSPLYHLNRVSIPSMPPLTKKRAREIASE
RLRSACAAQFGSGTTENTAGPTGDVADQSPTGDGETTPPPPPASIASTAPPLDEDEIDDV
APEAQATVSDGCSVRRGTXKSTGPPPKRRRGFGNLDKVKRIVKCTGLIEIVYDDFIRGPS
SSAVNSLLVNSIGCIIRSKVKLSAGNWECLGDSEKKKLIDGLTVRIQYTYVNESFL
