# Supplementary material for: Analysis of CACTA transposases reveals intron loss as major factor influencing their exon/intron structure in monocotyledonous and eudicotyledonous hosts
Source: Mob DNA. 2014 Sep 1;5:24. doi: 10.1186/1759-8753-5-24 (PMC4158355; doi:10.1186/1759-8753-5-24)
Supplement: Additional file 2 — GUIDANCE results. Contains all files to recreate the analyzed MSA and consists of three files: msa_initial.fasta, the sequence alignment derived from GUIDANCE in FASTA format; msa_residueScores.txt, GUIDANCE scores for all residues; guidance output in HTML format. [file 1759-8753-5-24-S2.zip › msa_residueScores.txt]

#COL_NUMBER  #ROW_NUMBER  #RES_PAIR_RESIDUE_SCORE
     1   47       nan
     2    9  0.000000
     2   47  0.000000
     3    9  0.000000
     3   47  0.355000
     3   64  0.355000
     4    9  0.000000
     4   47  0.370000
     4   64  0.370000
     5    9  0.000000
     5   47  0.380000
     5   64  0.380000
     6    9  0.000000
     6   25  0.941923
     6   30  0.931923
     6   31  0.931923
     6   32  0.931923
     6   34  0.931923
     6   36  0.931923
     6   37  0.941923
     6   38  0.941923
     6   39  0.941923
     6   40  0.941923
     6   42  0.922308
     6   43  0.922308
     6   47  0.924231
     6   48  0.933462
     6   49  0.933462
     6   50  0.933462
     6   51  0.933462
     6   52  0.933462
     6   54  0.938077
     6   55  0.941154
     6   56  0.941154
     6   57  0.941154
     6   60  0.941154
     6   61  0.938077
     6   63  0.925000
     6   64  0.898846
     7    1  0.710000
     7    2  0.710000
     7    3  0.710000
     7    9  0.130000
     8    1  0.550000
     8    2  0.550000
     8    3  0.550000
     8    9  0.152500
     8   53  0.002500
     9    1  0.472000
     9    2  0.472000
     9    3  0.472000
     9    4  0.092000
     9    9  0.166000
     9   53  0.002000
    10    1  0.478000
    10    2  0.478000
    10    3  0.478000
    10    4  0.126000
    10    9  0.192000
    10   53  0.004000
    11    1  0.453333
    11    2  0.453333
    11    3  0.453333
    11    4  0.193333
    11    9  0.271667
    11   45  0.261667
    11   53  0.006667
    12    1  0.455000
    12    2  0.455000
    12    3  0.455000
    12    4  0.198333
    12    9  0.271667
    12   45  0.261667
    12   53  0.006667
    13    1  0.455000
    13    2  0.455000
    13    3  0.455000
    13    4  0.198333
    13    9  0.271667
    13   45  0.261667
    13   53  0.006667
    14    1  0.455000
    14    2  0.455000
    14    3  0.455000
    14    4  0.198333
    14    9  0.271667
    14   45  0.261667
    14   53  0.006667
    15    1  0.372222
    15    2  0.372222
    15    3  0.372222
    15    4  0.212222
    15    9  0.228889
    15   45  0.226667
    15   53  0.006667
    15   58  0.302222
    15   59  0.302222
    15   62  0.317778
    16    1  0.391000
    16    2  0.391000
    16    3  0.391000
    16    4  0.248000
    16    5  0.259000
    16    9  0.279000
    16   45  0.272000
    16   53  0.008000
    16   58  0.334000
    16   59  0.334000
    16   62  0.373000
    17    1  0.322500
    17    2  0.322500
    17    3  0.322500
    17    4  0.256875
    17    5  0.306875
    17    9  0.317500
    17   12  0.431875
    17   13  0.431875
    17   14  0.431875
    17   19  0.344375
    17   20  0.255000
    17   21  0.255000
    17   45  0.270625
    17   53  0.005625
    17   58  0.300000
    17   59  0.300000
    17   62  0.365000
    18    1  0.341667
    18    2  0.341667
    18    3  0.341667
    18    4  0.380417
    18    5  0.544167
    18    6  0.610417
    18    7  0.610417
    18    9  0.607917
    18   10  0.612917
    18   11  0.607917
    18   12  0.609583
    18   13  0.609583
    18   14  0.609583
    18   15  0.610417
    18   16  0.608333
    18   17  0.608333
    18   18  0.616667
    18   19  0.475417
    18   20  0.142917
    18   21  0.142917
    18   45  0.383750
    18   53  0.009583
    18   58  0.392917
    18   59  0.392917
    18   62  0.490417
    19    1  0.466000
    19    2  0.466000
    19    3  0.466000
    19    4  0.424000
    19    5  0.673200
    19    6  0.721200
    19    7  0.721200
    19    9  0.721200
    19   10  0.721200
    19   11  0.721200
    19   12  0.720000
    19   13  0.720000
    19   14  0.720000
    19   15  0.721200
    19   16  0.721200
    19   17  0.721200
    19   18  0.721200
    19   19  0.576000
    19   20  0.160800
    19   21  0.160800
    19   44  0.489200
    19   45  0.490000
    19   53  0.010800
    19   58  0.466800
    19   59  0.466800
    19   62  0.631200
    20    1  0.583725
    20    2  0.583725
    20    3  0.583725
    20    4  0.401569
    20    5  0.773922
    20    6  0.753333
    20    7  0.753333
    20    9  0.753333
    20   10  0.753333
    20   11  0.753333
    20   12  0.752745
    20   13  0.752745
    20   14  0.752745
    20   15  0.753333
    20   16  0.753333
    20   17  0.753333
    20   18  0.753333
    20   19  0.584314
    20   20  0.147647
    20   21  0.147647
    20   25  0.796275
    20   30  0.775490
    20   31  0.775490
    20   32  0.775490
    20   34  0.775490
    20   36  0.783333
    20   37  0.796275
    20   38  0.796275
    20   39  0.796275
    20   40  0.796275
    20   42  0.781373
    20   43  0.789412
    20   44  0.781373
    20   45  0.781373
    20   47  0.796275
    20   48  0.802941
    20   49  0.802941
    20   50  0.802941
    20   51  0.802941
    20   52  0.802941
    20   53  0.010392
    20   54  0.801765
    20   55  0.800000
    20   56  0.800000
    20   57  0.800000
    20   58  0.425294
    20   59  0.425294
    20   60  0.800000
    20   61  0.801765
    20   62  0.668431
    20   63  0.802941
    20   64  0.802941
    21    1  0.922157
    21    2  0.922157
    21    3  0.922157
    21    4  0.922157
    21    5  0.922157
    21    6  0.922157
    21    7  0.922157
    21    9  0.922157
    21   10  0.922157
    21   11  0.922157
    21   12  0.922157
    21   13  0.922157
    21   14  0.922157
    21   15  0.922157
    21   16  0.922157
    21   17  0.922157
    21   18  0.922157
    21   19  0.922157
    21   20  0.161569
    21   21  0.161569
    21   25  0.922157
    21   30  0.900196
    21   31  0.900196
    21   32  0.900196
    21   34  0.900196
    21   36  0.908235
    21   37  0.922157
    21   38  0.922157
    21   39  0.922157
    21   40  0.922157
    21   42  0.616863
    21   43  0.914118
    21   44  0.616863
    21   45  0.616863
    21   47  0.922157
    21   48  0.922157
    21   49  0.922157
    21   50  0.922157
    21   51  0.922157
    21   52  0.922157
    21   53  0.027843
    21   54  0.922157
    21   55  0.922157
    21   56  0.922157
    21   57  0.922157
    21   58  0.913333
    21   59  0.913333
    21   60  0.922157
    21   61  0.922157
    21   62  0.922157
    21   63  0.922157
    21   64  0.922157
    22   20  0.632500
    22   21  0.632500
    22   42  0.755000
    22   44  0.755000
    22   45  0.755000
    23    1  0.999600
    23    2  0.999600
    23    3  0.999600
    23    4  0.999600
    23    5  0.999600
    23    6  0.999600
    23    7  0.999600
    23    9  0.999600
    23   10  0.999600
    23   11  0.999600
    23   12  0.999600
    23   13  0.999600
    23   14  0.999600
    23   15  0.999600
    23   16  0.999600
    23   17  0.999600
    23   18  0.999600
    23   19  0.999600
    23   20  0.999600
    23   21  0.999600
    23   25  0.999600
    23   30  0.999600
    23   31  0.999600
    23   32  0.999600
    23   34  0.999600
    23   36  0.999600
    23   37  0.999600
    23   38  0.999600
    23   39  0.999600
    23   40  0.999600
    23   42  0.999600
    23   43  0.999600
    23   44  0.999600
    23   45  0.999600
    23   47  0.999600
    23   48  0.999600
    23   49  0.999600
    23   50  0.999600
    23   51  0.999600
    23   52  0.999600
    23   54  0.999600
    23   55  0.999600
    23   56  0.999600
    23   57  0.999600
    23   58  0.990200
    23   59  0.990200
    23   60  0.999600
    23   61  0.999600
    23   62  0.999600
    23   63  0.999600
    23   64  0.999600
    24    1  0.999600
    24    2  0.999600
    24    3  0.999600
    24    4  0.999600
    24    5  0.999600
    24    6  0.999600
    24    7  0.999600
    24    9  0.999600
    24   10  0.999600
    24   11  0.999600
    24   12  0.999600
    24   13  0.999600
    24   14  0.999600
    24   15  0.999600
    24   16  0.999600
    24   17  0.999600
    24   18  0.999600
    24   19  0.999600
    24   20  0.999600
    24   21  0.999600
    24   25  0.999600
    24   30  0.999600
    24   31  0.999600
    24   32  0.999600
    24   34  0.999600
    24   36  0.999600
    24   37  0.999600
    24   38  0.999600
    24   39  0.999600
    24   40  0.999600
    24   42  0.999600
    24   43  0.999600
    24   44  0.999600
    24   45  0.999600
    24   47  0.999600
    24   48  0.999600
    24   49  0.999600
    24   50  0.999600
    24   51  0.999600
    24   52  0.999600
    24   54  0.999600
    24   55  0.999600
    24   56  0.999600
    24   57  0.999600
    24   58  0.990200
    24   59  0.990200
    24   60  0.999600
    24   61  0.999600
    24   62  0.999600
    24   63  0.999600
    24   64  0.999600
    25    1  0.997895
    25    2  0.997895
    25    3  0.997895
    25    4  0.997895
    25    5  0.997895
    25    6  0.997895
    25    7  0.997895
    25    9  0.997895
    25   10  0.997895
    25   11  0.997895
    25   12  0.997895
    25   13  0.997895
    25   14  0.997895
    25   15  0.997895
    25   16  0.997895
    25   17  0.997895
    25   18  0.997895
    25   19  0.997895
    25   20  0.997895
    25   21  0.997895
    25   25  0.997895
    25   26  0.997895
    25   27  0.997895
    25   28  0.997895
    25   29  0.997895
    25   30  0.997895
    25   31  0.997895
    25   32  0.997895
    25   34  0.997895
    25   36  0.997895
    25   37  0.997895
    25   38  0.997895
    25   39  0.997895
    25   40  0.997895
    25   41  0.997895
    25   42  0.997895
    25   43  0.997895
    25   44  0.997895
    25   45  0.997895
    25   46  0.997895
    25   47  0.997895
    25   48  0.997895
    25   49  0.997895
    25   50  0.997895
    25   51  0.997895
    25   52  0.997895
    25   53  0.880000
    25   54  0.997895
    25   55  0.997895
    25   56  0.997895
    25   57  0.997895
    25   58  0.997895
    25   59  0.997895
    25   60  0.997895
    25   61  0.997895
    25   62  0.997895
    25   63  0.997895
    25   64  0.997895
    26    1  0.957018
    26    2  0.957018
    26    3  0.957018
    26    4  0.957018
    26    5  0.957018
    26    6  0.957018
    26    7  0.957018
    26    9  0.957018
    26   10  0.957018
    26   11  0.957018
    26   12  0.957018
    26   13  0.957018
    26   14  0.957018
    26   15  0.957018
    26   16  0.957018
    26   17  0.957018
    26   18  0.957018
    26   19  0.957018
    26   20  0.957018
    26   21  0.957018
    26   25  0.948070
    26   26  0.952807
    26   27  0.952105
    26   28  0.952105
    26   29  0.952807
    26   30  0.956491
    26   31  0.956491
    26   32  0.956491
    26   34  0.956491
    26   36  0.933860
    26   37  0.948070
    26   38  0.948070
    26   39  0.948070
    26   40  0.948070
    26   41  0.952807
    26   42  0.952807
    26   43  0.952807
    26   44  0.952807
    26   45  0.952807
    26   46  0.952807
    26   47  0.948070
    26   48  0.948070
    26   49  0.948070
    26   50  0.948070
    26   51  0.948070
    26   52  0.948070
    26   53  0.858772
    26   54  0.948070
    26   55  0.948070
    26   56  0.948070
    26   57  0.948070
    26   58  0.948070
    26   59  0.948070
    26   60  0.924561
    26   61  0.905614
    26   62  0.948070
    26   63  0.948070
    26   64  0.948070
    27    1  0.958065
    27    2  0.958065
    27    3  0.958065
    27    4  0.958065
    27    5  0.958065
    27    6  0.958065
    27    7  0.958065
    27    9  0.958065
    27   10  0.958065
    27   11  0.958065
    27   12  0.958065
    27   13  0.958065
    27   14  0.958065
    27   15  0.958065
    27   16  0.958065
    27   17  0.958065
    27   18  0.958065
    27   19  0.958065
    27   20  0.958065
    27   21  0.958065
    27   26  0.925484
    27   29  0.909355
    27   36  0.914194
    27   41  0.925484
    27   42  0.925484
    27   43  0.925484
    27   44  0.925484
    27   45  0.925484
    27   46  0.925484
    27   53  0.866774
    27   60  0.900323
    27   61  0.889032
    28    1  0.995000
    28    2  0.995000
    28    3  0.995000
    28    4  0.995000
    28    5  0.995000
    28    6  0.995000
    28    7  0.995000
    28    9  0.995000
    28   10  0.995000
    28   11  0.995000
    28   12  0.995000
    28   13  0.995000
    28   14  0.995000
    28   15  0.995000
    28   16  0.995000
    28   17  0.995000
    28   18  0.995000
    28   19  0.995000
    28   20  0.995000
    28   21  0.995000
    28   53  0.900000
    29    1  0.995000
    29    2  0.995000
    29    3  0.995000
    29    4  0.995000
    29    5  0.995000
    29    6  0.995000
    29    7  0.995000
    29    9  0.995000
    29   10  0.995000
    29   11  0.995000
    29   12  0.995000
    29   13  0.995000
    29   14  0.995000
    29   15  0.995000
    29   16  0.995000
    29   17  0.995000
    29   18  0.995000
    29   19  0.995000
    29   20  0.995000
    29   21  0.995000
    29   53  0.900000
    30    1  0.995000
    30    2  0.995000
    30    3  0.995000
    30    4  0.995000
    30    5  0.995000
    30    6  0.995000
    30    7  0.995000
    30    9  0.995000
    30   10  0.995000
    30   11  0.995000
    30   12  0.995000
    30   13  0.995000
    30   14  0.995000
    30   15  0.995000
    30   16  0.995000
    30   17  0.995000
    30   18  0.995000
    30   19  0.995000
    30   20  0.995000
    30   21  0.995000
    30   53  0.900000
    31    1  0.993000
    31    2  0.993000
    31    3  0.993000
    31    4  0.993000
    31    5  0.955000
    31    6  0.993000
    31    7  0.993000
    31    9  0.993000
    31   10  0.993000
    31   11  0.993000
    31   12  0.993000
    31   13  0.993000
    31   14  0.993000
    31   15  0.993000
    31   16  0.993000
    31   17  0.993000
    31   18  0.993000
    31   19  0.993000
    31   20  0.993000
    31   21  0.993000
    31   53  0.898000
    32    1  0.983333
    32    2  0.983333
    32    3  0.983333
    32    4  0.983333
    32   20  0.983333
    32   21  0.983333
    32   53  0.900000
    33    1  0.783091
    33    2  0.783091
    33    3  0.783091
    33    4  0.783091
    33    5  0.783091
    33    6  0.783091
    33    7  0.783091
    33   10  0.783091
    33   11  0.783091
    33   12  0.783091
    33   13  0.783091
    33   14  0.783091
    33   15  0.783091
    33   16  0.783091
    33   17  0.783091
    33   19  0.783091
    33   20  0.783091
    33   21  0.783091
    33   25  0.759636
    33   26  0.764727
    33   27  0.768909
    33   28  0.767818
    33   29  0.747273
    33   30  0.742364
    33   31  0.742364
    33   32  0.742364
    33   34  0.742364
    33   36  0.764727
    33   37  0.759636
    33   38  0.759636
    33   39  0.759636
    33   40  0.759636
    33   41  0.764727
    33   42  0.764727
    33   43  0.764727
    33   44  0.764727
    33   45  0.764727
    33   46  0.764727
    33   47  0.759636
    33   48  0.759636
    33   49  0.759636
    33   50  0.759636
    33   51  0.759636
    33   52  0.759636
    33   53  0.749091
    33   54  0.759636
    33   55  0.762545
    33   56  0.762545
    33   57  0.762545
    33   58  0.759636
    33   59  0.759636
    33   60  0.749455
    33   61  0.749455
    33   62  0.762545
    33   63  0.759636
    33   64  0.759636
    34    1  0.966964
    34    2  0.966964
    34    3  0.966964
    34    4  0.966964
    34    5  0.966964
    34    6  0.966964
    34    7  0.966964
    34   10  0.966964
    34   11  0.966964
    34   12  0.966964
    34   13  0.966964
    34   14  0.966964
    34   15  0.966964
    34   16  0.966964
    34   17  0.966964
    34   18  0.966964
    34   19  0.966964
    34   20  0.966964
    34   21  0.966964
    34   25  0.966250
    34   26  0.972321
    34   27  0.969643
    34   28  0.969643
    34   29  0.954821
    34   30  0.969643
    34   31  0.969643
    34   32  0.969643
    34   34  0.969643
    34   36  0.972321
    34   37  0.966250
    34   38  0.966250
    34   39  0.966250
    34   40  0.969643
    34   41  0.972321
    34   42  0.972321
    34   43  0.972321
    34   44  0.972321
    34   45  0.972321
    34   46  0.972321
    34   47  0.966250
    34   48  0.966250
    34   49  0.966250
    34   50  0.966250
    34   51  0.966250
    34   52  0.966250
    34   53  0.939643
    34   54  0.958571
    34   55  0.958571
    34   56  0.958571
    34   57  0.958571
    34   58  0.958571
    34   59  0.958571
    34   60  0.952500
    34   61  0.952500
    34   62  0.958571
    34   63  0.966250
    34   64  0.966250
    35    1  0.993214
    35    2  0.993214
    35    3  0.993214
    35    4  0.993214
    35    5  0.993214
    35    6  0.993214
    35    7  0.993214
    35   10  0.993214
    35   11  0.993214
    35   12  0.993214
    35   13  0.993214
    35   14  0.993214
    35   15  0.993214
    35   16  0.993214
    35   17  0.993214
    35   18  0.993214
    35   19  0.993214
    35   20  0.993214
    35   21  0.993214
    35   25  0.996250
    35   26  0.996250
    35   27  0.996250
    35   28  0.996250
    35   29  0.996250
    35   30  0.996250
    35   31  0.996250
    35   32  0.996250
    35   34  0.996250
    35   36  0.996250
    35   37  0.996250
    35   38  0.996250
    35   39  0.996250
    35   40  0.996250
    35   41  0.996250
    35   42  0.996250
    35   43  0.996250
    35   44  0.996250
    35   45  0.996250
    35   46  0.996250
    35   47  0.996250
    35   48  0.996250
    35   49  0.996250
    35   50  0.996250
    35   51  0.996250
    35   52  0.996250
    35   53  0.983393
    35   54  0.996250
    35   55  0.996250
    35   56  0.996250
    35   57  0.996250
    35   58  0.996250
    35   59  0.996250
    35   60  0.996250
    35   61  0.996250
    35   62  0.996250
    35   63  0.996250
    35   64  0.996250
    36    1  0.991228
    36    2  0.991228
    36    3  0.991228
    36    4  0.991228
    36    5  0.991228
    36    6  0.991228
    36    7  0.991228
    36    9  0.873509
    36   10  0.991228
    36   11  0.991228
    36   12  0.991228
    36   13  0.991228
    36   14  0.991228
    36   15  0.991228
    36   16  0.991228
    36   17  0.991228
    36   18  0.991228
    36   19  0.991228
    36   20  0.991228
    36   21  0.991228
    36   25  0.994035
    36   26  0.994035
    36   27  0.994035
    36   28  0.994035
    36   29  0.994035
    36   30  0.994035
    36   31  0.994035
    36   32  0.994035
    36   34  0.994035
    36   36  0.994035
    36   37  0.994035
    36   38  0.994035
    36   39  0.994035
    36   40  0.994035
    36   41  0.994035
    36   42  0.994035
    36   43  0.994035
    36   44  0.994035
    36   45  0.994035
    36   46  0.994035
    36   47  0.994035
    36   48  0.994035
    36   49  0.994035
    36   50  0.994035
    36   51  0.994035
    36   52  0.994035
    36   53  0.981579
    36   54  0.994035
    36   55  0.994035
    36   56  0.994035
    36   57  0.994035
    36   58  0.994035
    36   59  0.994035
    36   60  0.994035
    36   61  0.994035
    36   62  0.994035
    36   63  0.994035
    36   64  0.994035
    37    1  0.999825
    37    2  0.999825
    37    3  0.999825
    37    4  0.999825
    37    5  0.999825
    37    6  0.999825
    37    7  0.999825
    37    9  0.999825
    37   10  0.999825
    37   11  0.999825
    37   12  0.999825
    37   13  0.999825
    37   14  0.999825
    37   15  0.999825
    37   16  0.999825
    37   17  0.999825
    37   18  0.999825
    37   19  0.999825
    37   20  0.999825
    37   21  0.999825
    37   25  0.999825
    37   26  0.999825
    37   27  0.999825
    37   28  0.999825
    37   29  0.999825
    37   30  0.999825
    37   31  0.999825
    37   32  0.999825
    37   34  0.999825
    37   36  0.999825
    37   37  0.999825
    37   38  0.999825
    37   39  0.999825
    37   40  0.999825
    37   41  0.999825
    37   42  0.999825
    37   43  0.999825
    37   44  0.999825
    37   45  0.999825
    37   46  0.999825
    37   47  0.999825
    37   48  0.999825
    37   49  0.999825
    37   50  0.999825
    37   51  0.999825
    37   52  0.999825
    37   53  0.990000
    37   54  0.999825
    37   55  0.999825
    37   56  0.999825
    37   57  0.999825
    37   58  0.999825
    37   59  0.999825
    37   60  0.999825
    37   61  0.999825
    37   62  0.999825
    37   63  0.999825
    37   64  0.999825
    38    1  1.000000
    38    2  1.000000
    38    3  1.000000
    38    4  1.000000
    38    5  1.000000
    38    6  1.000000
    38    7  1.000000
    38    9  1.000000
    38   10  1.000000
    38   11  1.000000
    38   12  1.000000
    38   13  1.000000
    38   14  1.000000
    38   15  1.000000
    38   16  1.000000
    38   17  1.000000
    38   18  1.000000
    38   19  1.000000
    38   20  1.000000
    38   21  1.000000
    38   25  1.000000
    38   26  1.000000
    38   27  1.000000
    38   28  1.000000
    38   29  1.000000
    38   30  1.000000
    38   31  1.000000
    38   32  1.000000
    38   34  1.000000
    38   36  1.000000
    38   37  1.000000
    38   38  1.000000
    38   39  1.000000
    38   40  1.000000
    38   41  1.000000
    38   42  1.000000
    38   43  1.000000
    38   44  1.000000
    38   45  1.000000
    38   46  1.000000
    38   47  1.000000
    38   48  1.000000
    38   49  1.000000
    38   50  1.000000
    38   51  1.000000
    38   52  1.000000
    38   53  1.000000
    38   54  1.000000
    38   55  1.000000
    38   56  1.000000
    38   57  1.000000
    38   58  1.000000
    38   59  1.000000
    38   60  1.000000
    38   61  1.000000
    38   62  1.000000
    38   63  1.000000
    38   64  1.000000
    39    1  1.000000
    39    2  1.000000
    39    3  1.000000
    39    4  1.000000
    39    5  1.000000
    39    6  1.000000
    39    7  1.000000
    39    9  1.000000
    39   10  1.000000
    39   11  1.000000
    39   12  1.000000
    39   13  1.000000
    39   14  1.000000
    39   15  1.000000
    39   16  1.000000
    39   17  1.000000
    39   18  1.000000
    39   19  1.000000
    39   20  1.000000
    39   21  1.000000
    39   25  1.000000
    39   26  1.000000
    39   27  1.000000
    39   28  1.000000
    39   29  1.000000
    39   30  1.000000
    39   31  1.000000
    39   32  1.000000
    39   34  1.000000
    39   36  1.000000
    39   37  1.000000
    39   38  1.000000
    39   39  1.000000
    39   40  1.000000
    39   41  1.000000
    39   42  1.000000
    39   43  1.000000
    39   44  1.000000
    39   45  1.000000
    39   46  1.000000
    39   47  1.000000
    39   48  1.000000
    39   49  1.000000
    39   50  1.000000
    39   51  1.000000
    39   52  1.000000
    39   53  1.000000
    39   54  1.000000
    39   55  1.000000
    39   56  1.000000
    39   57  1.000000
    39   58  1.000000
    39   59  1.000000
    39   60  1.000000
    39   61  1.000000
    39   62  1.000000
    39   63  1.000000
    39   64  1.000000
    40    1  1.000000
    40    2  1.000000
    40    3  1.000000
    40    4  1.000000
    40    5  1.000000
    40    6  1.000000
    40    7  1.000000
    40    9  1.000000
    40   10  1.000000
    40   11  1.000000
    40   12  1.000000
    40   13  1.000000
    40   14  1.000000
    40   15  1.000000
    40   16  1.000000
    40   17  1.000000
    40   18  1.000000
    40   19  1.000000
    40   20  1.000000
    40   21  1.000000
    40   25  1.000000
    40   26  1.000000
    40   27  1.000000
    40   28  1.000000
    40   29  1.000000
    40   30  1.000000
    40   31  1.000000
    40   32  1.000000
    40   34  1.000000
    40   36  1.000000
    40   37  1.000000
    40   38  1.000000
    40   39  1.000000
    40   40  1.000000
    40   41  1.000000
    40   42  1.000000
    40   43  1.000000
    40   44  1.000000
    40   45  1.000000
    40   46  1.000000
    40   47  1.000000
    40   48  1.000000
    40   49  1.000000
    40   50  1.000000
    40   51  1.000000
    40   52  1.000000
    40   53  1.000000
    40   54  1.000000
    40   55  1.000000
    40   56  1.000000
    40   57  1.000000
    40   58  1.000000
    40   59  1.000000
    40   60  1.000000
    40   61  1.000000
    40   62  1.000000
    40   63  1.000000
    40   64  1.000000
    41    1  1.000000
    41    2  1.000000
    41    3  1.000000
    41    4  1.000000
    41    5  1.000000
    41    6  1.000000
    41    7  1.000000
    41    9  1.000000
    41   10  1.000000
    41   11  1.000000
    41   12  1.000000
    41   13  1.000000
    41   14  1.000000
    41   15  1.000000
    41   16  1.000000
    41   17  1.000000
    41   18  1.000000
    41   19  1.000000
    41   20  1.000000
    41   21  1.000000
    41   25  1.000000
    41   26  1.000000
    41   27  1.000000
    41   28  1.000000
    41   29  1.000000
    41   30  1.000000
    41   31  1.000000
    41   32  1.000000
    41   34  1.000000
    41   36  1.000000
    41   37  1.000000
    41   38  1.000000
    41   39  1.000000
    41   40  1.000000
    41   41  1.000000
    41   42  1.000000
    41   43  1.000000
    41   44  1.000000
    41   45  1.000000
    41   46  1.000000
    41   47  1.000000
    41   48  1.000000
    41   49  1.000000
    41   50  1.000000
    41   51  1.000000
    41   52  1.000000
    41   53  1.000000
    41   54  1.000000
    41   55  1.000000
    41   56  1.000000
    41   57  1.000000
    41   58  1.000000
    41   59  1.000000
    41   60  1.000000
    41   61  1.000000
    41   62  1.000000
    41   63  1.000000
    41   64  1.000000
    42    1  1.000000
    42    2  1.000000
    42    3  1.000000
    42    4  1.000000
    42    5  1.000000
    42    6  1.000000
    42    7  1.000000
    42    9  1.000000
    42   10  1.000000
    42   11  1.000000
    42   12  1.000000
    42   13  1.000000
    42   14  1.000000
    42   15  1.000000
    42   16  1.000000
    42   17  1.000000
    42   18  1.000000
    42   19  1.000000
    42   20  1.000000
    42   21  1.000000
    42   25  1.000000
    42   26  1.000000
    42   27  1.000000
    42   28  1.000000
    42   29  1.000000
    42   30  1.000000
    42   31  1.000000
    42   32  1.000000
    42   34  1.000000
    42   36  1.000000
    42   37  1.000000
    42   38  1.000000
    42   39  1.000000
    42   40  1.000000
    42   41  1.000000
    42   42  1.000000
    42   43  1.000000
    42   44  1.000000
    42   45  1.000000
    42   46  1.000000
    42   47  1.000000
    42   48  1.000000
    42   49  1.000000
    42   50  1.000000
    42   51  1.000000
    42   52  1.000000
    42   53  1.000000
    42   54  1.000000
    42   55  1.000000
    42   56  1.000000
    42   57  1.000000
    42   58  1.000000
    42   59  1.000000
    42   60  1.000000
    42   61  1.000000
    42   62  1.000000
    42   63  1.000000
    42   64  1.000000
    43    1  1.000000
    43    2  1.000000
    43    3  1.000000
    43    4  1.000000
    43    5  1.000000
    43    6  1.000000
    43    7  1.000000
    43    9  1.000000
    43   10  1.000000
    43   11  1.000000
    43   12  1.000000
    43   13  1.000000
    43   14  1.000000
    43   15  1.000000
    43   16  1.000000
    43   17  1.000000
    43   18  1.000000
    43   19  1.000000
    43   20  1.000000
    43   21  1.000000
    43   25  1.000000
    43   26  1.000000
    43   27  1.000000
    43   28  1.000000
    43   29  1.000000
    43   30  1.000000
    43   31  1.000000
    43   32  1.000000
    43   34  1.000000
    43   36  1.000000
    43   37  1.000000
    43   38  1.000000
    43   39  1.000000
    43   40  1.000000
    43   41  1.000000
    43   42  1.000000
    43   43  1.000000
    43   44  1.000000
    43   45  1.000000
    43   46  1.000000
    43   47  1.000000
    43   48  1.000000
    43   49  1.000000
    43   50  1.000000
    43   51  1.000000
    43   52  1.000000
    43   53  1.000000
    43   54  1.000000
    43   55  1.000000
    43   56  1.000000
    43   57  1.000000
    43   58  1.000000
    43   59  1.000000
    43   60  1.000000
    43   61  1.000000
    43   62  1.000000
    43   63  1.000000
    43   64  1.000000
    44    1  1.000000
    44    2  1.000000
    44    3  1.000000
    44    4  1.000000
    44    5  1.000000
    44    6  1.000000
    44    7  1.000000
    44    9  1.000000
    44   10  1.000000
    44   11  1.000000
    44   12  1.000000
    44   13  1.000000
    44   14  1.000000
    44   15  1.000000
    44   16  1.000000
    44   17  1.000000
    44   18  1.000000
    44   19  1.000000
    44   20  1.000000
    44   21  1.000000
    44   25  1.000000
    44   26  1.000000
    44   27  1.000000
    44   28  1.000000
    44   29  1.000000
    44   30  1.000000
    44   31  1.000000
    44   32  1.000000
    44   34  1.000000
    44   36  1.000000
    44   37  1.000000
    44   38  1.000000
    44   39  1.000000
    44   40  1.000000
    44   41  1.000000
    44   42  1.000000
    44   43  1.000000
    44   44  1.000000
    44   45  1.000000
    44   46  1.000000
    44   47  1.000000
    44   48  1.000000
    44   49  1.000000
    44   50  1.000000
    44   51  1.000000
    44   52  1.000000
    44   53  1.000000
    44   54  1.000000
    44   55  1.000000
    44   56  1.000000
    44   57  1.000000
    44   58  1.000000
    44   59  1.000000
    44   60  1.000000
    44   61  1.000000
    44   62  1.000000
    44   63  1.000000
    44   64  1.000000
    45    1  1.000000
    45    2  1.000000
    45    3  1.000000
    45    4  1.000000
    45    5  1.000000
    45    6  1.000000
    45    7  1.000000
    45    9  1.000000
    45   10  1.000000
    45   11  1.000000
    45   12  1.000000
    45   13  1.000000
    45   14  1.000000
    45   15  1.000000
    45   16  1.000000
    45   17  1.000000
    45   18  1.000000
    45   19  1.000000
    45   20  1.000000
    45   21  1.000000
    45   25  1.000000
    45   26  1.000000
    45   27  1.000000
    45   28  1.000000
    45   29  1.000000
    45   30  1.000000
    45   31  1.000000
    45   32  1.000000
    45   34  1.000000
    45   36  1.000000
    45   37  1.000000
    45   38  1.000000
    45   39  1.000000
    45   40  1.000000
    45   41  1.000000
    45   42  1.000000
    45   43  1.000000
    45   44  1.000000
    45   45  1.000000
    45   46  1.000000
    45   47  1.000000
    45   48  1.000000
    45   49  1.000000
    45   50  1.000000
    45   51  1.000000
    45   52  1.000000
    45   53  1.000000
    45   54  1.000000
    45   55  1.000000
    45   56  1.000000
    45   57  1.000000
    45   58  1.000000
    45   59  1.000000
    45   60  1.000000
    45   61  1.000000
    45   62  1.000000
    45   63  1.000000
    45   64  1.000000
    46    1  1.000000
    46    2  1.000000
    46    3  1.000000
    46    4  1.000000
    46    5  1.000000
    46    6  1.000000
    46    7  1.000000
    46    9  1.000000
    46   10  1.000000
    46   11  1.000000
    46   12  1.000000
    46   13  1.000000
    46   14  1.000000
    46   15  1.000000
    46   16  1.000000
    46   17  1.000000
    46   18  1.000000
    46   19  1.000000
    46   20  1.000000
    46   21  1.000000
    46   25  1.000000
    46   26  1.000000
    46   27  1.000000
    46   28  1.000000
    46   29  1.000000
    46   30  1.000000
    46   31  1.000000
    46   32  1.000000
    46   34  1.000000
    46   36  1.000000
    46   37  1.000000
    46   38  1.000000
    46   39  1.000000
    46   40  1.000000
    46   41  1.000000
    46   42  1.000000
    46   43  1.000000
    46   44  1.000000
    46   45  1.000000
    46   46  1.000000
    46   47  1.000000
    46   48  1.000000
    46   49  1.000000
    46   50  1.000000
    46   51  1.000000
    46   52  1.000000
    46   53  1.000000
    46   54  1.000000
    46   55  1.000000
    46   56  1.000000
    46   57  1.000000
    46   58  1.000000
    46   59  1.000000
    46   60  1.000000
    46   61  1.000000
    46   62  1.000000
    46   63  1.000000
    46   64  1.000000
    47    1  1.000000
    47    2  1.000000
    47    3  1.000000
    47    4  1.000000
    47    5  1.000000
    47    6  1.000000
    47    7  1.000000
    47    9  1.000000
    47   10  1.000000
    47   11  1.000000
    47   12  1.000000
    47   13  1.000000
    47   14  1.000000
    47   15  1.000000
    47   16  1.000000
    47   17  1.000000
    47   18  1.000000
    47   19  1.000000
    47   20  1.000000
    47   21  1.000000
    47   25  1.000000
    47   26  1.000000
    47   27  1.000000
    47   28  1.000000
    47   29  1.000000
    47   30  1.000000
    47   31  1.000000
    47   32  1.000000
    47   34  1.000000
    47   36  1.000000
    47   37  1.000000
    47   38  1.000000
    47   39  1.000000
    47   40  1.000000
    47   41  1.000000
    47   42  1.000000
    47   43  1.000000
    47   44  1.000000
    47   45  1.000000
    47   46  1.000000
    47   47  1.000000
    47   48  1.000000
    47   49  1.000000
    47   50  1.000000
    47   51  1.000000
    47   52  1.000000
    47   53  1.000000
    47   54  1.000000
    47   55  1.000000
    47   56  1.000000
    47   57  1.000000
    47   58  1.000000
    47   59  1.000000
    47   60  1.000000
    47   61  1.000000
    47   62  1.000000
    47   63  1.000000
    47   64  1.000000
    48    1  1.000000
    48    2  1.000000
    48    3  1.000000
    48    4  1.000000
    48    5  1.000000
    48    6  1.000000
    48    7  1.000000
    48    9  1.000000
    48   10  1.000000
    48   11  1.000000
    48   12  1.000000
    48   13  1.000000
    48   14  1.000000
    48   15  1.000000
    48   16  1.000000
    48   17  1.000000
    48   18  1.000000
    48   19  1.000000
    48   20  1.000000
    48   21  1.000000
    48   25  1.000000
    48   26  1.000000
    48   27  1.000000
    48   28  1.000000
    48   29  1.000000
    48   30  1.000000
    48   31  1.000000
    48   32  1.000000
    48   34  1.000000
    48   35  1.000000
    48   36  1.000000
    48   37  1.000000
    48   38  1.000000
    48   39  1.000000
    48   40  1.000000
    48   41  1.000000
    48   42  1.000000
    48   43  1.000000
    48   44  1.000000
    48   45  1.000000
    48   46  1.000000
    48   47  1.000000
    48   48  1.000000
    48   49  1.000000
    48   50  1.000000
    48   51  1.000000
    48   52  1.000000
    48   53  1.000000
    48   54  1.000000
    48   55  1.000000
    48   56  1.000000
    48   57  1.000000
    48   58  1.000000
    48   59  1.000000
    48   60  1.000000
    48   61  1.000000
    48   62  1.000000
    48   63  1.000000
    48   64  1.000000
    49    1  1.000000
    49    2  1.000000
    49    3  1.000000
    49    4  1.000000
    49    5  1.000000
    49    6  1.000000
    49    7  1.000000
    49    9  1.000000
    49   10  1.000000
    49   11  1.000000
    49   12  1.000000
    49   13  1.000000
    49   14  1.000000
    49   15  1.000000
    49   16  1.000000
    49   17  1.000000
    49   18  1.000000
    49   19  1.000000
    49   20  1.000000
    49   21  1.000000
    49   25  1.000000
    49   26  1.000000
    49   27  1.000000
    49   28  1.000000
    49   29  1.000000
    49   30  1.000000
    49   31  1.000000
    49   32  1.000000
    49   34  1.000000
    49   35  1.000000
    49   36  1.000000
    49   37  1.000000
    49   38  1.000000
    49   39  1.000000
    49   40  1.000000
    49   41  1.000000
    49   42  1.000000
    49   43  1.000000
    49   44  1.000000
    49   45  1.000000
    49   46  1.000000
    49   47  1.000000
    49   48  1.000000
    49   49  1.000000
    49   50  1.000000
    49   51  1.000000
    49   52  1.000000
    49   53  1.000000
    49   54  1.000000
    49   55  1.000000
    49   56  1.000000
    49   57  1.000000
    49   58  1.000000
    49   59  1.000000
    49   60  1.000000
    49   61  1.000000
    49   62  1.000000
    49   63  1.000000
    49   64  1.000000
    50    1  1.000000
    50    2  1.000000
    50    3  1.000000
    50    4  1.000000
    50    5  1.000000
    50    6  1.000000
    50    7  1.000000
    50    9  1.000000
    50   10  1.000000
    50   11  1.000000
    50   12  1.000000
    50   13  1.000000
    50   14  1.000000
    50   15  1.000000
    50   16  1.000000
    50   17  1.000000
    50   18  1.000000
    50   19  1.000000
    50   20  1.000000
    50   21  1.000000
    50   25  1.000000
    50   26  1.000000
    50   27  1.000000
    50   28  1.000000
    50   29  1.000000
    50   30  1.000000
    50   31  1.000000
    50   32  1.000000
    50   34  1.000000
    50   35  1.000000
    50   36  1.000000
    50   37  1.000000
    50   38  1.000000
    50   39  1.000000
    50   40  1.000000
    50   41  1.000000
    50   42  1.000000
    50   43  1.000000
    50   44  1.000000
    50   45  1.000000
    50   46  1.000000
    50   47  1.000000
    50   48  1.000000
    50   49  1.000000
    50   50  1.000000
    50   51  1.000000
    50   52  1.000000
    50   53  1.000000
    50   54  1.000000
    50   55  1.000000
    50   56  1.000000
    50   57  1.000000
    50   58  1.000000
    50   59  1.000000
    50   60  1.000000
    50   61  1.000000
    50   62  1.000000
    50   63  1.000000
    50   64  1.000000
    51    1  1.000000
    51    2  1.000000
    51    3  1.000000
    51    4  1.000000
    51    5  1.000000
    51    6  1.000000
    51    7  1.000000
    51    9  1.000000
    51   10  1.000000
    51   11  1.000000
    51   12  1.000000
    51   13  1.000000
    51   14  1.000000
    51   15  1.000000
    51   16  1.000000
    51   17  1.000000
    51   18  1.000000
    51   19  1.000000
    51   20  1.000000
    51   21  1.000000
    51   25  1.000000
    51   26  1.000000
    51   27  1.000000
    51   28  1.000000
    51   29  1.000000
    51   30  1.000000
    51   31  1.000000
    51   32  1.000000
    51   34  1.000000
    51   35  1.000000
    51   36  1.000000
    51   37  1.000000
    51   38  1.000000
    51   39  1.000000
    51   40  1.000000
    51   41  1.000000
    51   42  1.000000
    51   43  1.000000
    51   44  1.000000
    51   45  1.000000
    51   46  1.000000
    51   47  1.000000
    51   48  1.000000
    51   49  1.000000
    51   50  1.000000
    51   51  1.000000
    51   52  1.000000
    51   53  1.000000
    51   54  1.000000
    51   55  1.000000
    51   56  1.000000
    51   57  1.000000
    51   58  1.000000
    51   59  1.000000
    51   60  1.000000
    51   61  1.000000
    51   62  1.000000
    51   63  1.000000
    51   64  1.000000
    52    1  1.000000
    52    2  1.000000
    52    3  1.000000
    52    4  1.000000
    52    5  1.000000
    52    6  1.000000
    52    7  1.000000
    52    9  1.000000
    52   10  1.000000
    52   11  1.000000
    52   12  1.000000
    52   13  1.000000
    52   14  1.000000
    52   15  1.000000
    52   16  1.000000
    52   17  1.000000
    52   18  1.000000
    52   19  1.000000
    52   20  1.000000
    52   21  1.000000
    52   25  1.000000
    52   26  1.000000
    52   27  1.000000
    52   28  1.000000
    52   29  1.000000
    52   30  1.000000
    52   31  1.000000
    52   32  1.000000
    52   34  1.000000
    52   35  1.000000
    52   36  1.000000
    52   37  1.000000
    52   38  1.000000
    52   39  1.000000
    52   40  1.000000
    52   41  1.000000
    52   42  1.000000
    52   43  1.000000
    52   44  1.000000
    52   45  1.000000
    52   46  1.000000
    52   47  1.000000
    52   48  1.000000
    52   49  1.000000
    52   50  1.000000
    52   51  1.000000
    52   52  1.000000
    52   53  1.000000
    52   54  1.000000
    52   55  1.000000
    52   56  1.000000
    52   57  1.000000
    52   58  1.000000
    52   59  1.000000
    52   60  1.000000
    52   61  1.000000
    52   62  1.000000
    52   63  1.000000
    52   64  1.000000
    53    1  0.962069
    53    2  0.962069
    53    3  0.962069
    53    4  0.962069
    53    5  0.962069
    53    6  0.802759
    53    7  0.135172
    53    9  0.802759
    53   10  0.940345
    53   11  0.940345
    53   12  0.973793
    53   13  0.973793
    53   14  0.973793
    53   15  0.968793
    53   16  0.962069
    53   17  0.962069
    53   18  0.962069
    53   19  0.968793
    53   20  0.968793
    53   21  0.968793
    53   25  0.973793
    53   26  0.973793
    53   27  0.973793
    53   28  0.973793
    53   29  0.973793
    53   30  0.973793
    53   31  0.973793
    53   32  0.973793
    53   34  0.973793
    53   35  0.973793
    53   36  0.973793
    53   37  0.973793
    53   38  0.973793
    53   39  0.973793
    53   40  0.973793
    53   41  0.973793
    53   42  0.973793
    53   43  0.973793
    53   44  0.973793
    53   45  0.973793
    53   46  0.973793
    53   47  0.973793
    53   48  0.973793
    53   49  0.973793
    53   50  0.973793
    53   51  0.973793
    53   52  0.973793
    53   53  0.973793
    53   54  0.973793
    53   55  0.973793
    53   56  0.973793
    53   57  0.973793
    53   58  0.973793
    53   59  0.973793
    53   60  0.973793
    53   61  0.973793
    53   62  0.973793
    53   63  0.973793
    53   64  0.973793
    54    1  0.961034
    54    2  0.961034
    54    3  0.961034
    54    4  0.961034
    54    5  0.961034
    54    6  0.781207
    54    7  0.134828
    54    9  0.781207
    54   10  0.939655
    54   11  0.939655
    54   12  0.973103
    54   13  0.973103
    54   14  0.973103
    54   15  0.967759
    54   16  0.961034
    54   17  0.961034
    54   18  0.961034
    54   19  0.967759
    54   20  0.967759
    54   21  0.967759
    54   25  0.973103
    54   26  0.973103
    54   27  0.973103
    54   28  0.973103
    54   29  0.973103
    54   30  0.973103
    54   31  0.973103
    54   32  0.973103
    54   34  0.973103
    54   35  0.973103
    54   36  0.973103
    54   37  0.973103
    54   38  0.973103
    54   39  0.973103
    54   40  0.973103
    54   41  0.973103
    54   42  0.973103
    54   43  0.973103
    54   44  0.973103
    54   45  0.973103
    54   46  0.973103
    54   47  0.973103
    54   48  0.973103
    54   49  0.973103
    54   50  0.973103
    54   51  0.973103
    54   52  0.973103
    54   53  0.973103
    54   54  0.973103
    54   55  0.973103
    54   56  0.973103
    54   57  0.973103
    54   58  0.973103
    54   59  0.973103
    54   60  0.973103
    54   61  0.973103
    54   62  0.973103
    54   63  0.973103
    54   64  0.973103
    55    1  0.956552
    55    2  0.956552
    55    3  0.956552
    55    4  0.956552
    55    5  0.956552
    55    6  0.770172
    55    7  0.134310
    55    9  0.770172
    55   10  0.883793
    55   11  0.883793
    55   12  0.960172
    55   13  0.960172
    55   14  0.960172
    55   15  0.946897
    55   16  0.956552
    55   17  0.956552
    55   18  0.956552
    55   19  0.954828
    55   20  0.938448
    55   21  0.938448
    55   25  0.968621
    55   26  0.968621
    55   27  0.968621
    55   28  0.968621
    55   29  0.968621
    55   30  0.968621
    55   31  0.968621
    55   32  0.968621
    55   34  0.968621
    55   35  0.968621
    55   36  0.968621
    55   37  0.968621
    55   38  0.968621
    55   39  0.968621
    55   40  0.968621
    55   41  0.968621
    55   42  0.968621
    55   43  0.968621
    55   44  0.968621
    55   45  0.968621
    55   46  0.968621
    55   47  0.968621
    55   48  0.968621
    55   49  0.968621
    55   50  0.968621
    55   51  0.968621
    55   52  0.968621
    55   53  0.968621
    55   54  0.968621
    55   55  0.968621
    55   56  0.968621
    55   57  0.968621
    55   58  0.968621
    55   59  0.968621
    55   60  0.968621
    55   61  0.968621
    55   62  0.968621
    55   63  0.968621
    55   64  0.968621
    56    1  0.963913
    56    2  0.963913
    56    3  0.963913
    56    4  0.963913
    56    5  0.963913
    56    6  0.771304
    56    9  0.771304
    56   15  0.936087
    56   16  0.963913
    56   17  0.963913
    56   18  0.963913
    56   19  0.925652
    56   26  0.967391
    56   27  0.967391
    56   28  0.967391
    56   29  0.967391
    56   35  0.967391
    56   36  0.967391
    56   41  0.967391
    56   42  0.967391
    56   43  0.967391
    56   44  0.967391
    56   45  0.967391
    56   46  0.967391
    57    1  0.961579
    57    2  0.961579
    57    3  0.961579
    57    4  0.957368
    57    5  0.957368
    57   16  0.943684
    57   17  0.943684
    57   18  0.943684
    57   26  0.971053
    57   27  0.971053
    57   28  0.971053
    57   29  0.971053
    57   35  0.971053
    57   36  0.971053
    57   41  0.971053
    57   42  0.971053
    57   43  0.971053
    57   44  0.971053
    57   45  0.971053
    57   46  0.950000
    58   46       nan
    59    1  0.303077
    59    2  0.303077
    59    3  0.303077
    59    4  0.293462
    59    5  0.287692
    59    6  0.086346
    59    7  0.142115
    59    9  0.086346
    59   12  0.563654
    59   13  0.563654
    59   14  0.563654
    59   16  0.280192
    59   17  0.280192
    59   18  0.280192
    59   25  0.567692
    59   26  0.310962
    59   27  0.310962
    59   28  0.310962
    59   29  0.310962
    59   30  0.560000
    59   31  0.560000
    59   32  0.560000
    59   34  0.560000
    59   35  0.310962
    59   36  0.310962
    59   37  0.567692
    59   38  0.567692
    59   39  0.567692
    59   40  0.554423
    59   41  0.310962
    59   42  0.310962
    59   43  0.310962
    59   44  0.310962
    59   45  0.310962
    59   46  0.135769
    59   47  0.567692
    59   48  0.567692
    59   49  0.567692
    59   50  0.567692
    59   51  0.567692
    59   52  0.567692
    59   53  0.567692
    59   54  0.567692
    59   55  0.567692
    59   56  0.567692
    59   57  0.567692
    59   58  0.567692
    59   59  0.567692
    59   60  0.567692
    59   61  0.567692
    59   62  0.567692
    59   63  0.567692
    59   64  0.554423
    60    1  0.318800
    60    2  0.318800
    60    3  0.318800
    60    4  0.333000
    60    5  0.327600
    60    6  0.147600
    60    7  0.201800
    60    9  0.149200
    60   12  0.506600
    60   13  0.506600
    60   14  0.506600
    60   16  0.319200
    60   17  0.319200
    60   18  0.319200
    60   25  0.555600
    60   26  0.346200
    60   27  0.346200
    60   28  0.346200
    60   29  0.346200
    60   31  0.537200
    60   32  0.537200
    60   35  0.347000
    60   36  0.347000
    60   37  0.561000
    60   38  0.561000
    60   39  0.561000
    60   40  0.491000
    60   41  0.347000
    60   42  0.347000
    60   43  0.347000
    60   44  0.347000
    60   45  0.347000
    60   46  0.153000
    60   47  0.561000
    60   48  0.561000
    60   49  0.561000
    60   50  0.561000
    60   51  0.561000
    60   52  0.561000
    60   53  0.561000
    60   54  0.561000
    60   55  0.562000
    60   56  0.562000
    60   57  0.562000
    60   58  0.562000
    60   59  0.562000
    60   60  0.562000
    60   61  0.561000
    60   62  0.561000
    60   63  0.548400
    60   64  0.467400
    61    1  0.542000
    61    2  0.542000
    61    3  0.542000
    61   40  0.268000
    61   46  0.336000
    61   64  0.258000
    62    1  0.950345
    62    2  0.950345
    62    3  0.950345
    62    4  0.947931
    62    5  0.947931
    62    6  0.851379
    62    7  0.851379
    62    9  0.851379
    62   10  0.822241
    62   11  0.813103
    62   12  0.941207
    62   13  0.941207
    62   14  0.941207
    62   15  0.768793
    62   16  0.947931
    62   17  0.947931
    62   18  0.947931
    62   19  0.815862
    62   20  0.782586
    62   21  0.782586
    62   25  0.958103
    62   26  0.957586
    62   27  0.957586
    62   28  0.957586
    62   29  0.957586
    62   30  0.948793
    62   31  0.948793
    62   32  0.948793
    62   34  0.948793
    62   35  0.957586
    62   36  0.957586
    62   37  0.958103
    62   38  0.958103
    62   39  0.958103
    62   40  0.958103
    62   41  0.957586
    62   42  0.957586
    62   43  0.957586
    62   44  0.957586
    62   45  0.957586
    62   46  0.957586
    62   47  0.958103
    62   48  0.958103
    62   49  0.958103
    62   50  0.958103
    62   51  0.958103
    62   52  0.958103
    62   53  0.958103
    62   54  0.958103
    62   55  0.958103
    62   56  0.958103
    62   57  0.958103
    62   58  0.958103
    62   59  0.958103
    62   60  0.958103
    62   61  0.958103
    62   62  0.958103
    62   63  0.958103
    62   64  0.958103
    63    1  0.956379
    63    2  0.956379
    63    3  0.956379
    63    4  0.953966
    63    5  0.953966
    63    6  0.853793
    63    7  0.853793
    63    9  0.853793
    63   10  0.823621
    63   11  0.823621
    63   12  0.947241
    63   13  0.947241
    63   14  0.947241
    63   15  0.916724
    63   16  0.953966
    63   17  0.953966
    63   18  0.953966
    63   19  0.945345
    63   20  0.792414
    63   21  0.792414
    63   25  0.963793
    63   26  0.963621
    63   27  0.963621
    63   28  0.963621
    63   29  0.963621
    63   30  0.954828
    63   31  0.954828
    63   32  0.954828
    63   34  0.954828
    63   35  0.963621
    63   36  0.963621
    63   37  0.963793
    63   38  0.963793
    63   39  0.963793
    63   40  0.963793
    63   41  0.963621
    63   42  0.963621
    63   43  0.963621
    63   44  0.963621
    63   45  0.963621
    63   46  0.963621
    63   47  0.963793
    63   48  0.963793
    63   49  0.963793
    63   50  0.963793
    63   51  0.963793
    63   52  0.963793
    63   53  0.963793
    63   54  0.963793
    63   55  0.963793
    63   56  0.963793
    63   57  0.963793
    63   58  0.963793
    63   59  0.963793
    63   60  0.963793
    63   61  0.963793
    63   62  0.963793
    63   63  0.963793
    63   64  0.963793
    64    1  0.986667
    64    2  0.986667
    64    3  0.986667
    64    4  0.988167
    64    5  0.988167
    64    6  0.984000
    64    7  0.984000
    64    9  0.984000
    64   10  0.984167
    64   11  0.984167
    64   12  0.984000
    64   13  0.984000
    64   14  0.984000
    64   15  0.974333
    64   16  0.988167
    64   17  0.988167
    64   18  0.988167
    64   19  0.983833
    64   20  0.974833
    64   21  0.974833
    64   22  0.930667
    64   23  0.930667
    64   25  0.986000
    64   26  0.986667
    64   27  0.986667
    64   28  0.986667
    64   29  0.986667
    64   30  0.986667
    64   31  0.986667
    64   32  0.986667
    64   34  0.986667
    64   35  0.986667
    64   36  0.986667
    64   37  0.986000
    64   38  0.986000
    64   39  0.986000
    64   40  0.986000
    64   41  0.986667
    64   42  0.986667
    64   43  0.986667
    64   44  0.986667
    64   45  0.986667
    64   46  0.986667
    64   47  0.986000
    64   48  0.986000
    64   49  0.986000
    64   50  0.986000
    64   51  0.986000
    64   52  0.986000
    64   53  0.986000
    64   54  0.986000
    64   55  0.986000
    64   56  0.986000
    64   57  0.986000
    64   58  0.986000
    64   59  0.986000
    64   60  0.986000
    64   61  0.986000
    64   62  0.986000
    64   63  0.986000
    64   64  0.986000
    65    1  1.000000
    65    2  1.000000
    65    3  1.000000
    65    4  1.000000
    65    5  1.000000
    65    6  1.000000
    65    7  1.000000
    65    9  1.000000
    65   10  1.000000
    65   11  1.000000
    65   12  1.000000
    65   13  1.000000
    65   14  1.000000
    65   15  1.000000
    65   16  1.000000
    65   17  1.000000
    65   18  1.000000
    65   19  1.000000
    65   20  1.000000
    65   21  1.000000
    65   22  1.000000
    65   23  1.000000
    65   24  1.000000
    65   25  1.000000
    65   26  1.000000
    65   27  1.000000
    65   28  1.000000
    65   29  1.000000
    65   30  1.000000
    65   31  1.000000
    65   32  1.000000
    65   34  1.000000
    65   35  1.000000
    65   36  1.000000
    65   37  1.000000
    65   38  1.000000
    65   39  1.000000
    65   40  1.000000
    65   41  1.000000
    65   42  1.000000
    65   43  1.000000
    65   44  1.000000
    65   45  1.000000
    65   46  1.000000
    65   47  1.000000
    65   48  1.000000
    65   49  1.000000
    65   50  1.000000
    65   51  1.000000
    65   52  1.000000
    65   53  1.000000
    65   54  1.000000
    65   55  1.000000
    65   56  1.000000
    65   57  1.000000
    65   58  1.000000
    65   59  1.000000
    65   60  1.000000
    65   61  1.000000
    65   62  1.000000
    65   63  1.000000
    65   64  1.000000
    66    1  1.000000
    66    2  1.000000
    66    3  1.000000
    66    4  1.000000
    66    5  1.000000
    66    6  1.000000
    66    7  1.000000
    66    9  1.000000
    66   10  1.000000
    66   11  1.000000
    66   12  1.000000
    66   13  1.000000
    66   14  1.000000
    66   15  1.000000
    66   16  1.000000
    66   17  1.000000
    66   18  1.000000
    66   19  1.000000
    66   20  1.000000
    66   21  1.000000
    66   22  1.000000
    66   23  1.000000
    66   24  1.000000
    66   25  1.000000
    66   26  1.000000
    66   27  1.000000
    66   28  1.000000
    66   29  1.000000
    66   30  1.000000
    66   31  1.000000
    66   32  1.000000
    66   34  1.000000
    66   35  1.000000
    66   36  1.000000
    66   37  1.000000
    66   38  1.000000
    66   39  1.000000
    66   40  1.000000
    66   41  1.000000
    66   42  1.000000
    66   43  1.000000
    66   44  1.000000
    66   45  1.000000
    66   46  1.000000
    66   47  1.000000
    66   48  1.000000
    66   49  1.000000
    66   50  1.000000
    66   51  1.000000
    66   52  1.000000
    66   53  1.000000
    66   54  1.000000
    66   55  1.000000
    66   56  1.000000
    66   57  1.000000
    66   58  1.000000
    66   59  1.000000
    66   60  1.000000
    66   61  1.000000
    66   62  1.000000
    66   63  1.000000
    66   64  1.000000
    67    1  1.000000
    67    2  1.000000
    67    3  1.000000
    67    4  1.000000
    67    5  1.000000
    67    6  1.000000
    67    7  1.000000
    67    9  1.000000
    67   10  1.000000
    67   11  1.000000
    67   12  1.000000
    67   13  1.000000
    67   14  1.000000
    67   15  1.000000
    67   16  1.000000
    67   17  1.000000
    67   18  1.000000
    67   19  1.000000
    67   20  1.000000
    67   21  1.000000
    67   22  1.000000
    67   23  1.000000
    67   24  1.000000
    67   25  1.000000
    67   26  1.000000
    67   27  1.000000
    67   28  1.000000
    67   29  1.000000
    67   30  1.000000
    67   31  1.000000
    67   32  1.000000
    67   34  1.000000
    67   35  1.000000
    67   36  1.000000
    67   37  1.000000
    67   38  1.000000
    67   39  1.000000
    67   40  1.000000
    67   41  1.000000
    67   42  1.000000
    67   43  1.000000
    67   44  1.000000
    67   45  1.000000
    67   46  1.000000
    67   47  1.000000
    67   48  1.000000
    67   49  1.000000
    67   50  1.000000
    67   51  1.000000
    67   52  1.000000
    67   53  1.000000
    67   54  1.000000
    67   55  1.000000
    67   56  1.000000
    67   57  1.000000
    67   58  1.000000
    67   59  1.000000
    67   60  1.000000
    67   61  1.000000
    67   62  1.000000
    67   63  1.000000
    67   64  1.000000
    68    1  1.000000
    68    2  1.000000
    68    3  1.000000
    68    4  1.000000
    68    5  1.000000
    68    6  1.000000
    68    7  1.000000
    68    9  1.000000
    68   10  1.000000
    68   11  1.000000
    68   12  1.000000
    68   13  1.000000
    68   14  1.000000
    68   15  1.000000
    68   16  1.000000
    68   17  1.000000
    68   18  1.000000
    68   19  1.000000
    68   20  1.000000
    68   21  1.000000
    68   22  1.000000
    68   23  1.000000
    68   24  1.000000
    68   25  1.000000
    68   26  1.000000
    68   27  1.000000
    68   28  1.000000
    68   29  1.000000
    68   30  1.000000
    68   31  1.000000
    68   32  1.000000
    68   34  1.000000
    68   35  1.000000
    68   36  1.000000
    68   37  1.000000
    68   38  1.000000
    68   39  1.000000
    68   40  1.000000
    68   41  1.000000
    68   42  1.000000
    68   43  1.000000
    68   44  1.000000
    68   45  1.000000
    68   46  1.000000
    68   47  1.000000
    68   48  1.000000
    68   49  1.000000
    68   50  1.000000
    68   51  1.000000
    68   52  1.000000
    68   53  1.000000
    68   54  1.000000
    68   55  1.000000
    68   56  1.000000
    68   57  1.000000
    68   58  1.000000
    68   59  1.000000
    68   60  1.000000
    68   61  1.000000
    68   62  1.000000
    68   63  1.000000
    68   64  1.000000
    69    1  1.000000
    69    2  1.000000
    69    3  1.000000
    69    4  1.000000
    69    5  1.000000
    69    6  1.000000
    69    7  1.000000
    69    9  1.000000
    69   10  1.000000
    69   11  1.000000
    69   12  1.000000
    69   13  1.000000
    69   14  1.000000
    69   15  1.000000
    69   16  1.000000
    69   17  1.000000
    69   18  1.000000
    69   19  1.000000
    69   20  1.000000
    69   21  1.000000
    69   22  1.000000
    69   23  1.000000
    69   24  1.000000
    69   25  1.000000
    69   26  1.000000
    69   27  1.000000
    69   28  1.000000
    69   29  1.000000
    69   30  1.000000
    69   31  1.000000
    69   32  1.000000
    69   34  1.000000
    69   35  1.000000
    69   36  1.000000
    69   37  1.000000
    69   38  1.000000
    69   39  1.000000
    69   40  1.000000
    69   41  1.000000
    69   42  1.000000
    69   43  1.000000
    69   44  1.000000
    69   45  1.000000
    69   46  1.000000
    69   47  1.000000
    69   48  1.000000
    69   49  1.000000
    69   50  1.000000
    69   51  1.000000
    69   52  1.000000
    69   53  1.000000
    69   54  1.000000
    69   55  1.000000
    69   56  1.000000
    69   57  1.000000
    69   58  1.000000
    69   59  1.000000
    69   60  1.000000
    69   61  1.000000
    69   62  1.000000
    69   63  1.000000
    69   64  1.000000
    70    1  1.000000
    70    2  1.000000
    70    3  1.000000
    70    4  1.000000
    70    5  1.000000
    70    6  1.000000
    70    7  1.000000
    70    9  1.000000
    70   10  1.000000
    70   11  1.000000
    70   12  1.000000
    70   13  1.000000
    70   14  1.000000
    70   15  1.000000
    70   16  1.000000
    70   17  1.000000
    70   18  1.000000
    70   19  1.000000
    70   20  1.000000
    70   21  1.000000
    70   22  1.000000
    70   23  1.000000
    70   24  1.000000
    70   25  1.000000
    70   26  1.000000
    70   27  1.000000
    70   28  1.000000
    70   29  1.000000
    70   30  1.000000
    70   31  1.000000
    70   32  1.000000
    70   34  1.000000
    70   35  1.000000
    70   36  1.000000
    70   37  1.000000
    70   38  1.000000
    70   39  1.000000
    70   40  1.000000
    70   41  1.000000
    70   42  1.000000
    70   43  1.000000
    70   44  1.000000
    70   45  1.000000
    70   46  1.000000
    70   47  1.000000
    70   48  1.000000
    70   49  1.000000
    70   50  1.000000
    70   51  1.000000
    70   52  1.000000
    70   53  1.000000
    70   54  1.000000
    70   55  1.000000
    70   56  1.000000
    70   57  1.000000
    70   58  1.000000
    70   59  1.000000
    70   60  1.000000
    70   61  1.000000
    70   62  1.000000
    70   63  1.000000
    70   64  1.000000
    71    1  1.000000
    71    2  1.000000
    71    3  1.000000
    71    4  1.000000
    71    5  1.000000
    71    6  1.000000
    71    7  1.000000
    71    9  1.000000
    71   10  1.000000
    71   11  1.000000
    71   12  1.000000
    71   13  1.000000
    71   14  1.000000
    71   15  1.000000
    71   16  1.000000
    71   17  1.000000
    71   18  1.000000
    71   19  1.000000
    71   20  1.000000
    71   21  1.000000
    71   22  1.000000
    71   23  1.000000
    71   24  1.000000
    71   25  1.000000
    71   26  1.000000
    71   27  1.000000
    71   28  1.000000
    71   29  1.000000
    71   30  1.000000
    71   31  1.000000
    71   32  1.000000
    71   34  1.000000
    71   35  1.000000
    71   36  1.000000
    71   37  1.000000
    71   38  1.000000
    71   39  1.000000
    71   40  1.000000
    71   41  1.000000
    71   42  1.000000
    71   43  1.000000
    71   44  1.000000
    71   45  1.000000
    71   46  1.000000
    71   47  1.000000
    71   48  1.000000
    71   49  1.000000
    71   50  1.000000
    71   51  1.000000
    71   52  1.000000
    71   53  1.000000
    71   54  1.000000
    71   55  1.000000
    71   56  1.000000
    71   57  1.000000
    71   58  1.000000
    71   59  1.000000
    71   60  1.000000
    71   61  1.000000
    71   62  1.000000
    71   63  1.000000
    71   64  1.000000
    72    1  1.000000
    72    2  1.000000
    72    3  1.000000
    72    4  1.000000
    72    5  1.000000
    72    6  1.000000
    72    7  1.000000
    72    9  1.000000
    72   10  1.000000
    72   11  1.000000
    72   12  1.000000
    72   13  1.000000
    72   14  1.000000
    72   15  1.000000
    72   16  1.000000
    72   17  1.000000
    72   18  1.000000
    72   19  1.000000
    72   20  1.000000
    72   21  1.000000
    72   22  1.000000
    72   23  1.000000
    72   24  1.000000
    72   25  1.000000
    72   26  1.000000
    72   27  1.000000
    72   28  1.000000
    72   29  1.000000
    72   30  1.000000
    72   31  1.000000
    72   32  1.000000
    72   34  1.000000
    72   35  1.000000
    72   36  1.000000
    72   37  1.000000
    72   38  1.000000
    72   39  1.000000
    72   40  1.000000
    72   41  1.000000
    72   42  1.000000
    72   43  1.000000
    72   44  1.000000
    72   45  1.000000
    72   46  1.000000
    72   47  1.000000
    72   48  1.000000
    72   49  1.000000
    72   50  1.000000
    72   51  1.000000
    72   52  1.000000
    72   53  1.000000
    72   54  1.000000
    72   55  1.000000
    72   56  1.000000
    72   57  1.000000
    72   58  1.000000
    72   59  1.000000
    72   60  1.000000
    72   61  1.000000
    72   62  1.000000
    72   63  1.000000
    72   64  1.000000
    73    1  1.000000
    73    2  1.000000
    73    3  1.000000
    73    4  1.000000
    73    5  1.000000
    73    6  1.000000
    73    7  1.000000
    73    9  1.000000
    73   10  1.000000
    73   11  1.000000
    73   12  1.000000
    73   13  1.000000
    73   14  1.000000
    73   15  1.000000
    73   16  1.000000
    73   17  1.000000
    73   18  1.000000
    73   19  1.000000
    73   20  1.000000
    73   21  1.000000
    73   22  1.000000
    73   23  1.000000
    73   24  1.000000
    73   25  1.000000
    73   26  1.000000
    73   27  1.000000
    73   28  1.000000
    73   29  1.000000
    73   30  1.000000
    73   31  1.000000
    73   32  1.000000
    73   34  1.000000
    73   35  1.000000
    73   36  1.000000
    73   37  1.000000
    73   38  1.000000
    73   39  1.000000
    73   40  1.000000
    73   41  1.000000
    73   42  1.000000
    73   43  1.000000
    73   44  1.000000
    73   45  1.000000
    73   46  1.000000
    73   47  1.000000
    73   48  1.000000
    73   49  1.000000
    73   50  1.000000
    73   51  1.000000
    73   52  1.000000
    73   53  1.000000
    73   54  1.000000
    73   55  1.000000
    73   56  1.000000
    73   57  1.000000
    73   58  1.000000
    73   59  1.000000
    73   60  1.000000
    73   61  1.000000
    73   62  1.000000
    73   63  1.000000
    73   64  1.000000
    74    1  1.000000
    74    2  1.000000
    74    3  1.000000
    74    4  1.000000
    74    5  1.000000
    74    6  1.000000
    74    7  1.000000
    74    9  1.000000
    74   10  1.000000
    74   11  1.000000
    74   12  1.000000
    74   13  1.000000
    74   14  1.000000
    74   15  1.000000
    74   16  1.000000
    74   17  1.000000
    74   18  1.000000
    74   19  1.000000
    74   20  1.000000
    74   21  1.000000
    74   22  1.000000
    74   23  1.000000
    74   24  1.000000
    74   25  1.000000
    74   26  1.000000
    74   27  1.000000
    74   28  1.000000
    74   29  1.000000
    74   30  1.000000
    74   31  1.000000
    74   32  1.000000
    74   34  1.000000
    74   35  1.000000
    74   36  1.000000
    74   37  1.000000
    74   38  1.000000
    74   39  1.000000
    74   40  1.000000
    74   41  1.000000
    74   42  1.000000
    74   43  1.000000
    74   44  1.000000
    74   45  1.000000
    74   46  1.000000
    74   47  1.000000
    74   48  1.000000
    74   49  1.000000
    74   50  1.000000
    74   51  1.000000
    74   52  1.000000
    74   53  1.000000
    74   54  1.000000
    74   55  1.000000
    74   56  1.000000
    74   57  1.000000
    74   58  1.000000
    74   59  1.000000
    74   60  1.000000
    74   61  1.000000
    74   62  1.000000
    74   63  1.000000
    74   64  1.000000
    75    1  0.999167
    75    2  0.999167
    75    3  0.999167
    75    4  0.999167
    75    5  0.999167
    75    6  0.999167
    75    7  0.999167
    75    9  0.999167
    75   11  0.999167
    75   12  0.999167
    75   13  0.999167
    75   14  0.999167
    75   15  0.999167
    75   16  0.999167
    75   17  0.999167
    75   18  0.999167
    75   19  0.999167
    75   20  0.999167
    75   21  0.950000
    75   22  0.999167
    75   23  0.999167
    75   24  0.999167
    75   25  0.999167
    75   26  0.999167
    75   27  0.999167
    75   28  0.999167
    75   29  0.999167
    75   30  0.999167
    75   31  0.999167
    75   32  0.999167
    75   34  0.999167
    75   35  0.999167
    75   36  0.999167
    75   37  0.999167
    75   38  0.999167
    75   39  0.999167
    75   40  0.999167
    75   41  0.999167
    75   42  0.999167
    75   43  0.999167
    75   44  0.999167
    75   45  0.999167
    75   46  0.999167
    75   47  0.999167
    75   48  0.999167
    75   49  0.999167
    75   50  0.999167
    75   51  0.999167
    75   52  0.999167
    75   53  0.999167
    75   54  0.999167
    75   55  0.999167
    75   56  0.999167
    75   57  0.999167
    75   58  0.999167
    75   59  0.999167
    75   60  0.999167
    75   61  0.999167
    75   62  0.999167
    75   63  0.999167
    75   64  0.999167
    76    1  0.983607
    76    2  0.983607
    76    3  0.983607
    76    4  0.983607
    76    5  0.983607
    76    6  0.983607
    76    7  0.983607
    76    9  0.983607
    76   10  0.050164
    76   11  0.983607
    76   12  0.983607
    76   13  0.983607
    76   14  0.983607
    76   15  0.983607
    76   16  0.983607
    76   17  0.983607
    76   18  0.983607
    76   19  0.983607
    76   20  0.983607
    76   21  0.935410
    76   22  0.983607
    76   23  0.983607
    76   24  0.983607
    76   25  0.983607
    76   26  0.983607
    76   27  0.983607
    76   28  0.983607
    76   29  0.983607
    76   30  0.983607
    76   31  0.983607
    76   32  0.983607
    76   34  0.983607
    76   35  0.983607
    76   36  0.983607
    76   37  0.983607
    76   38  0.983607
    76   39  0.983607
    76   40  0.983607
    76   41  0.983607
    76   42  0.983607
    76   43  0.983607
    76   44  0.983607
    76   45  0.983607
    76   46  0.983607
    76   47  0.983607
    76   48  0.983607
    76   49  0.983607
    76   50  0.983607
    76   51  0.983607
    76   52  0.983607
    76   53  0.983607
    76   54  0.983607
    76   55  0.983607
    76   56  0.983607
    76   57  0.983607
    76   58  0.983607
    76   59  0.983607
    76   60  0.983607
    76   61  0.983607
    76   62  0.983607
    76   63  0.983607
    76   64  0.983607
    77    1  0.987541
    77    2  0.987541
    77    3  0.987541
    77    4  0.987541
    77    5  0.987541
    77    6  0.987541
    77    7  0.987541
    77    9  0.987541
    77   10  0.289508
    77   11  0.987541
    77   12  0.987541
    77   13  0.987541
    77   14  0.987541
    77   15  0.987541
    77   16  0.987541
    77   17  0.987541
    77   18  0.987541
    77   19  0.987541
    77   20  0.987541
    77   21  0.938689
    77   22  0.987541
    77   23  0.987541
    77   24  0.987541
    77   25  0.987541
    77   26  0.987541
    77   27  0.987541
    77   28  0.987541
    77   29  0.987541
    77   30  0.987541
    77   31  0.987541
    77   32  0.987541
    77   34  0.987541
    77   35  0.987541
    77   36  0.987541
    77   37  0.987541
    77   38  0.987541
    77   39  0.987541
    77   40  0.987541
    77   41  0.987541
    77   42  0.987541
    77   43  0.987541
    77   44  0.987541
    77   45  0.987541
    77   46  0.987541
    77   47  0.987541
    77   48  0.987541
    77   49  0.987541
    77   50  0.987541
    77   51  0.987541
    77   52  0.987541
    77   53  0.987541
    77   54  0.987541
    77   55  0.987541
    77   56  0.987541
    77   57  0.987541
    77   58  0.987541
    77   59  0.987541
    77   60  0.987541
    77   61  0.987541
    77   62  0.987541
    77   63  0.987541
    77   64  0.987541
    78    1  0.344918
    78    2  0.344918
    78    3  0.344918
    78    4  0.891148
    78    5  0.891148
    78    6  0.891148
    78    7  0.891148
    78    9  0.891148
    78   10  0.881311
    78   11  0.891148
    78   12  0.891148
    78   13  0.891148
    78   14  0.891148
    78   15  0.891148
    78   16  0.891148
    78   17  0.891148
    78   18  0.891148
    78   19  0.891148
    78   20  0.891148
    78   21  0.346230
    78   22  0.891148
    78   23  0.891148
    78   24  0.891148
    78   25  0.891148
    78   26  0.887213
    78   27  0.887213
    78   28  0.887213
    78   29  0.887213
    78   30  0.744590
    78   31  0.744590
    78   32  0.744590
    78   34  0.744590
    78   35  0.744590
    78   36  0.744590
    78   37  0.891148
    78   38  0.891148
    78   39  0.891148
    78   40  0.891148
    78   41  0.744590
    78   42  0.744590
    78   43  0.744590
    78   44  0.744590
    78   45  0.744590
    78   46  0.744590
    78   47  0.891148
    78   48  0.891148
    78   49  0.891148
    78   50  0.891148
    78   51  0.891148
    78   52  0.891148
    78   53  0.891148
    78   54  0.891148
    78   55  0.891148
    78   56  0.891148
    78   57  0.891148
    78   58  0.891148
    78   59  0.891148
    78   60  0.891148
    78   61  0.891148
    78   62  0.891148
    78   63  0.891148
    78   64  0.891148
    79    1  0.335902
    79    2  0.335902
    79    3  0.335902
    79    4  0.890656
    79    5  0.890656
    79    6  0.890656
    79    7  0.890656
    79    9  0.890656
    79   10  0.890656
    79   11  0.890656
    79   12  0.890656
    79   13  0.890656
    79   14  0.890656
    79   15  0.890656
    79   16  0.890656
    79   17  0.890656
    79   18  0.890656
    79   19  0.890656
    79   20  0.890656
    79   21  0.337869
    79   22  0.890656
    79   23  0.890656
    79   24  0.890656
    79   25  0.890656
    79   26  0.886721
    79   27  0.886721
    79   28  0.886721
    79   29  0.886721
    79   30  0.744098
    79   31  0.744098
    79   32  0.744098
    79   34  0.744098
    79   35  0.744098
    79   36  0.744098
    79   37  0.890656
    79   38  0.890656
    79   39  0.890656
    79   40  0.890656
    79   41  0.744098
    79   42  0.744098
    79   43  0.744098
    79   44  0.744098
    79   45  0.744098
    79   46  0.744098
    79   47  0.890656
    79   48  0.890656
    79   49  0.890656
    79   50  0.890656
    79   51  0.890656
    79   52  0.890656
    79   53  0.890656
    79   54  0.890656
    79   55  0.890656
    79   56  0.890656
    79   57  0.890656
    79   58  0.890656
    79   59  0.890656
    79   60  0.890656
    79   61  0.890656
    79   62  0.890656
    79   63  0.890656
    79   64  0.890656
    80    1  0.627333
    80    2  0.627333
    80    3  0.627333
    80   21  0.610000
    80   30  0.876667
    80   31  0.876667
    80   32  0.876667
    80   34  0.876667
    80   35  0.876667
    80   36  0.876667
    80   41  0.876667
    80   42  0.876667
    80   43  0.876667
    80   44  0.876667
    80   45  0.876667
    80   46  0.876667
    81    1  0.908197
    81    2  0.908197
    81    3  0.908197
    81    4  0.908197
    81    5  0.908197
    81    6  0.908197
    81    7  0.908197
    81    9  0.908197
    81   10  0.908197
    81   11  0.908197
    81   12  0.908197
    81   13  0.908197
    81   14  0.908197
    81   15  0.908197
    81   16  0.908197
    81   17  0.908197
    81   18  0.908197
    81   19  0.908197
    81   20  0.908197
    81   21  0.881311
    81   22  0.908197
    81   23  0.908197
    81   24  0.908197
    81   25  0.908197
    81   26  0.899508
    81   27  0.899508
    81   28  0.899508
    81   29  0.899508
    81   30  0.622623
    81   31  0.622623
    81   32  0.622623
    81   34  0.622623
    81   35  0.622623
    81   36  0.622623
    81   37  0.908197
    81   38  0.908197
    81   39  0.908197
    81   40  0.908197
    81   41  0.622623
    81   42  0.622623
    81   43  0.622623
    81   44  0.622623
    81   45  0.622623
    81   46  0.622623
    81   47  0.908197
    81   48  0.908197
    81   49  0.908197
    81   50  0.908197
    81   51  0.908197
    81   52  0.908197
    81   53  0.908197
    81   54  0.908197
    81   55  0.908197
    81   56  0.908197
    81   57  0.908197
    81   58  0.908197
    81   59  0.908197
    81   60  0.908197
    81   61  0.908197
    81   62  0.908197
    81   63  0.908197
    81   64  0.908197
    82   12       nan
    83   12       nan
    84   12       nan
    85   12       nan
    86    1  0.974098
    86    2  0.974098
    86    3  0.974098
    86    4  0.974098
    86    5  0.974098
    86    6  0.974098
    86    7  0.974098
    86    9  0.974098
    86   10  0.974098
    86   11  0.974098
    86   12  0.974098
    86   13  0.974098
    86   14  0.974098
    86   15  0.974098
    86   16  0.974098
    86   17  0.974098
    86   18  0.974098
    86   19  0.974098
    86   20  0.974098
    86   21  0.962295
    86   22  0.974098
    86   23  0.974098
    86   24  0.974098
    86   25  0.974098
    86   26  0.974098
    86   27  0.974098
    86   28  0.974098
    86   29  0.974098
    86   30  0.893770
    86   31  0.893770
    86   32  0.893770
    86   34  0.893770
    86   35  0.893770
    86   36  0.893770
    86   37  0.974098
    86   38  0.974098
    86   39  0.974098
    86   40  0.974098
    86   41  0.893770
    86   42  0.893770
    86   43  0.893770
    86   44  0.893770
    86   45  0.893770
    86   46  0.893770
    86   47  0.974098
    86   48  0.974098
    86   49  0.974098
    86   50  0.974098
    86   51  0.974098
    86   52  0.974098
    86   53  0.974098
    86   54  0.974098
    86   55  0.974098
    86   56  0.974098
    86   57  0.974098
    86   58  0.974098
    86   59  0.974098
    86   60  0.974098
    86   61  0.974098
    86   62  0.974098
    86   63  0.974098
    86   64  0.974098
    87    1  1.000000
    87    2  1.000000
    87    3  1.000000
    87    4  1.000000
    87    5  1.000000
    87    6  1.000000
    87    7  1.000000
    87    9  1.000000
    87   10  1.000000
    87   11  1.000000
    87   12  1.000000
    87   13  1.000000
    87   14  1.000000
    87   15  1.000000
    87   16  1.000000
    87   17  1.000000
    87   18  1.000000
    87   19  1.000000
    87   20  1.000000
    87   21  1.000000
    87   22  1.000000
    87   23  1.000000
    87   24  1.000000
    87   25  1.000000
    87   26  1.000000
    87   27  1.000000
    87   28  1.000000
    87   29  1.000000
    87   30  1.000000
    87   31  1.000000
    87   32  1.000000
    87   34  1.000000
    87   35  1.000000
    87   36  1.000000
    87   37  1.000000
    87   38  1.000000
    87   39  1.000000
    87   40  1.000000
    87   41  1.000000
    87   42  1.000000
    87   43  1.000000
    87   44  1.000000
    87   45  1.000000
    87   46  1.000000
    87   47  1.000000
    87   48  1.000000
    87   49  1.000000
    87   50  1.000000
    87   51  1.000000
    87   52  1.000000
    87   53  1.000000
    87   54  1.000000
    87   55  1.000000
    87   56  1.000000
    87   57  1.000000
    87   58  1.000000
    87   59  1.000000
    87   60  1.000000
    87   61  1.000000
    87   62  1.000000
    87   63  1.000000
    87   64  1.000000
    88    1  1.000000
    88    2  1.000000
    88    3  1.000000
    88    4  1.000000
    88    5  1.000000
    88    6  1.000000
    88    7  1.000000
    88    8  1.000000
    88    9  1.000000
    88   10  1.000000
    88   11  1.000000
    88   12  1.000000
    88   13  1.000000
    88   14  1.000000
    88   15  1.000000
    88   16  1.000000
    88   17  1.000000
    88   18  1.000000
    88   19  1.000000
    88   20  1.000000
    88   21  1.000000
    88   22  1.000000
    88   23  1.000000
    88   24  1.000000
    88   25  1.000000
    88   26  1.000000
    88   27  1.000000
    88   28  1.000000
    88   29  1.000000
    88   30  1.000000
    88   31  1.000000
    88   32  1.000000
    88   34  1.000000
    88   35  1.000000
    88   36  1.000000
    88   37  1.000000
    88   38  1.000000
    88   39  1.000000
    88   40  1.000000
    88   41  1.000000
    88   42  1.000000
    88   43  1.000000
    88   44  1.000000
    88   45  1.000000
    88   46  1.000000
    88   47  1.000000
    88   48  1.000000
    88   49  1.000000
    88   50  1.000000
    88   51  1.000000
    88   52  1.000000
    88   53  1.000000
    88   54  1.000000
    88   55  1.000000
    88   56  1.000000
    88   57  1.000000
    88   58  1.000000
    88   59  1.000000
    88   60  1.000000
    88   61  1.000000
    88   62  1.000000
    88   63  1.000000
    88   64  1.000000
    89    1  1.000000
    89    2  1.000000
    89    3  1.000000
    89    4  1.000000
    89    5  1.000000
    89    6  1.000000
    89    7  1.000000
    89    8  1.000000
    89    9  1.000000
    89   10  1.000000
    89   11  1.000000
    89   12  1.000000
    89   13  1.000000
    89   14  1.000000
    89   15  1.000000
    89   16  1.000000
    89   17  1.000000
    89   18  1.000000
    89   19  1.000000
    89   20  1.000000
    89   21  1.000000
    89   22  1.000000
    89   23  1.000000
    89   24  1.000000
    89   25  1.000000
    89   26  1.000000
    89   27  1.000000
    89   28  1.000000
    89   29  1.000000
    89   30  1.000000
    89   31  1.000000
    89   32  1.000000
    89   34  1.000000
    89   35  1.000000
    89   36  1.000000
    89   37  1.000000
    89   38  1.000000
    89   39  1.000000
    89   40  1.000000
    89   41  1.000000
    89   42  1.000000
    89   43  1.000000
    89   44  1.000000
    89   45  1.000000
    89   46  1.000000
    89   47  1.000000
    89   48  1.000000
    89   49  1.000000
    89   50  1.000000
    89   51  1.000000
    89   52  1.000000
    89   53  1.000000
    89   54  1.000000
    89   55  1.000000
    89   56  1.000000
    89   57  1.000000
    89   58  1.000000
    89   59  1.000000
    89   60  1.000000
    89   61  1.000000
    89   62  1.000000
    89   63  1.000000
    89   64  1.000000
    90    1  1.000000
    90    2  1.000000
    90    3  1.000000
    90    4  1.000000
    90    5  1.000000
    90    6  1.000000
    90    7  1.000000
    90    8  1.000000
    90    9  1.000000
    90   10  1.000000
    90   11  1.000000
    90   12  1.000000
    90   13  1.000000
    90   14  1.000000
    90   15  1.000000
    90   16  1.000000
    90   17  1.000000
    90   18  1.000000
    90   19  1.000000
    90   20  1.000000
    90   21  1.000000
    90   22  1.000000
    90   23  1.000000
    90   24  1.000000
    90   25  1.000000
    90   26  1.000000
    90   27  1.000000
    90   28  1.000000
    90   29  1.000000
    90   30  1.000000
    90   31  1.000000
    90   32  1.000000
    90   34  1.000000
    90   35  1.000000
    90   36  1.000000
    90   37  1.000000
    90   38  1.000000
    90   39  1.000000
    90   40  1.000000
    90   41  1.000000
    90   42  1.000000
    90   43  1.000000
    90   44  1.000000
    90   45  1.000000
    90   46  1.000000
    90   47  1.000000
    90   48  1.000000
    90   49  1.000000
    90   50  1.000000
    90   51  1.000000
    90   52  1.000000
    90   53  1.000000
    90   54  1.000000
    90   55  1.000000
    90   56  1.000000
    90   57  1.000000
    90   58  1.000000
    90   59  1.000000
    90   60  1.000000
    90   61  1.000000
    90   62  1.000000
    90   63  1.000000
    90   64  1.000000
    91    1  1.000000
    91    2  1.000000
    91    3  1.000000
    91    4  1.000000
    91    5  1.000000
    91    6  1.000000
    91    7  1.000000
    91    8  1.000000
    91    9  1.000000
    91   10  1.000000
    91   11  1.000000
    91   12  1.000000
    91   13  1.000000
    91   14  1.000000
    91   15  1.000000
    91   16  1.000000
    91   17  1.000000
    91   18  1.000000
    91   19  1.000000
    91   20  1.000000
    91   21  1.000000
    91   22  1.000000
    91   23  1.000000
    91   24  1.000000
    91   25  1.000000
    91   26  1.000000
    91   27  1.000000
    91   28  1.000000
    91   29  1.000000
    91   30  1.000000
    91   31  1.000000
    91   32  1.000000
    91   34  1.000000
    91   35  1.000000
    91   36  1.000000
    91   37  1.000000
    91   38  1.000000
    91   39  1.000000
    91   40  1.000000
    91   41  1.000000
    91   42  1.000000
    91   43  1.000000
    91   44  1.000000
    91   45  1.000000
    91   46  1.000000
    91   47  1.000000
    91   48  1.000000
    91   49  1.000000
    91   50  1.000000
    91   51  1.000000
    91   52  1.000000
    91   53  1.000000
    91   54  1.000000
    91   55  1.000000
    91   56  1.000000
    91   57  1.000000
    91   58  1.000000
    91   59  1.000000
    91   60  1.000000
    91   61  1.000000
    91   62  1.000000
    91   63  1.000000
    91   64  1.000000
    92    1  1.000000
    92    2  1.000000
    92    3  1.000000
    92    4  1.000000
    92    5  1.000000
    92    6  1.000000
    92    7  1.000000
    92    8  1.000000
    92    9  1.000000
    92   10  1.000000
    92   11  1.000000
    92   12  1.000000
    92   13  1.000000
    92   14  1.000000
    92   15  1.000000
    92   16  1.000000
    92   17  1.000000
    92   18  1.000000
    92   19  1.000000
    92   20  1.000000
    92   21  1.000000
    92   22  1.000000
    92   23  1.000000
    92   24  1.000000
    92   25  1.000000
    92   26  1.000000
    92   27  1.000000
    92   28  1.000000
    92   29  1.000000
    92   30  1.000000
    92   31  1.000000
    92   32  1.000000
    92   34  1.000000
    92   35  1.000000
    92   36  1.000000
    92   37  1.000000
    92   38  1.000000
    92   39  1.000000
    92   40  1.000000
    92   41  1.000000
    92   42  1.000000
    92   43  1.000000
    92   44  1.000000
    92   45  1.000000
    92   46  1.000000
    92   47  1.000000
    92   48  1.000000
    92   49  1.000000
    92   50  1.000000
    92   51  1.000000
    92   52  1.000000
    92   53  1.000000
    92   54  1.000000
    92   55  1.000000
    92   56  1.000000
    92   57  1.000000
    92   58  1.000000
    92   59  1.000000
    92   60  1.000000
    92   61  1.000000
    92   62  1.000000
    92   63  1.000000
    92   64  1.000000
    93    1  1.000000
    93    2  1.000000
    93    3  1.000000
    93    4  1.000000
    93    5  1.000000
    93    6  1.000000
    93    7  1.000000
    93    8  1.000000
    93    9  1.000000
    93   10  1.000000
    93   11  1.000000
    93   12  1.000000
    93   13  1.000000
    93   14  1.000000
    93   15  1.000000
    93   16  1.000000
    93   17  1.000000
    93   18  1.000000
    93   19  1.000000
    93   20  1.000000
    93   21  1.000000
    93   22  1.000000
    93   23  1.000000
    93   24  1.000000
    93   25  1.000000
    93   26  1.000000
    93   27  1.000000
    93   28  1.000000
    93   29  1.000000
    93   30  1.000000
    93   31  1.000000
    93   32  1.000000
    93   34  1.000000
    93   35  1.000000
    93   36  1.000000
    93   37  1.000000
    93   38  1.000000
    93   39  1.000000
    93   40  1.000000
    93   41  1.000000
    93   42  1.000000
    93   43  1.000000
    93   44  1.000000
    93   45  1.000000
    93   46  1.000000
    93   47  1.000000
    93   48  1.000000
    93   49  1.000000
    93   50  1.000000
    93   51  1.000000
    93   52  1.000000
    93   53  1.000000
    93   54  1.000000
    93   55  1.000000
    93   56  1.000000
    93   57  1.000000
    93   58  1.000000
    93   59  1.000000
    93   60  1.000000
    93   61  1.000000
    93   62  1.000000
    93   63  1.000000
    93   64  1.000000
    94    1  1.000000
    94    2  1.000000
    94    3  1.000000
    94    4  1.000000
    94    5  1.000000
    94    6  1.000000
    94    7  1.000000
    94    8  1.000000
    94    9  1.000000
    94   10  1.000000
    94   11  1.000000
    94   12  1.000000
    94   13  1.000000
    94   14  1.000000
    94   15  1.000000
    94   16  1.000000
    94   17  1.000000
    94   18  1.000000
    94   19  1.000000
    94   20  1.000000
    94   21  1.000000
    94   22  1.000000
    94   23  1.000000
    94   24  1.000000
    94   25  1.000000
    94   26  1.000000
    94   27  1.000000
    94   28  1.000000
    94   29  1.000000
    94   30  1.000000
    94   31  1.000000
    94   32  1.000000
    94   34  1.000000
    94   35  1.000000
    94   36  1.000000
    94   37  1.000000
    94   38  1.000000
    94   39  1.000000
    94   40  1.000000
    94   41  1.000000
    94   42  1.000000
    94   43  1.000000
    94   44  1.000000
    94   45  1.000000
    94   46  1.000000
    94   47  1.000000
    94   48  1.000000
    94   49  1.000000
    94   50  1.000000
    94   51  1.000000
    94   52  1.000000
    94   53  1.000000
    94   54  1.000000
    94   55  1.000000
    94   56  1.000000
    94   57  1.000000
    94   58  1.000000
    94   59  1.000000
    94   60  1.000000
    94   61  1.000000
    94   62  1.000000
    94   63  1.000000
    94   64  1.000000
    95    1  1.000000
    95    2  1.000000
    95    3  1.000000
    95    4  1.000000
    95    5  1.000000
    95    6  1.000000
    95    7  1.000000
    95    8  1.000000
    95    9  1.000000
    95   10  1.000000
    95   11  1.000000
    95   12  1.000000
    95   13  1.000000
    95   14  1.000000
    95   15  1.000000
    95   16  1.000000
    95   17  1.000000
    95   18  1.000000
    95   19  1.000000
    95   20  1.000000
    95   21  1.000000
    95   22  1.000000
    95   23  1.000000
    95   24  1.000000
    95   25  1.000000
    95   26  1.000000
    95   27  1.000000
    95   28  1.000000
    95   29  1.000000
    95   30  1.000000
    95   31  1.000000
    95   32  1.000000
    95   34  1.000000
    95   35  1.000000
    95   36  1.000000
    95   37  1.000000
    95   38  1.000000
    95   39  1.000000
    95   40  1.000000
    95   41  1.000000
    95   42  1.000000
    95   43  1.000000
    95   44  1.000000
    95   45  1.000000
    95   46  1.000000
    95   47  1.000000
    95   48  1.000000
    95   49  1.000000
    95   50  1.000000
    95   51  1.000000
    95   52  1.000000
    95   53  1.000000
    95   54  1.000000
    95   55  1.000000
    95   56  1.000000
    95   57  1.000000
    95   58  1.000000
    95   59  1.000000
    95   60  1.000000
    95   61  1.000000
    95   62  1.000000
    95   63  1.000000
    95   64  1.000000
    96    1  1.000000
    96    2  1.000000
    96    3  1.000000
    96    4  1.000000
    96    5  1.000000
    96    6  1.000000
    96    7  1.000000
    96    8  1.000000
    96    9  1.000000
    96   10  1.000000
    96   11  1.000000
    96   12  1.000000
    96   13  1.000000
    96   14  1.000000
    96   15  1.000000
    96   16  1.000000
    96   17  1.000000
    96   18  1.000000
    96   19  1.000000
    96   20  1.000000
    96   21  1.000000
    96   22  1.000000
    96   23  1.000000
    96   24  1.000000
    96   25  1.000000
    96   26  1.000000
    96   27  1.000000
    96   28  1.000000
    96   29  1.000000
    96   30  1.000000
    96   31  1.000000
    96   32  1.000000
    96   34  1.000000
    96   35  1.000000
    96   36  1.000000
    96   37  1.000000
    96   38  1.000000
    96   39  1.000000
    96   40  1.000000
    96   41  1.000000
    96   42  1.000000
    96   43  1.000000
    96   44  1.000000
    96   45  1.000000
    96   46  1.000000
    96   47  1.000000
    96   48  1.000000
    96   49  1.000000
    96   50  1.000000
    96   51  1.000000
    96   52  1.000000
    96   53  1.000000
    96   54  1.000000
    96   55  1.000000
    96   56  1.000000
    96   57  1.000000
    96   58  1.000000
    96   59  1.000000
    96   60  1.000000
    96   61  1.000000
    96   62  1.000000
    96   63  1.000000
    96   64  1.000000
    97    1  1.000000
    97    2  1.000000
    97    3  1.000000
    97    4  1.000000
    97    5  1.000000
    97    6  1.000000
    97    7  1.000000
    97    8  1.000000
    97    9  1.000000
    97   10  1.000000
    97   11  1.000000
    97   12  1.000000
    97   13  1.000000
    97   14  1.000000
    97   15  1.000000
    97   16  1.000000
    97   17  1.000000
    97   18  1.000000
    97   19  1.000000
    97   20  1.000000
    97   21  1.000000
    97   22  1.000000
    97   23  1.000000
    97   24  1.000000
    97   25  1.000000
    97   26  1.000000
    97   27  1.000000
    97   28  1.000000
    97   29  1.000000
    97   30  1.000000
    97   31  1.000000
    97   32  1.000000
    97   34  1.000000
    97   35  1.000000
    97   36  1.000000
    97   37  1.000000
    97   38  1.000000
    97   39  1.000000
    97   40  1.000000
    97   41  1.000000
    97   42  1.000000
    97   43  1.000000
    97   44  1.000000
    97   45  1.000000
    97   46  1.000000
    97   47  1.000000
    97   48  1.000000
    97   49  1.000000
    97   50  1.000000
    97   51  1.000000
    97   52  1.000000
    97   53  1.000000
    97   54  1.000000
    97   55  1.000000
    97   56  1.000000
    97   57  1.000000
    97   58  1.000000
    97   59  1.000000
    97   60  1.000000
    97   61  1.000000
    97   62  1.000000
    97   63  1.000000
    97   64  1.000000
    98    1  1.000000
    98    2  1.000000
    98    3  1.000000
    98    4  1.000000
    98    5  1.000000
    98    6  1.000000
    98    7  1.000000
    98    8  1.000000
    98    9  1.000000
    98   10  1.000000
    98   11  1.000000
    98   12  1.000000
    98   13  1.000000
    98   14  1.000000
    98   15  1.000000
    98   16  1.000000
    98   17  1.000000
    98   18  1.000000
    98   19  1.000000
    98   20  1.000000
    98   21  1.000000
    98   22  1.000000
    98   23  1.000000
    98   24  1.000000
    98   25  1.000000
    98   26  1.000000
    98   27  1.000000
    98   28  1.000000
    98   29  1.000000
    98   30  1.000000
    98   31  1.000000
    98   32  1.000000
    98   34  1.000000
    98   35  1.000000
    98   36  1.000000
    98   37  1.000000
    98   38  1.000000
    98   39  1.000000
    98   40  1.000000
    98   41  1.000000
    98   42  1.000000
    98   43  1.000000
    98   44  1.000000
    98   45  1.000000
    98   46  1.000000
    98   47  1.000000
    98   48  1.000000
    98   49  1.000000
    98   50  1.000000
    98   51  1.000000
    98   52  1.000000
    98   53  1.000000
    98   54  1.000000
    98   55  1.000000
    98   56  1.000000
    98   57  1.000000
    98   58  1.000000
    98   59  1.000000
    98   60  1.000000
    98   61  1.000000
    98   62  1.000000
    98   63  1.000000
    98   64  1.000000
    99    1  1.000000
    99    2  1.000000
    99    3  1.000000
    99    4  1.000000
    99    5  1.000000
    99    6  1.000000
    99    7  1.000000
    99    8  1.000000
    99    9  1.000000
    99   10  1.000000
    99   11  1.000000
    99   12  1.000000
    99   13  1.000000
    99   14  1.000000
    99   15  1.000000
    99   16  1.000000
    99   17  1.000000
    99   18  1.000000
    99   19  1.000000
    99   20  1.000000
    99   21  1.000000
    99   22  1.000000
    99   23  1.000000
    99   24  1.000000
    99   25  1.000000
    99   26  1.000000
    99   27  1.000000
    99   28  1.000000
    99   29  1.000000
    99   30  1.000000
    99   31  1.000000
    99   32  1.000000
    99   34  1.000000
    99   35  1.000000
    99   36  1.000000
    99   37  1.000000
    99   38  1.000000
    99   39  1.000000
    99   40  1.000000
    99   41  1.000000
    99   42  1.000000
    99   43  1.000000
    99   44  1.000000
    99   45  1.000000
    99   46  1.000000
    99   47  1.000000
    99   48  1.000000
    99   49  1.000000
    99   50  1.000000
    99   51  1.000000
    99   52  1.000000
    99   53  1.000000
    99   54  1.000000
    99   55  1.000000
    99   56  1.000000
    99   57  1.000000
    99   58  1.000000
    99   59  1.000000
    99   60  1.000000
    99   61  1.000000
    99   62  1.000000
    99   63  1.000000
    99   64  1.000000
   100    1  1.000000
   100    2  1.000000
   100    3  1.000000
   100    4  1.000000
   100    5  1.000000
   100    6  1.000000
   100    7  1.000000
   100    8  1.000000
   100    9  1.000000
   100   10  1.000000
   100   11  1.000000
   100   12  1.000000
   100   13  1.000000
   100   14  1.000000
   100   15  1.000000
   100   16  1.000000
   100   17  1.000000
   100   18  1.000000
   100   19  1.000000
   100   20  1.000000
   100   21  1.000000
   100   22  1.000000
   100   23  1.000000
   100   24  1.000000
   100   25  1.000000
   100   26  1.000000
   100   27  1.000000
   100   28  1.000000
   100   29  1.000000
   100   30  1.000000
   100   31  1.000000
   100   32  1.000000
   100   34  1.000000
   100   35  1.000000
   100   36  1.000000
   100   37  1.000000
   100   38  1.000000
   100   39  1.000000
   100   40  1.000000
   100   41  1.000000
   100   42  1.000000
   100   43  1.000000
   100   44  1.000000
   100   45  1.000000
   100   46  1.000000
   100   47  1.000000
   100   48  1.000000
   100   49  1.000000
   100   50  1.000000
   100   51  1.000000
   100   52  1.000000
   100   53  1.000000
   100   54  1.000000
   100   55  1.000000
   100   56  1.000000
   100   57  1.000000
   100   58  1.000000
   100   59  1.000000
   100   60  1.000000
   100   61  1.000000
   100   62  1.000000
   100   63  1.000000
   100   64  1.000000
   101    1  1.000000
   101    2  1.000000
   101    3  1.000000
   101    4  1.000000
   101    5  1.000000
   101    6  1.000000
   101    7  1.000000
   101    8  1.000000
   101    9  1.000000
   101   10  1.000000
   101   11  1.000000
   101   12  1.000000
   101   13  1.000000
   101   14  1.000000
   101   15  1.000000
   101   16  1.000000
   101   17  1.000000
   101   18  1.000000
   101   19  1.000000
   101   20  1.000000
   101   21  1.000000
   101   22  1.000000
   101   23  1.000000
   101   24  1.000000
   101   25  1.000000
   101   26  1.000000
   101   27  1.000000
   101   28  1.000000
   101   29  1.000000
   101   30  1.000000
   101   31  1.000000
   101   32  1.000000
   101   34  1.000000
   101   35  1.000000
   101   36  1.000000
   101   37  1.000000
   101   38  1.000000
   101   39  1.000000
   101   40  1.000000
   101   41  1.000000
   101   42  1.000000
   101   43  1.000000
   101   44  1.000000
   101   45  1.000000
   101   46  1.000000
   101   47  1.000000
   101   48  1.000000
   101   49  1.000000
   101   50  1.000000
   101   51  1.000000
   101   52  1.000000
   101   53  1.000000
   101   54  1.000000
   101   55  1.000000
   101   56  1.000000
   101   57  1.000000
   101   58  1.000000
   101   59  1.000000
   101   60  1.000000
   101   61  1.000000
   101   62  1.000000
   101   63  1.000000
   101   64  1.000000
   102    1  0.999677
   102    2  0.999677
   102    3  0.999677
   102    4  0.999677
   102    5  0.999677
   102    6  0.999677
   102    7  0.999677
   102    8  0.999677
   102    9  0.999677
   102   10  0.999677
   102   11  0.999677
   102   12  0.999677
   102   13  0.999677
   102   14  0.999677
   102   15  0.999677
   102   16  0.999677
   102   17  0.999677
   102   18  0.999677
   102   19  0.999677
   102   20  0.999677
   102   21  0.999677
   102   22  0.999677
   102   23  0.999677
   102   24  0.999677
   102   25  0.999677
   102   26  0.999677
   102   27  0.999677
   102   28  0.999677
   102   29  0.999677
   102   30  0.999677
   102   31  0.999677
   102   32  0.999677
   102   34  0.999677
   102   35  0.999677
   102   36  0.999677
   102   37  0.999677
   102   38  0.999677
   102   39  0.999677
   102   40  0.999677
   102   41  0.999677
   102   42  0.999677
   102   43  0.999677
   102   44  0.999677
   102   45  0.999677
   102   46  0.999677
   102   47  0.999677
   102   48  0.999677
   102   49  0.999677
   102   50  0.999677
   102   51  0.999677
   102   52  0.999677
   102   53  0.999677
   102   54  0.999677
   102   55  0.999677
   102   56  0.999677
   102   57  0.999677
   102   58  0.999677
   102   59  0.999677
   102   60  0.999677
   102   61  0.980000
   102   62  0.999677
   102   63  0.999677
   102   64  0.999677
   103    1  0.994516
   103    2  0.994516
   103    3  0.994516
   103    4  0.994516
   103    5  0.994516
   103    6  0.994516
   103    7  0.994516
   103    8  0.994516
   103    9  0.994516
   103   10  0.994516
   103   11  0.994516
   103   12  0.994516
   103   13  0.994516
   103   14  0.994516
   103   15  0.994516
   103   16  0.994516
   103   17  0.994516
   103   18  0.994516
   103   19  0.994516
   103   20  0.994516
   103   21  0.994516
   103   22  0.922258
   103   23  0.922258
   103   24  0.922258
   103   25  0.994516
   103   26  0.994516
   103   27  0.994516
   103   28  0.994516
   103   29  0.994516
   103   30  0.994516
   103   31  0.994516
   103   32  0.994516
   103   34  0.994516
   103   35  0.994516
   103   36  0.994516
   103   37  0.994516
   103   38  0.994516
   103   39  0.994516
   103   40  0.994516
   103   41  0.994516
   103   42  0.994516
   103   43  0.994516
   103   44  0.994516
   103   45  0.994516
   103   46  0.994516
   103   47  0.994516
   103   48  0.994516
   103   49  0.994516
   103   50  0.994516
   103   51  0.994516
   103   52  0.994516
   103   53  0.994516
   103   54  0.919677
   103   55  0.994516
   103   56  0.994516
   103   57  0.994516
   103   58  0.994516
   103   59  0.994516
   103   60  0.994516
   103   61  0.974839
   103   62  0.994516
   103   63  0.994516
   103   64  0.994516
   104   22  1.000000
   104   23  1.000000
   104   24  1.000000
   105   22  0.993333
   105   23  0.993333
   105   24  0.993333
   105   54  0.980000
   106   22  0.993333
   106   23  0.993333
   106   24  0.993333
   106   54  0.980000
   107    1  0.998548
   107    2  0.998548
   107    3  0.998548
   107    4  0.998548
   107    5  0.998548
   107    6  0.998548
   107    7  0.998548
   107    8  0.998548
   107    9  0.998548
   107   10  0.998548
   107   11  0.998548
   107   12  0.998548
   107   13  0.998548
   107   14  0.998548
   107   15  0.949355
   107   16  0.998548
   107   17  0.998548
   107   18  0.998548
   107   19  0.998548
   107   20  0.998548
   107   21  0.998548
   107   22  0.998548
   107   23  0.998548
   107   24  0.998548
   107   25  0.998548
   107   26  0.998548
   107   27  0.998548
   107   28  0.998548
   107   29  0.998548
   107   30  0.998548
   107   31  0.998548
   107   32  0.998548
   107   34  0.998548
   107   35  0.998548
   107   36  0.998548
   107   37  0.998548
   107   38  0.998548
   107   39  0.998548
   107   40  0.998548
   107   41  0.998548
   107   42  0.998548
   107   43  0.998548
   107   44  0.998548
   107   45  0.998548
   107   46  0.998548
   107   47  0.998548
   107   48  0.998548
   107   49  0.998548
   107   50  0.998548
   107   51  0.998548
   107   52  0.998548
   107   53  0.998548
   107   54  0.979194
   107   55  0.998548
   107   56  0.998548
   107   57  0.998548
   107   58  0.998548
   107   59  0.998548
   107   60  0.998548
   107   61  0.979194
   107   62  0.998548
   107   63  0.998548
   107   64  0.998548
   108    1  0.998548
   108    2  0.998548
   108    3  0.998548
   108    4  0.998548
   108    5  0.998548
   108    6  0.998548
   108    7  0.998548
   108    8  0.998548
   108    9  0.998548
   108   10  0.998548
   108   11  0.998548
   108   12  0.998548
   108   13  0.998548
   108   14  0.998548
   108   15  0.949355
   108   16  0.998548
   108   17  0.998548
   108   18  0.998548
   108   19  0.998548
   108   20  0.998548
   108   21  0.998548
   108   22  0.998548
   108   23  0.998548
   108   24  0.998548
   108   25  0.998548
   108   26  0.998548
   108   27  0.998548
   108   28  0.998548
   108   29  0.998548
   108   30  0.998548
   108   31  0.998548
   108   32  0.998548
   108   34  0.998548
   108   35  0.998548
   108   36  0.998548
   108   37  0.998548
   108   38  0.998548
   108   39  0.998548
   108   40  0.998548
   108   41  0.998548
   108   42  0.998548
   108   43  0.998548
   108   44  0.998548
   108   45  0.998548
   108   46  0.998548
   108   47  0.998548
   108   48  0.998548
   108   49  0.998548
   108   50  0.998548
   108   51  0.998548
   108   52  0.998548
   108   53  0.998548
   108   54  0.979194
   108   55  0.998548
   108   56  0.998548
   108   57  0.998548
   108   58  0.998548
   108   59  0.998548
   108   60  0.998548
   108   61  0.979194
   108   62  0.998548
   108   63  0.998548
   108   64  0.998548
   109    1  0.998548
   109    2  0.998548
   109    3  0.998548
   109    4  0.998548
   109    5  0.998548
   109    6  0.998548
   109    7  0.998548
   109    8  0.998548
   109    9  0.998548
   109   10  0.998548
   109   11  0.998548
   109   12  0.998548
   109   13  0.998548
   109   14  0.998548
   109   15  0.949355
   109   16  0.998548
   109   17  0.998548
   109   18  0.998548
   109   19  0.998548
   109   20  0.998548
   109   21  0.998548
   109   22  0.998548
   109   23  0.998548
   109   24  0.998548
   109   25  0.998548
   109   26  0.998548
   109   27  0.998548
   109   28  0.998548
   109   29  0.998548
   109   30  0.998548
   109   31  0.998548
   109   32  0.998548
   109   34  0.998548
   109   35  0.998548
   109   36  0.998548
   109   37  0.998548
   109   38  0.998548
   109   39  0.998548
   109   40  0.998548
   109   41  0.998548
   109   42  0.998548
   109   43  0.998548
   109   44  0.998548
   109   45  0.998548
   109   46  0.998548
   109   47  0.998548
   109   48  0.998548
   109   49  0.998548
   109   50  0.998548
   109   51  0.998548
   109   52  0.998548
   109   53  0.998548
   109   54  0.979194
   109   55  0.998548
   109   56  0.998548
   109   57  0.998548
   109   58  0.998548
   109   59  0.998548
   109   60  0.998548
   109   61  0.979194
   109   62  0.998548
   109   63  0.998548
   109   64  0.998548
   110    1  0.998548
   110    2  0.998548
   110    3  0.998548
   110    4  0.998548
   110    5  0.998548
   110    6  0.998548
   110    7  0.998548
   110    8  0.998548
   110    9  0.998548
   110   10  0.998548
   110   11  0.998548
   110   12  0.998548
   110   13  0.998548
   110   14  0.998548
   110   15  0.949355
   110   16  0.998548
   110   17  0.998548
   110   18  0.998548
   110   19  0.998548
   110   20  0.998548
   110   21  0.998548
   110   22  0.998548
   110   23  0.998548
   110   24  0.998548
   110   25  0.998548
   110   26  0.998548
   110   27  0.998548
   110   28  0.998548
   110   29  0.998548
   110   30  0.998548
   110   31  0.998548
   110   32  0.998548
   110   34  0.998548
   110   35  0.998548
   110   36  0.998548
   110   37  0.998548
   110   38  0.998548
   110   39  0.998548
   110   40  0.998548
   110   41  0.998548
   110   42  0.998548
   110   43  0.998548
   110   44  0.998548
   110   45  0.998548
   110   46  0.998548
   110   47  0.998548
   110   48  0.998548
   110   49  0.998548
   110   50  0.998548
   110   51  0.998548
   110   52  0.998548
   110   53  0.998548
   110   54  0.979194
   110   55  0.998548
   110   56  0.998548
   110   57  0.998548
   110   58  0.998548
   110   59  0.998548
   110   60  0.998548
   110   61  0.979194
   110   62  0.998548
   110   63  0.998548
   110   64  0.998548
   111   15  0.620000
   111   62  0.620000
   112    1  0.987742
   112    2  0.987742
   112    3  0.987742
   112    4  0.987742
   112    5  0.987742
   112    6  0.987742
   112    7  0.987742
   112    8  0.987742
   112    9  0.987742
   112   10  0.987742
   112   11  0.987742
   112   12  0.987742
   112   13  0.987742
   112   14  0.987742
   112   15  0.826290
   112   16  0.987742
   112   17  0.987742
   112   18  0.987742
   112   19  0.987742
   112   20  0.987742
   112   21  0.987742
   112   22  0.987742
   112   23  0.987742
   112   24  0.987742
   112   25  0.987742
   112   26  0.987742
   112   27  0.987742
   112   28  0.987742
   112   29  0.987742
   112   30  0.987742
   112   31  0.987742
   112   32  0.987742
   112   34  0.987742
   112   35  0.987742
   112   36  0.987742
   112   37  0.987742
   112   38  0.987742
   112   39  0.987742
   112   40  0.987742
   112   41  0.987742
   112   42  0.987742
   112   43  0.987742
   112   44  0.987742
   112   45  0.987742
   112   46  0.987742
   112   47  0.987742
   112   48  0.987742
   112   49  0.987742
   112   50  0.987742
   112   51  0.987742
   112   52  0.987742
   112   53  0.987742
   112   54  0.968871
   112   55  0.987742
   112   56  0.987742
   112   57  0.987742
   112   58  0.987742
   112   59  0.987742
   112   60  0.987742
   112   61  0.969355
   112   62  0.452903
   112   63  0.987742
   112   64  0.987742
   113    1  0.987742
   113    2  0.987742
   113    3  0.987742
   113    4  0.987742
   113    5  0.987742
   113    6  0.987742
   113    7  0.987742
   113    8  0.987742
   113    9  0.987742
   113   10  0.987742
   113   11  0.978065
   113   12  0.987742
   113   13  0.987742
   113   14  0.987742
   113   15  0.835484
   113   16  0.987742
   113   17  0.987742
   113   18  0.987742
   113   19  0.987742
   113   20  0.987742
   113   21  0.987742
   113   22  0.987742
   113   23  0.987742
   113   24  0.987742
   113   25  0.987742
   113   26  0.987742
   113   27  0.987742
   113   28  0.987742
   113   29  0.987742
   113   30  0.987742
   113   31  0.987742
   113   32  0.987742
   113   34  0.987742
   113   35  0.987742
   113   36  0.987742
   113   37  0.987742
   113   38  0.987742
   113   39  0.987742
   113   40  0.987742
   113   41  0.987742
   113   42  0.987742
   113   43  0.987742
   113   44  0.987742
   113   45  0.987742
   113   46  0.987742
   113   47  0.987742
   113   48  0.987742
   113   49  0.987742
   113   50  0.987742
   113   51  0.987742
   113   52  0.987742
   113   53  0.987742
   113   54  0.968871
   113   55  0.987742
   113   56  0.987742
   113   57  0.987742
   113   58  0.987742
   113   59  0.987742
   113   60  0.987742
   113   61  0.969355
   113   62  0.452419
   113   63  0.987742
   113   64  0.987742
   114   10  0.980000
   114   11  0.970000
   114   12  0.970000
   115   12       nan
   116    1  0.962903
   116    2  0.962903
   116    3  0.962903
   116    4  0.962903
   116    5  0.962903
   116    6  0.886935
   116    7  0.886935
   116    8  0.886935
   116    9  0.886935
   116   10  0.823226
   116   11  0.823226
   116   12  0.830000
   116   13  0.894355
   116   14  0.894355
   116   15  0.869355
   116   16  0.947419
   116   17  0.947419
   116   18  0.947419
   116   19  0.953226
   116   20  0.953226
   116   21  0.953226
   116   22  0.962903
   116   23  0.962903
   116   24  0.962903
   116   25  0.962903
   116   26  0.962903
   116   27  0.962903
   116   28  0.962903
   116   29  0.962903
   116   30  0.962903
   116   31  0.962903
   116   32  0.962903
   116   34  0.962903
   116   35  0.962903
   116   36  0.962903
   116   37  0.962903
   116   38  0.962903
   116   39  0.962903
   116   40  0.962903
   116   41  0.962903
   116   42  0.962903
   116   43  0.962903
   116   44  0.962903
   116   45  0.962903
   116   46  0.962903
   116   47  0.962903
   116   48  0.962903
   116   49  0.962903
   116   50  0.962903
   116   51  0.962903
   116   52  0.962903
   116   53  0.962903
   116   54  0.945484
   116   55  0.962903
   116   56  0.962903
   116   57  0.962903
   116   58  0.962903
   116   59  0.962903
   116   60  0.962903
   116   61  0.945806
   116   62  0.299032
   116   63  0.962903
   116   64  0.962903
   117    1  0.960323
   117    2  0.960323
   117    3  0.960323
   117    4  0.960323
   117    5  0.960323
   117    6  0.873710
   117    7  0.873710
   117    8  0.873710
   117    9  0.873710
   117   10  0.855484
   117   11  0.855484
   117   12  0.863387
   117   13  0.881129
   117   14  0.881129
   117   15  0.864677
   117   16  0.918871
   117   17  0.918871
   117   18  0.918871
   117   19  0.950645
   117   20  0.950645
   117   21  0.950645
   117   22  0.960323
   117   23  0.960323
   117   24  0.960323
   117   25  0.960323
   117   26  0.960323
   117   27  0.960323
   117   28  0.960323
   117   29  0.960323
   117   30  0.960323
   117   31  0.960323
   117   32  0.960323
   117   34  0.960323
   117   35  0.960323
   117   36  0.960323
   117   37  0.960323
   117   38  0.960323
   117   39  0.960323
   117   40  0.960323
   117   41  0.960323
   117   42  0.960323
   117   43  0.960323
   117   44  0.960323
   117   45  0.960323
   117   46  0.960323
   117   47  0.960323
   117   48  0.960323
   117   49  0.960323
   117   50  0.960323
   117   51  0.960323
   117   52  0.960323
   117   53  0.960323
   117   54  0.943387
   117   55  0.960323
   117   56  0.960323
   117   57  0.960323
   117   58  0.960323
   117   59  0.960323
   117   60  0.960323
   117   61  0.943710
   117   62  0.299516
   117   63  0.960323
   117   64  0.960323
   118    1  0.956452
   118    2  0.956452
   118    3  0.956452
   118    4  0.956452
   118    5  0.956452
   118    6  0.874516
   118    7  0.874516
   118    8  0.874516
   118    9  0.874516
   118   10  0.874516
   118   11  0.874516
   118   12  0.874516
   118   13  0.874516
   118   14  0.874516
   118   15  0.874516
   118   16  0.918871
   118   17  0.918871
   118   18  0.918871
   118   19  0.950806
   118   20  0.950806
   118   21  0.950806
   118   22  0.957097
   118   23  0.957097
   118   24  0.957097
   118   25  0.956452
   118   26  0.957097
   118   27  0.957097
   118   28  0.957097
   118   29  0.957097
   118   30  0.957097
   118   31  0.957097
   118   32  0.957097
   118   34  0.957097
   118   35  0.957097
   118   36  0.957097
   118   37  0.957097
   118   38  0.957097
   118   39  0.957097
   118   40  0.957097
   118   41  0.957097
   118   42  0.957097
   118   43  0.957097
   118   44  0.957097
   118   45  0.957097
   118   46  0.957097
   118   47  0.957097
   118   48  0.956452
   118   49  0.956452
   118   50  0.956452
   118   51  0.956452
   118   52  0.956452
   118   53  0.957097
   118   54  0.939516
   118   55  0.956452
   118   56  0.956452
   118   57  0.956452
   118   58  0.946935
   118   59  0.956452
   118   60  0.956452
   118   61  0.930323
   118   62  0.288710
   118   63  0.956452
   118   64  0.956452
   119    1  0.928500
   119    2  0.928500
   119    3  0.928500
   119    4  0.928500
   119    5  0.928500
   119    6  0.856000
   119    7  0.856000
   119    8  0.856000
   119    9  0.856000
   119   10  0.856000
   119   11  0.856000
   119   12  0.856000
   119   13  0.856000
   119   14  0.856000
   119   15  0.856000
   119   16  0.892000
   119   17  0.892000
   119   18  0.892000
   119   19  0.913167
   119   20  0.913833
   119   21  0.913833
   119   22  0.930667
   119   23  0.930667
   119   24  0.930667
   119   25  0.896667
   119   26  0.930667
   119   27  0.930667
   119   28  0.930667
   119   29  0.930667
   119   30  0.930667
   119   31  0.930667
   119   32  0.930667
   119   34  0.930667
   119   35  0.930667
   119   36  0.930667
   119   39  0.930667
   119   40  0.915000
   119   41  0.930667
   119   42  0.930667
   119   43  0.835333
   119   44  0.930667
   119   45  0.930667
   119   46  0.930667
   119   47  0.930667
   119   48  0.931167
   119   49  0.931167
   119   50  0.931167
   119   51  0.931167
   119   52  0.931167
   119   53  0.931333
   119   54  0.915833
   119   55  0.846167
   119   56  0.846167
   119   57  0.846167
   119   58  0.818333
   119   59  0.928333
   119   60  0.905167
   119   61  0.912167
   119   62  0.279833
   119   63  0.931167
   119   64  0.931167
   120    1  0.920000
   120    2  0.920000
   120    3  0.920000
   120    4  0.920000
   120    5  0.920000
   120    6  0.843667
   120    7  0.843667
   120    8  0.843667
   120    9  0.843667
   120   10  0.843667
   120   11  0.843667
   120   12  0.843667
   120   13  0.843667
   120   14  0.843667
   120   15  0.843667
   120   16  0.879333
   120   17  0.879333
   120   18  0.879333
   120   19  0.906333
   120   20  0.902667
   120   21  0.902667
   120   22  0.924833
   120   23  0.924833
   120   24  0.924833
   120   25  0.889000
   120   26  0.924833
   120   27  0.924833
   120   28  0.924833
   120   29  0.924833
   120   30  0.924833
   120   31  0.924833
   120   32  0.924833
   120   34  0.924833
   120   35  0.924833
   120   36  0.924833
   120   37  0.797333
   120   38  0.797333
   120   39  0.924833
   120   40  0.908167
   120   41  0.924833
   120   42  0.924833
   120   43  0.828833
   120   44  0.924833
   120   45  0.924833
   120   46  0.924833
   120   47  0.924833
   120   48  0.922833
   120   49  0.922833
   120   50  0.922833
   120   51  0.922833
   120   52  0.922833
   120   53  0.924500
   120   54  0.907500
   120   55  0.838333
   120   56  0.838333
   120   57  0.838333
   120   58  0.807500
   120   59  0.917167
   120   60  0.897500
   120   61  0.904167
   120   62  0.278500
   121    1  0.866780
   121    2  0.866780
   121    3  0.866780
   121    4  0.866780
   121    5  0.866780
   121    6  0.783898
   121    7  0.783898
   121    8  0.783898
   121    9  0.783898
   121   10  0.783898
   121   11  0.783898
   121   12  0.783898
   121   13  0.783898
   121   14  0.783898
   121   15  0.783898
   121   16  0.820678
   121   17  0.624576
   121   18  0.764068
   121   19  0.804915
   121   20  0.587119
   121   21  0.800847
   121   22  0.883559
   121   23  0.883559
   121   24  0.883559
   121   25  0.836610
   121   26  0.883559
   121   27  0.883559
   121   28  0.883559
   121   29  0.883559
   121   30  0.883559
   121   31  0.883559
   121   32  0.883559
   121   34  0.883559
   121   35  0.883559
   121   36  0.883559
   121   37  0.789831
   121   38  0.789831
   121   39  0.883559
   121   40  0.851017
   121   41  0.883559
   121   42  0.883559
   121   43  0.440847
   121   44  0.883559
   121   45  0.883559
   121   46  0.883559
   121   47  0.883559
   121   48  0.868305
   121   49  0.852881
   121   50  0.863051
   121   52  0.868814
   121   53  0.863729
   121   54  0.854068
   121   55  0.773729
   121   56  0.773729
   121   57  0.773729
   121   58  0.689492
   121   59  0.849492
   121   60  0.843051
   121   61  0.835932
   121   62  0.251525
   122    1  0.808305
   122    2  0.808305
   122    3  0.808305
   122    4  0.808305
   122    5  0.808305
   122    6  0.725763
   122    7  0.725763
   122    8  0.725763
   122    9  0.725763
   122   10  0.725763
   122   11  0.725763
   122   12  0.725763
   122   13  0.725763
   122   14  0.725763
   122   15  0.725763
   122   16  0.706102
   122   17  0.568305
   122   18  0.701525
   122   19  0.716271
   122   21  0.711864
   122   22  0.821695
   122   23  0.821695
   122   24  0.821695
   122   25  0.785593
   122   26  0.843220
   122   27  0.843220
   122   28  0.843220
   122   29  0.843220
   122   30  0.843220
   122   31  0.843220
   122   32  0.843220
   122   34  0.843220
   122   35  0.843220
   122   36  0.843220
   122   37  0.810000
   122   38  0.810000
   122   39  0.835763
   122   40  0.775424
   122   41  0.843220
   122   42  0.843220
   122   43  0.315085
   122   44  0.843220
   122   45  0.843220
   122   46  0.843220
   122   47  0.835763
   122   48  0.818644
   122   49  0.565254
   122   50  0.811186
   122   51  0.777966
   122   52  0.819322
   122   53  0.811695
   122   54  0.798136
   122   55  0.650847
   122   56  0.650847
   122   57  0.650847
   122   58  0.500508
   122   59  0.787797
   122   60  0.791186
   122   61  0.780847
   122   62  0.236610
   123    1  0.754068
   123    2  0.754068
   123    3  0.754068
   123    4  0.754068
   123    5  0.754068
   123    6  0.689661
   123    7  0.689661
   123    8  0.689661
   123    9  0.689661
   123   10  0.689661
   123   11  0.689661
   123   12  0.689661
   123   13  0.689661
   123   14  0.689661
   123   15  0.689661
   123   16  0.668983
   123   17  0.420339
   123   18  0.611017
   123   19  0.569831
   123   21  0.612203
   123   22  0.790678
   123   23  0.790678
   123   24  0.790678
   123   25  0.742542
   123   26  0.811864
   123   27  0.811864
   123   28  0.811864
   123   29  0.811864
   123   30  0.811864
   123   31  0.811864
   123   32  0.811864
   123   34  0.811864
   123   35  0.811864
   123   36  0.811864
   123   37  0.804746
   123   38  0.804746
   123   39  0.804746
   123   40  0.736610
   123   41  0.811864
   123   42  0.811864
   123   43  0.137119
   123   44  0.811864
   123   45  0.811864
   123   46  0.811864
   123   47  0.804746
   123   48  0.782203
   123   49  0.425932
   123   50  0.675763
   123   51  0.782881
   123   52  0.782881
   123   53  0.776610
   123   54  0.759831
   123   55  0.583729
   123   56  0.583729
   123   57  0.583729
   123   58  0.481695
   123   59  0.751864
   123   60  0.729153
   123   61  0.751864
   123   62  0.237966
   124    1  0.745965
   124    2  0.745965
   124    3  0.745965
   124    4  0.745439
   124    5  0.745439
   124    6  0.681228
   124    7  0.681228
   124    8  0.681228
   124    9  0.681228
   124   10  0.681228
   124   11  0.681228
   124   12  0.681228
   124   13  0.681228
   124   14  0.681228
   124   15  0.681228
   124   16  0.659649
   124   17  0.408772
   124   18  0.579298
   124   21  0.525965
   124   22  0.784912
   124   23  0.784912
   124   24  0.784912
   124   25  0.732105
   124   26  0.806316
   124   27  0.806316
   124   28  0.806316
   124   29  0.806316
   124   30  0.806316
   124   31  0.806316
   124   32  0.806316
   124   34  0.806316
   124   35  0.802105
   124   36  0.802105
   124   37  0.799123
   124   38  0.799123
   124   39  0.799123
   124   40  0.694737
   124   41  0.806316
   124   42  0.801930
   124   43  0.058421
   124   44  0.806316
   124   45  0.806316
   124   46  0.806316
   124   47  0.799123
   124   48  0.774737
   124   49  0.393333
   124   51  0.775263
   124   52  0.775263
   124   53  0.773860
   124   54  0.752632
   124   55  0.574737
   124   56  0.574737
   124   57  0.574737
   124   58  0.422105
   124   59  0.746842
   124   60  0.717193
   124   61  0.744561
   124   62  0.225789
   125    3  0.345472
   125    4  0.692453
   125    5  0.692642
   125    6  0.636792
   125    7  0.636792
   125    8  0.636792
   125    9  0.636792
   125   10  0.636792
   125   11  0.636792
   125   12  0.636792
   125   13  0.636792
   125   14  0.636792
   125   15  0.636792
   125   16  0.610000
   125   17  0.314340
   125   18  0.467925
   125   22  0.742075
   125   23  0.742075
   125   24  0.736415
   125   25  0.681132
   125   26  0.772642
   125   27  0.772642
   125   28  0.772642
   125   29  0.772642
   125   30  0.760377
   125   31  0.769057
   125   32  0.769057
   125   34  0.769057
   125   35  0.749434
   125   36  0.723585
   125   37  0.766038
   125   38  0.766038
   125   39  0.766038
   125   40  0.654151
   125   41  0.772453
   125   42  0.764340
   125   43  0.014151
   125   44  0.769057
   125   46  0.769057
   125   47  0.766038
   125   48  0.738868
   125   49  0.321132
   125   50  0.723208
   125   51  0.739623
   125   52  0.739623
   125   53  0.738113
   125   54  0.717170
   125   55  0.524717
   125   56  0.524717
   125   57  0.524717
   125   59  0.695094
   125   60  0.667547
   125   61  0.710000
   125   62  0.205283
   126    3  0.274717
   126    4  0.642075
   126    5  0.642264
   126    6  0.596226
   126    7  0.596226
   126    8  0.596226
   126    9  0.596226
   126   10  0.596226
   126   11  0.596226
   126   12  0.596226
   126   13  0.596226
   126   14  0.596226
   126   15  0.596226
   126   16  0.569057
   126   17  0.268679
   126   18  0.415094
   126   22  0.690755
   126   23  0.690755
   126   24  0.685283
   126   25  0.640000
   126   26  0.718679
   126   27  0.718679
   126   28  0.718679
   126   29  0.718679
   126   30  0.701132
   126   31  0.714717
   126   32  0.714717
   126   34  0.714717
   126   35  0.692830
   126   37  0.714340
   126   38  0.714340
   126   39  0.714340
   126   40  0.589434
   126   41  0.717736
   126   42  0.706792
   126   43  0.001132
   126   44  0.714528
   126   46  0.714528
   126   47  0.714340
   126   48  0.691132
   126   49  0.250566
   126   50  0.691887
   126   51  0.691887
   126   52  0.691887
   126   53  0.677736
   126   54  0.667547
   126   55  0.500566
   126   56  0.500566
   126   57  0.500566
   126   60  0.621132
   126   61  0.664340
   126   62  0.136792
   126   63  0.019245
   126   64  0.019245
   127    1  0.104906
   127    2  0.104906
   127    3  0.283019
   127    4  0.624528
   127    5  0.624717
   127    6  0.575849
   127    7  0.575849
   127    8  0.575849
   127    9  0.575849
   127   10  0.575849
   127   11  0.575849
   127   12  0.575849
   127   13  0.575849
   127   14  0.575849
   127   15  0.575849
   127   16  0.553585
   127   18  0.379811
   127   22  0.663019
   127   23  0.663019
   127   24  0.662830
   127   25  0.623019
   127   26  0.698113
   127   27  0.698113
   127   28  0.698113
   127   29  0.698113
   127   30  0.673019
   127   31  0.694528
   127   32  0.694528
   127   34  0.694528
   127   35  0.673019
   127   37  0.693396
   127   38  0.693396
   127   39  0.693396
   127   41  0.697170
   127   42  0.686604
   127   43  0.001132
   127   44  0.694340
   127   46  0.694340
   127   47  0.693396
   127   48  0.671698
   127   49  0.240755
   127   50  0.672075
   127   51  0.672075
   127   52  0.672075
   127   53  0.658113
   127   54  0.647170
   127   55  0.486981
   127   56  0.486981
   127   57  0.486981
   127   60  0.603774
   127   61  0.641321
   127   62  0.126792
   127   63  0.019245
   127   64  0.019245
   128    1  0.112973
   128    2  0.112973
   128    3  0.151351
   128    4  0.458108
   128    5  0.463784
   128   22  0.511081
   128   23  0.511081
   128   24  0.503243
   128   25  0.483514
   128   26  0.551892
   128   27  0.551892
   128   28  0.551892
   128   29  0.551892
   128   30  0.527568
   128   31  0.542432
   128   35  0.499730
   128   37  0.553243
   128   38  0.553243
   128   39  0.553243
   128   41  0.524865
   128   42  0.180270
   128   43  0.002162
   128   44  0.546216
   128   46  0.550541
   128   47  0.553243
   128   48  0.540270
   128   49  0.089459
   128   50  0.541351
   128   51  0.541351
   128   52  0.541351
   128   53  0.497838
   128   55  0.351892
   128   56  0.351892
   128   57  0.351892
   128   60  0.465676
   128   61  0.451622
   128   63  0.028108
   128   64  0.028108
   129    1  0.116000
   129    2  0.116000
   129    3  0.116000
   129    4  0.425714
   129    5  0.431429
   129   22  0.456571
   129   23  0.456571
   129   24  0.445714
   129   26  0.524857
   129   27  0.524857
   129   28  0.524857
   129   29  0.524857
   129   30  0.490571
   129   31  0.509429
   129   35  0.460286
   129   36  0.380571
   129   41  0.489714
   129   42  0.159143
   129   43  0.002286
   129   44  0.513429
   129   45  0.513429
   129   46  0.516857
   129   47  0.471429
   129   48  0.511143
   129   49  0.069714
   129   50  0.512286
   129   51  0.512286
   129   52  0.512286
   129   53  0.462000
   129   55  0.327429
   129   56  0.328857
   129   57  0.328857
   129   60  0.410000
   129   61  0.412857
   129   63  0.029714
   129   64  0.029714
   130    1  0.092857
   130    2  0.092857
   130    3  0.092857
   130    4  0.392857
   130   22  0.424286
   130   23  0.424286
   130   26  0.499429
   130   27  0.499429
   130   28  0.499429
   130   29  0.499429
   130   30  0.469429
   130   31  0.499714
   130   32  0.462857
   130   34  0.462857
   130   35  0.417714
   130   36  0.384571
   130   41  0.457143
   130   42  0.095429
   130   43  0.002286
   130   44  0.493143
   130   45  0.493143
   130   46  0.496857
   130   47  0.438286
   130   48  0.476857
   130   49  0.051429
   130   50  0.485714
   130   51  0.485714
   130   52  0.485714
   130   53  0.423714
   130   55  0.302286
   130   56  0.306286
   130   57  0.306286
   130   60  0.386000
   130   61  0.380000
   130   63  0.029714
   130   64  0.029714
   131    1  0.096364
   131    2  0.096364
   131    3  0.096364
   131    4  0.347273
   131   22  0.351818
   131   23  0.351818
   131   26  0.458788
   131   27  0.458788
   131   28  0.458788
   131   29  0.458788
   131   30  0.424545
   131   31  0.454848
   131   32  0.449697
   131   34  0.449697
   131   35  0.370909
   131   36  0.370909
   131   41  0.374545
   131   42  0.063333
   131   43  0.002424
   131   44  0.449394
   131   45  0.449394
   131   46  0.453333
   131   47  0.381515
   131   48  0.426970
   131   49  0.030000
   131   50  0.435455
   131   51  0.435455
   131   52  0.435455
   131   55  0.266667
   131   56  0.275152
   131   57  0.275152
   131   60  0.330606
   131   63  0.031515
   131   64  0.031515
   132    1  0.094000
   132    2  0.094000
   132    3  0.094000
   132    4  0.312667
   132   26  0.428333
   132   27  0.428333
   132   28  0.428333
   132   29  0.428333
   132   30  0.396333
   132   31  0.421000
   132   32  0.416333
   132   34  0.416333
   132   35  0.339667
   132   36  0.339667
   132   41  0.329667
   132   42  0.046667
   132   43  0.004000
   132   44  0.413000
   132   45  0.413000
   132   46  0.416000
   132   47  0.290667
   132   48  0.404333
   132   49  0.030333
   132   50  0.407333
   132   51  0.407333
   132   52  0.407333
   132   55  0.244333
   132   56  0.257333
   132   57  0.257333
   132   63  0.036000
   132   64  0.036000
   133    1  0.077333
   133    2  0.077333
   133    3  0.077333
   133    4  0.241333
   133   26  0.330000
   133   27  0.330000
   133   28  0.326000
   133   29  0.326000
   133   30  0.243000
   133   31  0.317333
   133   32  0.312667
   133   34  0.312333
   133   35  0.248667
   133   36  0.248667
   133   41  0.203000
   133   42  0.037333
   133   43  0.009667
   133   44  0.323000
   133   45  0.323000
   133   46  0.326000
   133   47  0.204000
   133   48  0.324333
   133   49  0.015000
   133   50  0.332333
   133   51  0.332333
   133   52  0.332333
   133   55  0.202333
   133   56  0.214667
   133   57  0.214667
   133   63  0.037000
   133   64  0.037000
   134    1  0.085185
   134    2  0.085185
   134    3  0.085185
   134    4  0.215185
   134   26  0.303704
   134   27  0.303704
   134   28  0.302963
   134   29  0.301852
   134   31  0.287407
   134   32  0.282593
   134   34  0.282222
   134   35  0.231852
   134   36  0.231111
   134   41  0.141481
   134   42  0.018148
   134   43  0.013333
   134   44  0.298889
   134   45  0.298889
   134   46  0.301481
   134   47  0.168889
   134   48  0.296296
   134   50  0.300741
   134   51  0.300741
   134   52  0.300741
   134   56  0.178148
   134   57  0.178148
   134   63  0.042963
   134   64  0.042963
   135    1  0.081429
   135    2  0.081429
   135    3  0.081429
   135    4  0.192857
   135   26  0.265714
   135   27  0.265714
   135   28  0.270714
   135   29  0.269643
   135   31  0.260000
   135   32  0.261429
   135   34  0.261071
   135   35  0.188571
   135   36  0.188214
   135   41  0.116786
   135   42  0.011429
   135   43  0.015000
   135   44  0.270357
   135   45  0.270357
   135   46  0.273214
   135   47  0.082500
   135   48  0.267857
   135   50  0.276071
   135   51  0.276071
   135   52  0.276071
   135   55  0.181786
   135   56  0.191786
   135   57  0.191786
   135   63  0.041786
   135   64  0.041786
   136    1  0.090000
   136    2  0.090000
   136    3  0.090000
   136    4  0.178846
   136   26  0.183077
   136   27  0.183077
   136   28  0.197308
   136   31  0.216538
   136   32  0.217692
   136   35  0.155385
   136   36  0.154231
   136   41  0.091154
   136   42  0.009615
   136   43  0.017692
   136   44  0.244615
   136   45  0.244615
   136   46  0.247308
   136   47  0.069231
   136   48  0.258462
   136   50  0.268462
   136   51  0.268462
   136   52  0.268462
   136   55  0.181923
   136   56  0.190769
   136   57  0.190769
   136   63  0.045385
   136   64  0.045385
   137    1  0.089615
   137    2  0.089615
   137    3  0.089615
   137    4  0.180769
   137   26  0.181538
   137   27  0.181538
   137   28  0.206923
   137   29  0.195000
   137   31  0.218846
   137   32  0.218846
   137   36  0.143077
   137   41  0.090769
   137   42  0.010385
   137   43  0.018846
   137   44  0.247308
   137   45  0.247308
   137   46  0.250000
   137   47  0.063462
   137   48  0.260769
   137   50  0.269615
   137   51  0.270000
   137   52  0.270000
   137   55  0.182308
   137   56  0.191154
   137   57  0.191154
   137   63  0.046154
   137   64  0.046154
   138    1  0.114000
   138    2  0.114000
   138    3  0.114000
   138    4  0.140800
   138   26  0.098400
   138   27  0.098400
   138   28  0.152800
   138   29  0.152800
   138   32  0.147200
   138   36  0.102800
   138   41  0.055200
   138   42  0.007200
   138   43  0.029600
   138   44  0.191600
   138   45  0.191600
   138   46  0.195600
   138   47  0.002800
   138   48  0.205600
   138   50  0.064800
   138   51  0.202800
   138   52  0.202800
   138   55  0.172000
   138   56  0.172400
   138   57  0.172400
   138   63  0.048400
   138   64  0.048400
   139    3  0.023913
   139    4  0.155217
   139   26  0.077391
   139   27  0.077391
   139   28  0.173043
   139   29  0.173043
   139   31  0.198261
   139   32  0.198261
   139   36  0.117826
   139   41  0.057826
   139   42  0.008261
   139   43  0.032609
   139   44  0.226957
   139   45  0.226957
   139   46  0.233043
   139   47  0.003043
   139   48  0.231739
   139   51  0.227826
   139   52  0.227826
   139   55  0.189565
   139   56  0.189565
   139   57  0.189565
   139   63  0.051304
   139   64  0.051304
   140    3  0.022917
   140    4  0.152500
   140   26  0.075000
   140   27  0.075000
   140   28  0.171667
   140   29  0.171667
   140   31  0.225833
   140   32  0.225833
   140   34  0.225833
   140   36  0.117083
   140   41  0.055000
   140   42  0.007917
   140   43  0.032917
   140   44  0.234583
   140   45  0.234583
   140   46  0.241250
   140   47  0.000000
   140   48  0.228750
   140   51  0.217500
   140   52  0.217500
   140   55  0.181667
   140   56  0.181667
   140   57  0.181667
   140   63  0.049167
   140   64  0.049167
   141    3  0.022174
   141    4  0.130435
   141   26  0.073913
   141   27  0.073913
   141   28  0.182609
   141   29  0.182609
   141   31  0.216087
   141   32  0.216087
   141   34  0.216087
   141   35  0.134783
   141   36  0.155217
   141   41  0.043043
   141   42  0.007826
   141   43  0.035217
   141   44  0.218696
   141   45  0.218696
   141   46  0.224348
   141   47  0.000000
   141   48  0.171739
   141   55  0.161739
   141   56  0.161739
   141   57  0.161739
   141   63  0.050435
   141   64  0.050435
   142    3  0.022500
   142    4  0.130000
   142   26  0.067000
   142   27  0.067000
   142   28  0.200500
   142   29  0.200500
   142   30  0.086500
   142   31  0.244500
   142   32  0.244500
   142   34  0.244500
   142   35  0.157000
   142   36  0.175000
   142   41  0.041500
   142   42  0.010000
   142   44  0.231000
   142   45  0.231000
   142   46  0.237500
   142   47  0.000000
   142   55  0.163500
   142   56  0.163500
   142   57  0.163500
   143    3  0.023158
   143    4  0.123684
   143   26  0.070526
   143   27  0.070526
   143   28  0.154211
   143   30  0.090000
   143   31  0.246842
   143   32  0.246842
   143   34  0.246842
   143   35  0.133158
   143   36  0.133158
   143   41  0.038421
   143   42  0.009474
   143   44  0.230526
   143   45  0.230526
   143   46  0.236842
   143   47  0.000000
   143   55  0.164737
   143   56  0.164737
   143   57  0.164737
   144    3  0.026111
   144    4  0.130000
   144   26  0.072778
   144   27  0.072778
   144   28  0.161667
   144   30  0.102222
   144   31  0.257222
   144   32  0.257222
   144   34  0.257222
   144   35  0.139444
   144   36  0.139444
   144   41  0.040556
   144   42  0.010000
   144   44  0.233333
   144   45  0.233333
   144   46  0.245000
   144   55  0.169444
   144   56  0.169444
   144   57  0.169444
   145    3  0.027059
   145    4  0.126471
   145   26  0.077059
   145   27  0.077059
   145   30  0.105882
   145   31  0.260588
   145   32  0.260588
   145   34  0.260588
   145   35  0.108235
   145   36  0.108235
   145   41  0.039412
   145   42  0.009412
   145   44  0.231765
   145   45  0.231765
   145   46  0.244706
   145   55  0.168824
   145   56  0.168824
   145   57  0.168824
   146    3  0.031538
   146    4  0.096923
   146   26  0.104615
   146   27  0.104615
   146   30  0.130769
   146   31  0.274615
   146   32  0.274615
   146   34  0.274615
   146   35  0.116923
   146   36  0.116923
   146   41  0.032308
   146   42  0.022308
   146   45  0.137692
   146   46  0.166154
   147    4  0.095833
   147   26  0.104167
   147   27  0.102500
   147   30  0.139167
   147   31  0.291667
   147   32  0.291667
   147   34  0.291667
   147   35  0.123333
   147   36  0.123333
   147   41  0.029167
   147   42  0.026667
   147   45  0.141667
   147   46  0.172500
   148   26  0.110000
   148   27  0.109091
   148   30  0.132727
   148   31  0.205455
   148   32  0.253636
   148   34  0.253636
   148   35  0.125455
   148   36  0.125455
   148   41  0.012727
   148   42  0.028182
   148   45  0.119091
   148   46  0.119091
   149   26  0.025000
   149   30  0.096000
   149   31  0.038000
   149   34  0.141000
   149   35  0.124000
   149   36  0.124000
   149   41  0.006000
   149   42  0.022000
   149   44  0.146000
   149   45  0.146000
   149   46  0.056000
   150   26  0.018750
   150   30  0.111250
   150   31  0.038750
   150   34  0.157500
   150   41  0.007500
   150   42  0.027500
   150   44  0.182500
   150   45  0.182500
   150   46  0.056250
   151   30  0.136667
   151   31  0.050000
   151   34  0.210000
   151   41  0.005000
   151   44  0.241667
   151   45  0.241667
   151   46  0.075000
   152   30  0.136667
   152   31  0.050000
   152   34  0.205000
   152   41  0.005000
   152   44  0.241667
   152   45  0.241667
   152   46  0.070000
   153   30  0.136667
   153   31  0.050000
   153   34  0.203333
   153   41  0.005000
   153   44  0.241667
   153   45  0.241667
   153   46  0.068333
   154   30  0.136667
   154   31  0.050000
   154   34  0.201667
   154   41  0.005000
   154   44  0.241667
   154   45  0.241667
   154   46  0.066667
   155   30  0.160000
   155   31  0.048571
   155   32  0.290000
   155   34  0.305714
   155   41  0.005714
   155   44  0.248571
   155   45  0.248571
   155   46  0.095714
   156   30  0.202000
   156   32  0.406000
   156   34  0.420000
   156   44  0.330000
   156   45  0.330000
   156   46  0.136000
   157   30  0.194000
   157   32  0.404000
   157   34  0.412000
   157   44  0.326000
   157   45  0.326000
   157   46  0.130000
   158   30  0.186000
   158   32  0.404000
   158   34  0.412000
   158   44  0.328000
   158   45  0.328000
   158   46  0.126000
   159   32  0.430000
   159   34  0.425000
   159   44  0.385000
   159   45  0.385000
   159   46  0.140000
   160   32  0.430000
   160   34  0.425000
   160   44  0.385000
   160   45  0.385000
   160   46  0.140000
   161   32  0.430000
   161   34  0.425000
   161   44  0.385000
   161   45  0.385000
   161   46  0.140000
   162   32  0.457500
   162   34  0.457500
   162   44  0.385000
   162   45  0.385000
   162   46  0.145000
   163   32  0.457500
   163   34  0.457500
   163   44  0.385000
   163   45  0.385000
   163   46  0.145000
   164   32  0.465000
   164   34  0.465000
   164   44  0.395000
   164   45  0.395000
   164   46  0.140000
   165   32  0.465000
   165   34  0.465000
   165   44  0.395000
   165   45  0.395000
   165   46  0.140000
   166   32  0.472500
   166   34  0.472500
   166   44  0.410000
   166   45  0.410000
   166   46  0.125000
   167   32  0.472500
   167   34  0.472500
   167   44  0.410000
   167   45  0.410000
   167   46  0.125000
   168   32  0.475000
   168   34  0.475000
   168   44  0.415000
   168   45  0.415000
   168   46  0.120000
   169   32  0.543333
   169   34  0.543333
   169   44  0.260000
   169   46  0.160000
   170   32  0.546667
   170   34  0.546667
   170   44  0.266667
   170   46  0.160000
   171   32  0.546667
   171   34  0.546667
   171   44  0.266667
   171   46  0.160000
   172   32  0.540000
   172   34  0.540000
   172   44  0.266667
   172   46  0.146667
   173    3  0.123077
   173    4  0.064359
   173    5  0.065128
   173    6  0.322051
   173    7  0.322051
   173    8  0.322051
   173    9  0.322051
   173   10  0.322051
   173   11  0.322051
   173   12  0.322051
   173   13  0.322051
   173   14  0.322051
   173   15  0.322051
   173   16  0.280769
   173   17  0.232051
   173   25  0.180000
   173   31  0.007692
   173   32  0.182821
   173   34  0.182821
   173   35  0.161538
   173   36  0.161538
   173   37  0.187436
   173   38  0.187436
   173   39  0.187436
   173   41  0.157692
   173   42  0.083846
   173   43  0.007949
   173   44  0.138205
   173   45  0.138205
   173   46  0.016154
   173   48  0.048205
   173   49  0.132821
   173   50  0.111538
   173   51  0.111538
   173   52  0.111538
   173   53  0.146154
   173   58  0.047179
   173   59  0.050513
   173   63  0.154872
   173   64  0.154872
   174    3  0.128205
   174    4  0.068205
   174    5  0.074359
   174    6  0.321795
   174    7  0.321795
   174    8  0.321795
   174    9  0.321795
   174   10  0.321795
   174   11  0.321795
   174   12  0.323846
   174   13  0.323846
   174   14  0.323846
   174   15  0.321795
   174   16  0.284615
   174   17  0.267949
   174   25  0.187436
   174   31  0.007692
   174   32  0.188205
   174   34  0.188205
   174   35  0.163077
   174   36  0.163077
   174   37  0.193333
   174   38  0.193333
   174   39  0.193333
   174   41  0.159231
   174   42  0.087949
   174   43  0.010513
   174   44  0.139487
   174   45  0.139487
   174   46  0.016410
   174   48  0.053333
   174   49  0.141538
   174   50  0.112564
   174   51  0.112564
   174   52  0.112564
   174   53  0.153846
   174   58  0.052821
   174   59  0.052821
   174   63  0.162308
   174   64  0.162308
   175    3  0.157949
   175    4  0.072308
   175    5  0.089231
   175    6  0.323077
   175    7  0.323077
   175    8  0.323077
   175    9  0.323077
   175   10  0.320256
   175   11  0.320256
   175   12  0.331538
   175   13  0.331538
   175   14  0.331538
   175   15  0.323077
   175   16  0.296154
   175   17  0.280256
   175   25  0.221282
   175   31  0.006410
   175   32  0.224103
   175   34  0.224103
   175   35  0.179744
   175   36  0.179744
   175   37  0.229744
   175   38  0.229744
   175   39  0.229744
   175   41  0.177436
   175   42  0.117179
   175   43  0.042564
   175   44  0.156923
   175   45  0.156923
   175   46  0.015385
   175   48  0.202051
   175   49  0.202821
   175   50  0.138974
   175   51  0.138974
   175   52  0.138974
   175   53  0.197692
   175   58  0.064359
   175   59  0.119231
   175   63  0.204103
   175   64  0.204103
   176   46       nan
   177   46       nan
   178   46       nan
   179   46       nan
   180    1  0.365000
   180    2  0.365000
   180    3  0.370200
   180    4  0.365800
   180    5  0.245200
   180   12  0.265600
   180   13  0.265600
   180   14  0.265600
   180   16  0.315600
   180   17  0.307000
   180   18  0.212400
   180   19  0.154200
   180   20  0.218800
   180   21  0.224400
   180   25  0.274200
   180   26  0.252800
   180   27  0.063000
   180   28  0.083400
   180   29  0.016400
   180   30  0.077000
   180   31  0.012600
   180   32  0.338400
   180   34  0.338400
   180   35  0.258400
   180   36  0.258400
   180   37  0.286200
   180   38  0.286200
   180   39  0.286200
   180   40  0.153000
   180   41  0.257800
   180   42  0.145000
   180   43  0.055400
   180   44  0.250200
   180   45  0.250200
   180   46  0.016600
   180   48  0.337600
   180   49  0.337600
   180   50  0.220000
   180   51  0.220000
   180   52  0.220000
   180   53  0.350400
   180   54  0.227400
   180   55  0.364200
   180   56  0.364200
   180   57  0.364200
   180   58  0.263200
   180   59  0.266600
   180   60  0.312800
   180   61  0.300400
   180   63  0.351200
   180   64  0.351200
   181    1  0.393200
   181    2  0.393200
   181    3  0.394800
   181    4  0.389000
   181    5  0.264000
   181   12  0.294800
   181   13  0.294800
   181   14  0.294800
   181   16  0.347600
   181   17  0.347600
   181   18  0.232000
   181   19  0.233800
   181   20  0.250400
   181   21  0.243600
   181   25  0.299200
   181   26  0.266200
   181   27  0.070400
   181   28  0.091600
   181   29  0.018400
   181   30  0.096800
   181   31  0.012000
   181   32  0.358800
   181   34  0.358800
   181   35  0.272400
   181   36  0.272400
   181   37  0.334200
   181   38  0.334200
   181   39  0.334200
   181   40  0.273800
   181   41  0.271800
   181   42  0.154800
   181   43  0.058200
   181   44  0.264000
   181   45  0.264000
   181   46  0.021600
   181   48  0.359200
   181   49  0.359200
   181   50  0.235200
   181   51  0.235200
   181   52  0.235200
   181   53  0.375800
   181   54  0.255400
   181   55  0.384200
   181   56  0.384200
   181   57  0.384200
   181   58  0.286400
   181   59  0.289600
   181   60  0.352200
   181   61  0.317400
   181   63  0.377000
   181   64  0.377000
   182    1  0.448627
   182    2  0.448627
   182    3  0.448627
   182    4  0.444510
   182    5  0.313333
   182   12  0.347647
   182   13  0.347647
   182   14  0.347647
   182   16  0.424314
   182   17  0.424314
   182   18  0.319804
   182   19  0.256078
   182   20  0.318235
   182   21  0.276863
   182   25  0.341373
   182   26  0.366471
   182   27  0.363922
   182   28  0.363529
   182   29  0.363529
   182   30  0.315882
   182   31  0.009412
   182   32  0.432157
   182   34  0.432157
   182   35  0.353529
   182   36  0.353529
   182   37  0.380980
   182   38  0.380980
   182   39  0.380980
   182   40  0.317647
   182   41  0.353529
   182   42  0.166078
   182   43  0.058431
   182   44  0.333529
   182   45  0.333529
   182   46  0.342353
   182   48  0.406275
   182   49  0.406275
   182   50  0.260000
   182   51  0.260000
   182   52  0.260000
   182   53  0.423725
   182   54  0.313333
   182   55  0.431961
   182   56  0.431961
   182   57  0.431961
   182   58  0.341373
   182   59  0.348627
   182   60  0.404314
   182   61  0.372941
   182   62  0.278627
   182   63  0.425882
   182   64  0.425882
   183    1  0.510727
   183    2  0.510727
   183    3  0.510727
   183    4  0.506909
   183    5  0.379818
   183    6  0.331636
   183    7  0.331636
   183    8  0.331636
   183    9  0.331636
   183   12  0.400545
   183   13  0.400545
   183   14  0.400545
   183   16  0.492909
   183   17  0.492909
   183   18  0.429091
   183   19  0.338545
   183   20  0.423273
   183   21  0.423273
   183   25  0.416727
   183   26  0.422000
   183   27  0.421636
   183   28  0.421455
   183   29  0.421455
   183   30  0.482000
   183   31  0.482909
   183   32  0.490545
   183   34  0.490545
   183   35  0.405091
   183   36  0.405091
   183   37  0.435273
   183   38  0.435273
   183   39  0.435273
   183   40  0.407636
   183   41  0.405091
   183   42  0.183273
   183   43  0.058364
   183   44  0.380909
   183   45  0.380909
   183   46  0.390182
   183   48  0.466727
   183   49  0.466727
   183   50  0.289091
   183   51  0.289091
   183   52  0.289091
   183   53  0.491818
   183   54  0.443091
   183   55  0.496545
   183   56  0.496545
   183   57  0.496545
   183   58  0.446000
   183   59  0.456545
   183   60  0.482364
   183   61  0.423455
   183   62  0.370545
   183   63  0.493273
   183   64  0.493273
   184    1  0.558929
   184    2  0.558929
   184    3  0.558929
   184    4  0.555179
   184    5  0.442857
   184    6  0.403750
   184    7  0.403750
   184    8  0.403750
   184    9  0.403750
   184   12  0.452857
   184   13  0.452857
   184   14  0.452857
   184   15  0.064464
   184   16  0.545000
   184   17  0.545000
   184   18  0.567500
   184   19  0.451429
   184   20  0.486071
   184   21  0.486071
   184   25  0.459464
   184   26  0.458929
   184   27  0.458929
   184   28  0.458929
   184   29  0.458929
   184   30  0.526964
   184   31  0.527321
   184   32  0.532321
   184   34  0.532321
   184   35  0.440893
   184   36  0.440893
   184   37  0.474464
   184   38  0.474464
   184   39  0.474464
   184   40  0.456607
   184   41  0.440893
   184   42  0.199464
   184   43  0.059286
   184   44  0.408750
   184   45  0.408750
   184   46  0.418571
   184   48  0.510893
   184   49  0.510893
   184   50  0.333214
   184   51  0.333214
   184   52  0.333214
   184   53  0.539286
   184   54  0.496250
   184   55  0.543571
   184   56  0.543571
   184   57  0.543571
   184   58  0.521429
   184   59  0.521429
   184   60  0.526250
   184   61  0.451250
   184   62  0.445714
   184   63  0.541964
   184   64  0.541964
   185    1  0.585345
   185    2  0.585345
   185    3  0.585345
   185    4  0.585000
   185    5  0.500000
   185    6  0.499828
   185    7  0.499828
   185    8  0.499828
   185    9  0.499828
   185   10  0.106897
   185   11  0.106897
   185   12  0.537069
   185   13  0.537069
   185   14  0.537069
   185   15  0.167759
   185   16  0.592069
   185   17  0.592069
   185   18  0.598276
   185   19  0.536897
   185   20  0.560517
   185   21  0.560517
   185   25  0.512931
   185   26  0.455862
   185   27  0.455862
   185   28  0.455862
   185   29  0.455862
   185   30  0.537069
   185   31  0.537414
   185   32  0.537414
   185   34  0.537414
   185   35  0.436379
   185   36  0.436379
   185   37  0.505862
   185   38  0.505862
   185   39  0.505862
   185   40  0.484655
   185   41  0.436379
   185   42  0.241034
   185   43  0.061724
   185   44  0.397586
   185   45  0.397586
   185   46  0.407586
   185   48  0.537759
   185   49  0.537759
   185   50  0.341897
   185   51  0.341897
   185   52  0.341897
   185   53  0.568966
   185   54  0.548793
   185   55  0.576552
   185   56  0.576552
   185   57  0.576552
   185   58  0.563793
   185   59  0.563793
   185   60  0.548276
   185   61  0.484483
   185   62  0.493621
   185   63  0.568448
   185   64  0.568448
   186    1  0.623103
   186    2  0.623103
   186    3  0.623103
   186    4  0.623103
   186    5  0.566034
   186    6  0.547931
   186    7  0.547931
   186    8  0.547931
   186    9  0.547931
   186   10  0.434483
   186   11  0.412241
   186   12  0.571897
   186   13  0.571897
   186   14  0.571897
   186   15  0.491897
   186   16  0.629483
   186   17  0.629483
   186   18  0.636379
   186   19  0.582069
   186   20  0.617759
   186   21  0.617759
   186   25  0.552414
   186   26  0.489828
   186   27  0.489828
   186   28  0.489828
   186   29  0.489828
   186   30  0.570345
   186   31  0.570690
   186   32  0.570690
   186   34  0.570690
   186   35  0.468793
   186   36  0.468793
   186   37  0.552241
   186   38  0.552241
   186   39  0.552241
   186   40  0.540517
   186   41  0.468793
   186   42  0.257759
   186   43  0.077414
   186   44  0.438621
   186   45  0.438621
   186   46  0.433621
   186   48  0.573276
   186   49  0.573276
   186   50  0.371379
   186   51  0.371379
   186   52  0.371379
   186   53  0.606379
   186   54  0.609828
   186   55  0.613448
   186   56  0.613448
   186   57  0.613448
   186   58  0.603448
   186   59  0.603448
   186   60  0.588793
   186   61  0.519828
   186   62  0.548103
   186   63  0.605690
   186   64  0.605690
   187    1  0.662241
   187    2  0.662241
   187    3  0.662241
   187    4  0.662241
   187    5  0.615345
   187    6  0.608793
   187    7  0.608793
   187    8  0.608793
   187    9  0.608793
   187   10  0.594483
   187   11  0.594483
   187   12  0.625000
   187   13  0.625000
   187   14  0.625000
   187   15  0.568448
   187   16  0.675690
   187   17  0.675690
   187   18  0.675690
   187   19  0.662586
   187   20  0.664310
   187   21  0.664310
   187   25  0.596724
   187   26  0.528103
   187   27  0.528103
   187   28  0.528103
   187   29  0.528103
   187   30  0.608448
   187   31  0.608448
   187   32  0.608448
   187   34  0.608448
   187   35  0.504828
   187   36  0.504828
   187   37  0.600000
   187   38  0.600000
   187   39  0.600000
   187   40  0.612586
   187   41  0.504828
   187   42  0.305517
   187   43  0.297414
   187   44  0.479655
   187   45  0.479655
   187   46  0.474483
   187   48  0.613793
   187   49  0.613793
   187   50  0.475000
   187   51  0.475000
   187   52  0.475000
   187   53  0.642586
   187   54  0.646379
   187   55  0.653621
   187   56  0.653621
   187   57  0.653621
   187   58  0.644828
   187   59  0.644828
   187   60  0.639138
   187   61  0.562069
   187   62  0.624310
   187   63  0.641552
   187   64  0.641552
   188    1  0.947705
   188    2  0.947705
   188    3  0.947705
   188    4  0.947705
   188    5  0.947705
   188    6  0.837541
   188    7  0.837541
   188    8  0.837541
   188    9  0.837541
   188   10  0.837213
   188   11  0.837213
   188   12  0.927541
   188   13  0.927541
   188   14  0.927541
   188   15  0.837049
   188   16  0.943443
   188   17  0.943443
   188   18  0.943443
   188   19  0.943443
   188   20  0.943443
   188   21  0.943443
   188   22  0.789836
   188   23  0.789836
   188   24  0.390984
   188   25  0.886230
   188   26  0.939344
   188   27  0.939344
   188   28  0.939344
   188   29  0.939344
   188   30  0.938197
   188   31  0.938197
   188   32  0.938197
   188   34  0.938197
   188   35  0.938197
   188   36  0.938197
   188   37  0.875082
   188   38  0.875082
   188   39  0.875082
   188   40  0.939016
   188   41  0.938197
   188   42  0.912623
   188   43  0.907049
   188   44  0.913115
   188   45  0.913115
   188   46  0.913115
   188   48  0.947705
   188   49  0.947705
   188   50  0.947705
   188   51  0.947705
   188   52  0.947705
   188   53  0.933115
   188   54  0.947705
   188   55  0.947705
   188   56  0.947705
   188   57  0.947705
   188   58  0.938525
   188   59  0.938525
   188   60  0.942459
   188   61  0.866721
   188   62  0.933115
   188   63  0.928033
   188   64  0.928033
   189    1  0.956393
   189    2  0.956393
   189    3  0.956393
   189    4  0.956393
   189    5  0.956393
   189    6  0.842131
   189    7  0.842131
   189    8  0.842131
   189    9  0.842131
   189   10  0.850984
   189   11  0.850984
   189   12  0.940492
   189   13  0.940492
   189   14  0.940492
   189   15  0.850984
   189   16  0.956393
   189   17  0.956393
   189   18  0.956393
   189   19  0.956393
   189   20  0.956393
   189   21  0.956393
   189   22  0.844098
   189   23  0.844098
   189   24  0.477541
   189   25  0.900328
   189   26  0.948033
   189   27  0.948033
   189   28  0.948033
   189   29  0.948033
   189   30  0.946885
   189   31  0.946885
   189   32  0.946885
   189   34  0.946885
   189   35  0.946885
   189   36  0.946885
   189   37  0.889180
   189   38  0.889180
   189   39  0.889180
   189   40  0.952951
   189   41  0.946885
   189   42  0.938525
   189   43  0.938525
   189   44  0.938525
   189   45  0.938525
   189   46  0.938525
   189   48  0.956393
   189   49  0.956393
   189   50  0.956393
   189   51  0.956393
   189   52  0.956393
   189   53  0.941803
   189   54  0.956393
   189   55  0.956393
   189   56  0.956393
   189   57  0.956393
   189   58  0.956393
   189   59  0.956393
   189   60  0.956393
   189   61  0.874754
   189   62  0.946557
   189   63  0.942131
   189   64  0.942131
   190    1  0.981475
   190    2  0.981475
   190    3  0.981475
   190    4  0.981475
   190    5  0.981475
   190    6  0.981475
   190    7  0.981475
   190    8  0.981475
   190    9  0.981475
   190   10  0.981475
   190   11  0.981475
   190   12  0.981475
   190   13  0.981475
   190   14  0.981475
   190   15  0.981475
   190   16  0.981475
   190   17  0.981475
   190   18  0.981475
   190   19  0.981475
   190   20  0.981475
   190   21  0.981475
   190   22  0.875410
   190   23  0.875410
   190   24  0.825574
   190   25  0.948197
   190   26  0.973115
   190   27  0.973115
   190   28  0.973115
   190   29  0.973115
   190   30  0.970820
   190   31  0.970820
   190   32  0.970820
   190   34  0.970820
   190   35  0.970820
   190   36  0.970820
   190   37  0.928525
   190   38  0.928525
   190   39  0.928525
   190   40  0.976885
   190   41  0.970820
   190   42  0.962295
   190   43  0.962295
   190   44  0.962295
   190   45  0.962295
   190   46  0.962295
   190   48  0.981475
   190   49  0.981475
   190   50  0.981475
   190   51  0.981475
   190   52  0.981475
   190   53  0.965738
   190   54  0.981475
   190   55  0.981475
   190   56  0.981475
   190   57  0.981475
   190   58  0.981475
   190   59  0.981475
   190   60  0.981475
   190   61  0.897049
   190   62  0.971639
   190   63  0.966066
   190   64  0.966066
   191    1  0.982459
   191    2  0.982459
   191    3  0.982459
   191    4  0.982459
   191    5  0.982459
   191    6  0.982459
   191    7  0.982459
   191    8  0.982459
   191    9  0.982459
   191   10  0.982459
   191   11  0.982459
   191   12  0.982459
   191   13  0.982459
   191   14  0.982459
   191   15  0.982459
   191   16  0.982459
   191   17  0.982459
   191   18  0.982459
   191   19  0.982459
   191   20  0.982459
   191   21  0.982459
   191   22  0.876721
   191   23  0.876721
   191   24  0.885082
   191   25  0.949508
   191   26  0.974098
   191   27  0.974098
   191   28  0.974098
   191   29  0.974098
   191   30  0.972131
   191   31  0.972131
   191   32  0.972131
   191   34  0.972131
   191   35  0.972131
   191   36  0.972131
   191   37  0.923607
   191   38  0.923607
   191   39  0.923607
   191   40  0.978197
   191   41  0.972131
   191   42  0.963607
   191   43  0.963607
   191   44  0.963607
   191   45  0.963607
   191   46  0.963607
   191   48  0.982459
   191   49  0.982459
   191   50  0.982459
   191   51  0.982459
   191   52  0.982459
   191   53  0.982459
   191   54  0.982459
   191   55  0.982459
   191   56  0.982459
   191   57  0.982459
   191   58  0.982459
   191   59  0.982459
   191   60  0.982459
   191   61  0.897869
   191   62  0.982459
   191   63  0.967049
   191   64  0.967049
   192    1  0.982459
   192    2  0.982459
   192    3  0.982459
   192    4  0.982459
   192    5  0.982459
   192    6  0.982459
   192    7  0.982459
   192    8  0.982459
   192    9  0.982459
   192   10  0.982459
   192   11  0.982459
   192   12  0.982459
   192   13  0.982459
   192   14  0.982459
   192   15  0.982459
   192   16  0.982459
   192   17  0.982459
   192   18  0.982459
   192   19  0.982459
   192   20  0.982459
   192   21  0.982459
   192   22  0.876885
   192   23  0.876885
   192   24  0.885082
   192   25  0.949344
   192   26  0.974098
   192   27  0.974098
   192   28  0.974098
   192   29  0.974098
   192   30  0.972131
   192   31  0.972131
   192   32  0.972131
   192   34  0.972131
   192   35  0.972131
   192   36  0.972131
   192   37  0.923443
   192   38  0.923443
   192   39  0.923443
   192   40  0.978197
   192   41  0.972131
   192   42  0.963607
   192   43  0.963607
   192   44  0.963607
   192   45  0.963607
   192   46  0.963607
   192   48  0.982459
   192   49  0.982459
   192   50  0.982459
   192   51  0.982459
   192   52  0.982459
   192   53  0.982459
   192   54  0.982459
   192   55  0.982459
   192   56  0.982459
   192   57  0.982459
   192   58  0.982459
   192   59  0.982459
   192   60  0.982459
   192   61  0.897869
   192   62  0.982459
   192   63  0.967049
   192   64  0.967049
   193    1  0.981803
   193    2  0.981803
   193    3  0.981803
   193    4  0.981803
   193    5  0.981803
   193    6  0.981803
   193    7  0.981803
   193    8  0.981803
   193    9  0.981803
   193   10  0.981803
   193   11  0.981803
   193   12  0.981803
   193   13  0.981803
   193   14  0.981803
   193   15  0.981803
   193   16  0.981803
   193   17  0.981803
   193   18  0.981803
   193   19  0.981803
   193   20  0.981803
   193   21  0.981803
   193   22  0.876885
   193   23  0.876885
   193   24  0.885082
   193   25  0.949344
   193   26  0.968361
   193   27  0.968361
   193   28  0.968361
   193   29  0.968361
   193   30  0.972131
   193   31  0.972131
   193   32  0.972131
   193   34  0.972131
   193   35  0.972131
   193   36  0.972131
   193   37  0.923443
   193   38  0.923443
   193   39  0.923443
   193   40  0.978197
   193   41  0.972131
   193   42  0.963607
   193   43  0.963607
   193   44  0.963607
   193   45  0.963607
   193   46  0.963607
   193   48  0.981803
   193   49  0.981803
   193   50  0.981803
   193   51  0.981803
   193   52  0.981803
   193   53  0.981803
   193   54  0.981803
   193   55  0.981803
   193   56  0.981803
   193   57  0.981803
   193   58  0.981803
   193   59  0.981803
   193   60  0.981803
   193   61  0.897869
   193   62  0.981803
   193   63  0.967049
   193   64  0.967049
   194    1  0.977541
   194    2  0.977541
   194    3  0.977541
   194    4  0.977541
   194    5  0.977541
   194    6  0.977541
   194    7  0.977541
   194    8  0.977541
   194    9  0.977541
   194   10  0.977541
   194   11  0.977541
   194   12  0.977541
   194   13  0.977541
   194   14  0.977541
   194   15  0.959672
   194   16  0.977541
   194   17  0.977541
   194   18  0.977541
   194   19  0.977541
   194   20  0.977541
   194   21  0.977541
   194   22  0.884426
   194   23  0.884426
   194   24  0.883443
   194   25  0.954262
   194   26  0.950164
   194   27  0.950164
   194   28  0.950164
   194   29  0.950164
   194   30  0.967869
   194   31  0.967869
   194   32  0.967869
   194   34  0.967869
   194   35  0.967869
   194   36  0.967869
   194   37  0.894754
   194   38  0.894754
   194   39  0.894754
   194   40  0.973934
   194   41  0.961967
   194   42  0.953443
   194   43  0.953443
   194   44  0.935410
   194   45  0.935410
   194   46  0.953443
   194   48  0.977541
   194   49  0.977541
   194   50  0.977541
   194   51  0.977541
   194   52  0.977541
   194   53  0.977541
   194   54  0.977541
   194   55  0.977541
   194   56  0.977541
   194   57  0.977541
   194   58  0.977541
   194   59  0.977541
   194   60  0.977541
   194   61  0.893607
   194   62  0.977541
   194   63  0.962787
   194   64  0.962787
   195    1  0.938689
   195    2  0.938689
   195    3  0.938689
   195    4  0.938689
   195    5  0.938689
   195    6  0.938689
   195    7  0.938689
   195    8  0.938689
   195    9  0.938689
   195   10  0.938689
   195   11  0.938689
   195   12  0.938689
   195   13  0.938689
   195   14  0.938689
   195   15  0.585902
   195   16  0.938689
   195   17  0.938689
   195   18  0.938689
   195   19  0.938689
   195   20  0.938689
   195   21  0.938689
   195   22  0.838033
   195   23  0.838033
   195   24  0.841475
   195   25  0.912623
   195   26  0.882131
   195   27  0.882131
   195   28  0.882131
   195   29  0.882131
   195   30  0.874918
   195   31  0.874918
   195   32  0.874918
   195   34  0.874918
   195   35  0.883770
   195   36  0.883770
   195   37  0.777541
   195   38  0.777541
   195   39  0.777541
   195   40  0.929344
   195   41  0.897869
   195   42  0.783607
   195   43  0.783607
   195   44  0.741148
   195   45  0.741148
   195   46  0.783607
   195   48  0.938689
   195   49  0.938689
   195   50  0.938689
   195   51  0.938689
   195   52  0.938689
   195   53  0.938689
   195   54  0.938689
   195   55  0.938689
   195   56  0.938689
   195   57  0.938689
   195   58  0.938689
   195   59  0.938689
   195   60  0.938689
   195   61  0.856885
   195   62  0.938689
   195   63  0.924918
   195   64  0.924918
   196    1  0.931803
   196    2  0.931803
   196    3  0.931803
   196    4  0.931803
   196    5  0.931803
   196    6  0.931803
   196    7  0.931803
   196    8  0.931803
   196    9  0.931803
   196   10  0.931803
   196   11  0.931803
   196   12  0.931803
   196   13  0.931803
   196   14  0.931803
   196   15  0.578197
   196   16  0.931803
   196   17  0.931803
   196   18  0.931803
   196   19  0.931803
   196   20  0.931803
   196   21  0.931803
   196   22  0.834754
   196   23  0.834754
   196   24  0.838197
   196   25  0.909016
   196   26  0.870164
   196   27  0.870164
   196   28  0.870164
   196   29  0.870164
   196   30  0.857049
   196   31  0.857049
   196   32  0.857049
   196   34  0.857049
   196   35  0.865902
   196   36  0.865902
   196   37  0.748525
   196   38  0.748525
   196   39  0.748525
   196   40  0.910328
   196   41  0.885902
   196   42  0.763443
   196   43  0.763443
   196   44  0.705574
   196   45  0.705574
   196   46  0.763443
   196   48  0.931803
   196   49  0.931803
   196   50  0.931803
   196   51  0.931803
   196   52  0.931803
   196   53  0.931803
   196   54  0.931803
   196   55  0.931803
   196   56  0.931803
   196   57  0.931803
   196   58  0.931803
   196   59  0.931803
   196   60  0.931803
   196   61  0.850000
   196   62  0.931803
   196   63  0.918033
   196   64  0.918033
   197    1  0.853934
   197    2  0.853934
   197    3  0.853934
   197    4  0.853279
   197    5  0.853115
   197    6  0.828361
   197    7  0.828361
   197    8  0.828361
   197    9  0.828361
   197   10  0.828361
   197   11  0.828361
   197   12  0.828361
   197   13  0.828361
   197   14  0.828361
   197   15  0.502623
   197   16  0.828361
   197   17  0.828361
   197   18  0.828361
   197   19  0.828361
   197   20  0.828361
   197   21  0.828361
   197   22  0.723279
   197   23  0.723279
   197   24  0.754754
   197   25  0.818525
   197   26  0.768197
   197   27  0.768197
   197   28  0.768197
   197   29  0.768197
   197   30  0.716230
   197   31  0.716230
   197   32  0.716230
   197   34  0.716230
   197   35  0.733115
   197   36  0.733115
   197   37  0.499836
   197   38  0.499836
   197   39  0.499836
   197   40  0.791967
   197   41  0.747541
   197   42  0.633607
   197   43  0.633607
   197   44  0.581803
   197   45  0.578361
   197   46  0.633607
   197   48  0.834098
   197   49  0.834098
   197   50  0.844426
   197   51  0.844426
   197   52  0.844426
   197   53  0.853115
   197   54  0.852951
   197   55  0.853770
   197   56  0.853770
   197   57  0.853770
   197   58  0.853770
   197   59  0.853770
   197   60  0.851148
   197   61  0.770164
   197   62  0.851148
   197   63  0.839836
   197   64  0.839836
   198    1  0.807660
   198    2  0.807660
   198    3  0.807660
   198    4  0.803191
   198    5  0.807660
   198    6  0.793830
   198    7  0.793830
   198    8  0.793830
   198    9  0.793830
   198   10  0.793830
   198   11  0.793830
   198   12  0.793830
   198   13  0.793830
   198   14  0.793830
   198   15  0.458936
   198   16  0.788511
   198   17  0.788511
   198   18  0.788511
   198   19  0.788511
   198   20  0.788511
   198   21  0.788511
   198   22  0.622979
   198   23  0.622979
   198   24  0.536596
   198   25  0.711915
   198   26  0.576383
   198   27  0.576383
   198   28  0.576383
   198   29  0.576383
   198   41  0.523191
   198   42  0.404043
   198   43  0.404043
   198   45  0.302979
   198   46  0.404043
   198   48  0.689149
   198   49  0.689149
   198   53  0.807660
   198   54  0.797021
   198   55  0.803617
   198   56  0.803617
   198   57  0.803617
   198   58  0.805319
   198   59  0.805319
   198   60  0.803617
   198   61  0.722340
   198   62  0.802128
   198   63  0.772128
   198   64  0.772128
   199    1  0.789130
   199    2  0.789130
   199    3  0.789130
   199    4  0.785435
   199    5  0.790000
   199    6  0.777609
   199    7  0.777609
   199    8  0.777609
   199    9  0.777609
   199   10  0.777609
   199   11  0.777609
   199   12  0.777609
   199   13  0.777609
   199   14  0.777609
   199   15  0.450000
   199   16  0.772174
   199   17  0.772174
   199   18  0.772174
   199   19  0.772174
   199   20  0.772174
   199   21  0.772174
   199   22  0.609130
   199   23  0.609130
   199   24  0.501739
   199   25  0.681522
   199   26  0.546522
   199   27  0.546522
   199   28  0.546522
   199   29  0.546522
   199   41  0.480870
   199   42  0.382826
   199   43  0.382826
   199   44  0.250870
   199   45  0.308043
   199   46  0.382826
   199   53  0.790000
   199   54  0.779783
   199   55  0.786087
   199   56  0.786087
   199   57  0.786087
   199   58  0.788043
   199   59  0.788043
   199   60  0.785870
   199   61  0.708913
   199   62  0.784783
   199   63  0.756087
   199   64  0.756087
   200    1  0.811220
   200    2  0.811220
   200    3  0.811220
   200    4  0.807073
   200    5  0.812195
   200    6  0.796341
   200    7  0.796341
   200    8  0.796341
   200    9  0.796341
   200   10  0.769024
   200   11  0.794878
   200   12  0.796341
   200   13  0.796341
   200   14  0.796341
   200   15  0.455854
   200   16  0.796585
   200   17  0.796585
   200   18  0.796098
   200   19  0.795610
   200   20  0.796098
   200   21  0.796098
   200   22  0.618780
   200   23  0.618780
   200   24  0.512927
   200   25  0.673902
   200   42  0.375854
   200   43  0.375854
   200   44  0.247805
   200   45  0.304634
   200   46  0.375854
   200   53  0.812195
   200   54  0.801951
   200   55  0.807805
   200   56  0.807805
   200   57  0.807805
   200   58  0.811220
   200   59  0.811220
   200   60  0.807561
   200   61  0.725122
   200   62  0.807561
   200   63  0.775854
   200   64  0.775854
   201    1  0.777805
   201    2  0.777805
   201    3  0.777805
   201    4  0.772195
   201    5  0.778780
   201    6  0.757805
   201    7  0.757805
   201    8  0.757805
   201    9  0.757561
   201   10  0.562927
   201   11  0.754634
   201   12  0.759512
   201   13  0.759512
   201   14  0.759512
   201   15  0.427073
   201   16  0.718537
   201   17  0.718537
   201   18  0.733902
   201   19  0.737317
   201   20  0.718780
   201   21  0.718780
   201   22  0.589756
   201   23  0.589756
   201   24  0.475610
   201   25  0.617561
   201   42  0.346098
   201   43  0.346341
   201   44  0.180000
   201   45  0.180000
   201   46  0.346585
   201   53  0.777805
   201   54  0.767073
   201   55  0.774390
   201   56  0.774390
   201   57  0.774390
   201   58  0.776829
   201   59  0.776829
   201   60  0.770000
   201   61  0.694878
   201   62  0.773902
   201   63  0.741463
   201   64  0.741463
   202    1  0.404595
   202    2  0.404595
   202    3  0.404595
   202    4  0.304054
   202    5  0.396757
   202    6  0.175946
   202    7  0.212973
   202    8  0.184324
   202    9  0.192703
   202   11  0.094865
   202   12  0.190000
   202   13  0.190000
   202   14  0.190000
   202   15  0.149189
   202   16  0.222162
   202   17  0.222162
   202   18  0.174324
   202   19  0.170000
   202   20  0.199730
   202   21  0.199730
   202   22  0.301892
   202   23  0.301892
   202   24  0.221892
   202   44  0.087297
   202   45  0.087297
   202   46  0.139189
   202   53  0.396216
   202   54  0.369730
   202   55  0.411081
   202   56  0.411081
   202   57  0.411081
   202   58  0.394324
   202   59  0.384324
   202   60  0.379459
   202   61  0.333784
   202   62  0.381351
   202   63  0.374865
   202   64  0.374865
   203    1  0.376765
   203    2  0.376765
   203    3  0.376765
   203    4  0.076176
   203    5  0.367941
   203    6  0.134412
   203    7  0.170882
   203    8  0.152941
   203    9  0.162353
   203   12  0.183235
   203   13  0.183235
   203   14  0.183235
   203   15  0.123824
   203   16  0.200882
   203   17  0.200882
   203   18  0.151176
   203   19  0.145000
   203   20  0.186471
   203   21  0.186471
   203   22  0.278235
   203   23  0.278235
   203   24  0.190000
   203   46  0.032059
   203   53  0.375294
   203   54  0.338235
   203   55  0.390294
   203   56  0.390294
   203   57  0.390294
   203   58  0.368824
   203   59  0.358824
   203   60  0.347647
   203   61  0.307059
   203   62  0.349412
   203   63  0.347353
   203   64  0.347353
   204    2  0.372174
   204    4  0.073478
   204    5  0.404783
   204   15  0.124348
   204   18  0.118696
   204   19  0.087826
   204   20  0.123043
   204   21  0.123043
   204   22  0.276522
   204   23  0.276522
   204   24  0.196087
   204   46  0.021739
   204   53  0.422174
   204   54  0.358696
   204   55  0.437826
   204   56  0.437826
   204   57  0.437826
   204   58  0.352174
   204   59  0.369565
   204   60  0.379565
   204   61  0.317391
   204   62  0.381739
   204   63  0.383913
   204   64  0.383913
   205    2  0.426875
   205    5  0.466250
   205   15  0.139375
   205   19  0.044375
   205   22  0.238125
   205   24  0.218750
   205   53  0.488125
   205   54  0.393125
   205   55  0.515000
   205   56  0.515000
   205   57  0.515000
   205   58  0.412500
   205   59  0.425000
   205   60  0.420000
   205   61  0.368750
   205   62  0.425000
   205   64  0.393750
   206    2  0.446154
   206    5  0.493077
   206   15  0.156154
   206   24  0.211538
   206   53  0.498462
   206   54  0.412308
   206   55  0.547692
   206   56  0.547692
   206   57  0.547692
   206   58  0.418462
   206   59  0.436154
   206   60  0.430769
   206   61  0.379231
   206   62  0.428462
   207    2  0.486000
   207    5  0.539000
   207   24  0.224000
   207   53  0.531000
   207   54  0.430000
   207   55  0.601000
   207   56  0.601000
   207   57  0.601000
   207   58  0.460000
   207   59  0.450000
   207   61  0.411000
   208    2  0.428000
   208    5  0.479000
   208   24  0.181000
   208   53  0.463000
   208   54  0.341000
   208   55  0.551000
   208   56  0.551000
   208   57  0.551000
   208   58  0.391000
   208   59  0.363000
   208   61  0.357000
   209    2  0.391000
   209    5  0.439000
   209   24  0.165000
   209   53  0.408000
   209   54  0.279000
   209   55  0.516000
   209   56  0.516000
   209   57  0.516000
   209   58  0.336000
   209   59  0.308000
   209   61  0.322000
   210    1  0.432500
   210    2  0.432500
   210    3  0.427500
   210    5  0.415833
   210   24  0.118333
   210   53  0.364167
   210   54  0.226667
   210   55  0.472500
   210   56  0.472500
   210   57  0.472500
   210   58  0.292500
   210   59  0.245000
   210   61  0.287500
   211    1  0.457000
   211    2  0.457000
   211    3  0.457000
   211    5  0.423000
   211   53  0.317000
   211   55  0.499000
   211   56  0.499000
   211   57  0.499000
   211   58  0.257000
   211   59  0.224000
   211   61  0.261000
   212    1  0.471111
   212    2  0.471111
   212    3  0.471111
   212    5  0.431111
   212   53  0.295556
   212   55  0.512222
   212   56  0.512222
   212   57  0.512222
   212   58  0.246667
   212   61  0.207778
   213    1  0.535714
   213    2  0.535714
   213    3  0.535714
   213    5  0.475714
   213   55  0.574286
   213   56  0.574286
   213   57  0.574286
   213   61  0.188571
   214    1  0.405714
   214    2  0.405714
   214    3  0.405714
   214    5  0.267143
   214   55  0.252857
   214   56  0.172857
   214   57  0.172857
   214   61  0.080000
   215   55       nan
   216   55  0.990000
   216   56  0.995000
   216   57  0.995000
   217   55  1.000000
   217   56  1.000000
   217   57  1.000000
   218   55  1.000000
   218   56  1.000000
   218   57  1.000000
   219   55  1.000000
   219   56  1.000000
   219   57  1.000000
   220   55  1.000000
   220   56  1.000000
   220   57  1.000000
   221   55  1.000000
   221   56  1.000000
   221   57  1.000000
   222   55  1.000000
   222   56  1.000000
   222   57  1.000000
   223    1  0.400000
   223    2  0.400000
   223    3  0.400000
   223    5  0.270000
   223   55  0.376667
   223   56  0.376667
   223   57  0.376667
   224    1  0.390000
   224    2  0.390000
   224    3  0.390000
   224    5  0.240000
   224   55  0.376667
   224   56  0.376667
   224   57  0.376667
   225    1  0.363333
   225    2  0.363333
   225    3  0.363333
   225    5  0.185000
   225   55  0.375000
   225   56  0.375000
   225   57  0.375000
   226    1  0.363333
   226    2  0.363333
   226    3  0.363333
   226    5  0.170000
   226   55  0.380000
   226   56  0.380000
   226   57  0.380000
   227    5  0.230000
   227   55  0.743333
   227   56  0.743333
   227   57  0.743333
   228    5  0.240000
   228   55  0.746667
   228   56  0.746667
   228   57  0.746667
   229    5  0.290000
   229   55  0.763333
   229   56  0.763333
   229   57  0.763333
   230    5  0.300000
   230   55  0.766667
   230   56  0.766667
   230   57  0.766667
   231    5  0.330000
   231   55  0.776667
   231   56  0.776667
   231   57  0.776667
   232    5  0.350000
   232   55  0.783333
   232   56  0.783333
   232   57  0.783333
   233    5  0.370000
   233   55  0.790000
   233   56  0.790000
   233   57  0.790000
   234    1  0.470000
   234    2  0.470000
   234    3  0.470000
   234    4  0.469643
   234    5  0.454643
   234    6  0.110357
   234    7  0.437857
   234    8  0.123929
   234   15  0.441429
   234   23  0.289286
   234   24  0.372143
   234   25  0.286429
   234   26  0.301429
   234   27  0.301429
   234   28  0.301429
   234   29  0.301429
   234   47  0.175357
   234   53  0.442857
   234   54  0.447143
   234   55  0.367500
   234   56  0.367500
   234   57  0.367500
   234   58  0.427857
   234   59  0.268571
   234   60  0.379643
   234   61  0.440000
   234   62  0.367500
   234   63  0.038214
   234   64  0.033214
   235    1  0.493929
   235    2  0.493929
   235    3  0.493929
   235    4  0.493929
   235    5  0.480000
   235    6  0.112143
   235    7  0.466429
   235    8  0.125714
   235   15  0.468571
   235   23  0.308929
   235   24  0.397857
   235   25  0.320357
   235   26  0.321071
   235   27  0.321071
   235   28  0.321071
   235   29  0.321071
   235   47  0.238571
   235   53  0.466786
   235   54  0.472143
   235   55  0.392143
   235   56  0.392143
   235   57  0.392143
   235   58  0.453929
   235   59  0.290357
   235   60  0.431071
   235   61  0.469286
   235   62  0.421786
   235   63  0.041786
   235   64  0.034286
   236    1  0.552222
   236    2  0.552222
   236    3  0.552222
   236    4  0.552222
   236    5  0.538148
   236    7  0.517778
   236    9  0.505185
   236   15  0.526667
   236   23  0.337407
   236   24  0.448519
   236   25  0.361852
   236   26  0.405926
   236   27  0.405926
   236   28  0.405926
   236   29  0.405926
   236   47  0.276296
   236   53  0.523333
   236   54  0.530370
   236   55  0.428148
   236   56  0.428148
   236   57  0.428148
   236   58  0.507407
   236   59  0.331852
   236   60  0.474444
   236   61  0.528519
   236   62  0.464815
   236   63  0.041852
   236   64  0.032963
   237    1  0.543455
   237    2  0.543455
   237    3  0.543455
   237    4  0.543455
   237    5  0.538182
   237    6  0.548364
   237    7  0.546909
   237    8  0.546909
   237    9  0.542182
   237   10  0.545091
   237   11  0.547273
   237   12  0.548727
   237   13  0.548727
   237   14  0.548727
   237   15  0.546182
   237   16  0.523273
   237   17  0.516727
   237   18  0.550909
   237   19  0.383273
   237   20  0.441091
   237   21  0.441091
   237   22  0.008727
   237   23  0.358545
   237   24  0.429455
   237   25  0.386727
   237   26  0.424545
   237   27  0.424545
   237   28  0.424545
   237   29  0.424545
   237   30  0.418364
   237   31  0.418364
   237   32  0.418364
   237   34  0.418364
   237   35  0.412000
   237   36  0.412000
   237   40  0.345091
   237   41  0.194727
   237   43  0.369818
   237   47  0.332545
   237   48  0.181636
   237   49  0.181636
   237   50  0.285818
   237   51  0.285818
   237   52  0.285818
   237   53  0.523273
   237   54  0.519091
   237   55  0.396182
   237   56  0.396182
   237   57  0.396182
   237   58  0.498545
   237   59  0.343455
   237   60  0.470545
   237   61  0.502545
   237   62  0.476182
   237   63  0.049091
   237   64  0.048545
   238    1  0.624364
   238    2  0.624364
   238    3  0.624364
   238    4  0.624364
   238    5  0.622727
   238    6  0.629091
   238    7  0.629091
   238    8  0.629091
   238    9  0.629091
   238   10  0.629091
   238   11  0.629091
   238   12  0.629091
   238   13  0.629091
   238   14  0.629091
   238   15  0.628545
   238   16  0.629091
   238   17  0.629091
   238   18  0.629091
   238   19  0.454909
   238   20  0.519091
   238   21  0.519091
   238   22  0.023636
   238   23  0.440364
   238   24  0.502545
   238   25  0.481091
   238   26  0.505091
   238   27  0.505091
   238   28  0.505091
   238   29  0.505091
   238   30  0.475636
   238   31  0.475636
   238   32  0.475636
   238   34  0.475636
   238   35  0.467273
   238   36  0.467273
   238   40  0.399273
   238   41  0.257636
   238   43  0.451273
   238   47  0.475818
   238   48  0.271636
   238   49  0.271636
   238   50  0.370727
   238   51  0.370727
   238   52  0.370727
   238   53  0.609455
   238   54  0.585273
   238   55  0.463818
   238   56  0.463818
   238   57  0.463818
   238   58  0.574727
   238   59  0.420182
   238   60  0.551091
   238   61  0.568364
   238   62  0.574909
   238   63  0.064182
   238   64  0.064182
   239    1  0.648644
   239    2  0.648644
   239    3  0.648644
   239    4  0.648644
   239    5  0.648644
   239    6  0.650847
   239    7  0.650847
   239    8  0.650847
   239    9  0.650847
   239   10  0.650847
   239   11  0.650847
   239   12  0.650847
   239   13  0.650847
   239   14  0.650847
   239   15  0.650847
   239   16  0.650847
   239   17  0.650847
   239   18  0.650847
   239   19  0.483729
   239   20  0.545593
   239   21  0.545593
   239   22  0.063390
   239   23  0.503898
   239   24  0.548475
   239   25  0.508305
   239   26  0.547797
   239   27  0.547797
   239   28  0.547797
   239   29  0.547797
   239   30  0.501525
   239   31  0.501525
   239   32  0.501525
   239   34  0.501525
   239   35  0.501525
   239   36  0.501525
   239   37  0.522542
   239   38  0.522542
   239   39  0.522542
   239   40  0.404068
   239   41  0.343898
   239   42  0.152712
   239   43  0.488305
   239   47  0.530169
   239   48  0.343390
   239   49  0.343390
   239   50  0.394407
   239   51  0.394407
   239   52  0.394407
   239   53  0.635085
   239   54  0.615254
   239   55  0.496271
   239   56  0.496271
   239   57  0.496271
   239   58  0.605932
   239   59  0.468305
   239   60  0.578305
   239   61  0.594576
   239   62  0.613051
   239   63  0.064068
   239   64  0.064068
   240    1  0.671017
   240    2  0.671017
   240    3  0.671017
   240    4  0.671017
   240    5  0.671017
   240    6  0.673220
   240    7  0.673220
   240    8  0.673220
   240    9  0.673220
   240   10  0.673220
   240   11  0.673220
   240   12  0.673220
   240   13  0.673220
   240   14  0.673220
   240   15  0.673220
   240   16  0.673220
   240   17  0.673220
   240   18  0.673220
   240   19  0.518136
   240   20  0.572203
   240   21  0.572203
   240   22  0.070000
   240   23  0.536780
   240   24  0.578136
   240   25  0.553559
   240   26  0.573390
   240   27  0.573390
   240   28  0.573390
   240   29  0.573390
   240   30  0.528814
   240   31  0.528814
   240   32  0.528814
   240   34  0.528814
   240   35  0.528814
   240   36  0.528814
   240   37  0.560000
   240   38  0.560000
   240   39  0.560000
   240   40  0.424407
   240   41  0.391017
   240   42  0.491356
   240   43  0.523898
   240   47  0.558814
   240   48  0.488475
   240   49  0.488475
   240   50  0.495593
   240   51  0.495593
   240   52  0.495593
   240   53  0.657966
   240   54  0.638475
   240   55  0.524407
   240   56  0.524407
   240   57  0.524407
   240   58  0.630339
   240   59  0.595424
   240   60  0.600678
   240   61  0.617458
   240   62  0.640847
   240   63  0.065763
   240   64  0.065763
   241    1  0.872881
   241    2  0.872881
   241    3  0.872881
   241    4  0.872881
   241    5  0.872881
   241    6  0.872881
   241    7  0.872881
   241    8  0.872881
   241    9  0.872881
   241   10  0.872881
   241   11  0.872881
   241   12  0.872881
   241   13  0.872881
   241   14  0.872881
   241   15  0.872881
   241   16  0.872881
   241   17  0.872881
   241   18  0.872881
   241   19  0.836949
   241   20  0.848814
   241   21  0.848814
   241   22  0.798983
   241   23  0.800508
   241   24  0.824915
   241   25  0.829322
   241   26  0.814237
   241   27  0.814237
   241   28  0.814237
   241   29  0.814237
   241   30  0.824915
   241   31  0.824915
   241   32  0.824915
   241   34  0.824915
   241   35  0.824915
   241   36  0.824915
   241   37  0.825932
   241   38  0.825932
   241   39  0.825932
   241   40  0.806949
   241   41  0.686441
   241   42  0.815424
   241   43  0.817458
   241   47  0.819322
   241   48  0.807288
   241   49  0.807288
   241   50  0.826102
   241   51  0.826102
   241   52  0.826102
   241   53  0.867966
   241   54  0.840000
   241   55  0.788305
   241   56  0.788305
   241   57  0.788305
   241   58  0.860678
   241   59  0.860678
   241   60  0.843220
   241   61  0.854576
   241   62  0.867119
   241   63  0.083559
   241   64  0.083559
   242    1  0.914068
   242    2  0.914068
   242    3  0.914068
   242    4  0.914068
   242    5  0.914068
   242    6  0.914068
   242    7  0.914068
   242    8  0.914068
   242    9  0.914068
   242   10  0.914068
   242   11  0.914068
   242   12  0.914068
   242   13  0.914068
   242   14  0.914068
   242   15  0.914068
   242   16  0.914068
   242   17  0.914068
   242   18  0.914068
   242   19  0.910508
   242   20  0.910508
   242   21  0.910508
   242   22  0.864068
   242   23  0.864068
   242   24  0.875763
   242   25  0.887797
   242   26  0.875424
   242   27  0.875424
   242   28  0.875424
   242   29  0.875424
   242   30  0.891356
   242   31  0.891356
   242   32  0.891356
   242   34  0.891356
   242   35  0.891356
   242   36  0.891356
   242   37  0.881525
   242   38  0.881525
   242   39  0.881525
   242   40  0.876949
   242   41  0.775424
   242   42  0.878136
   242   43  0.878475
   242   47  0.889492
   242   48  0.871017
   242   49  0.871017
   242   50  0.875593
   242   51  0.875593
   242   52  0.875593
   242   53  0.911356
   242   54  0.899661
   242   55  0.844746
   242   56  0.844746
   242   57  0.844746
   242   58  0.904068
   242   59  0.904068
   242   60  0.885424
   242   61  0.904068
   242   62  0.910847
   242   63  0.079831
   242   64  0.079831
   243   63  1.000000
   243   64  1.000000
   244   63  0.980000
   244   64  0.980000
   245   63  0.910000
   245   64  0.910000
   246   63  0.870000
   246   64  0.870000
   247   63       nan
   248   63       nan
   249   63       nan
   250   63       nan
   251   63  0.700000
   251   64  0.700000
   252   63  0.980000
   252   64  0.980000
   253   63  1.000000
   253   64  1.000000
   254    1  0.978871
   254    2  0.978871
   254    3  0.978871
   254    4  0.978871
   254    5  0.978871
   254    6  0.978871
   254    7  0.978871
   254    8  0.978871
   254    9  0.978871
   254   10  0.978871
   254   11  0.978871
   254   12  0.978871
   254   13  0.978871
   254   14  0.978871
   254   15  0.978871
   254   16  0.978871
   254   17  0.978871
   254   18  0.978871
   254   19  0.978871
   254   20  0.978871
   254   21  0.978871
   254   22  0.977258
   254   23  0.977258
   254   24  0.974194
   254   25  0.974194
   254   26  0.971613
   254   27  0.971613
   254   28  0.971613
   254   29  0.971613
   254   30  0.971613
   254   31  0.971613
   254   32  0.971613
   254   34  0.971613
   254   35  0.971613
   254   36  0.971613
   254   37  0.974194
   254   38  0.974194
   254   39  0.974194
   254   40  0.971613
   254   41  0.949194
   254   42  0.962903
   254   43  0.962903
   254   44  0.642742
   254   45  0.642742
   254   46  0.962903
   254   47  0.974194
   254   48  0.960000
   254   49  0.960000
   254   50  0.960161
   254   51  0.960161
   254   52  0.960161
   254   53  0.978871
   254   54  0.978871
   254   55  0.978871
   254   56  0.978871
   254   57  0.978871
   254   58  0.978871
   254   59  0.978871
   254   60  0.973871
   254   61  0.978871
   254   62  0.978871
   254   63  0.978871
   254   64  0.978871
   255    1  0.989032
   255    2  0.989032
   255    3  0.989032
   255    4  0.989032
   255    5  0.989032
   255    6  0.989032
   255    7  0.989032
   255    8  0.989032
   255    9  0.989032
   255   10  0.989032
   255   11  0.989032
   255   12  0.989032
   255   13  0.989032
   255   14  0.989032
   255   15  0.989032
   255   16  0.989032
   255   17  0.989032
   255   18  0.989032
   255   19  0.989032
   255   20  0.989032
   255   21  0.989032
   255   22  0.989032
   255   23  0.989032
   255   24  0.989032
   255   25  0.989032
   255   26  0.989032
   255   27  0.989032
   255   28  0.989032
   255   29  0.989032
   255   30  0.989032
   255   31  0.989032
   255   32  0.989032
   255   34  0.989032
   255   35  0.989032
   255   36  0.989032
   255   37  0.989032
   255   38  0.989032
   255   39  0.989032
   255   40  0.989032
   255   41  0.979194
   255   42  0.989032
   255   43  0.989032
   255   44  0.694839
   255   45  0.694839
   255   46  0.989032
   255   47  0.989032
   255   48  0.980323
   255   49  0.980323
   255   50  0.980484
   255   51  0.980484
   255   52  0.980484
   255   53  0.989032
   255   54  0.989032
   255   55  0.989032
   255   56  0.989032
   255   57  0.989032
   255   58  0.989032
   255   59  0.989032
   255   60  0.989032
   255   61  0.989032
   255   62  0.989032
   255   63  0.989032
   255   64  0.989032
   256    1  0.999032
   256    2  0.999032
   256    3  0.999032
   256    4  0.999032
   256    5  0.999032
   256    6  0.999032
   256    7  0.999032
   256    8  0.999032
   256    9  0.999032
   256   10  0.999032
   256   11  0.999032
   256   12  0.999032
   256   13  0.999032
   256   14  0.999032
   256   15  0.999032
   256   16  0.999032
   256   17  0.999032
   256   18  0.999032
   256   19  0.999032
   256   20  0.999032
   256   21  0.999032
   256   22  0.999032
   256   23  0.999032
   256   24  0.999032
   256   25  0.999032
   256   26  0.999032
   256   27  0.999032
   256   28  0.999032
   256   29  0.999032
   256   30  0.999032
   256   31  0.999032
   256   32  0.999032
   256   34  0.999032
   256   35  0.999032
   256   36  0.999032
   256   37  0.999032
   256   38  0.999032
   256   39  0.999032
   256   40  0.999032
   256   41  0.989194
   256   42  0.999032
   256   43  0.999032
   256   44  0.999032
   256   45  0.999032
   256   46  0.999032
   256   47  0.999032
   256   48  0.990000
   256   49  0.990000
   256   50  0.990161
   256   51  0.990161
   256   52  0.990161
   256   53  0.999032
   256   54  0.999032
   256   55  0.999032
   256   56  0.999032
   256   57  0.999032
   256   58  0.999032
   256   59  0.999032
   256   60  0.999032
   256   61  0.999032
   256   62  0.999032
   256   63  0.999032
   256   64  0.999032
   257    1  0.999355
   257    2  0.999355
   257    3  0.999355
   257    4  0.999355
   257    5  0.999355
   257    6  0.999355
   257    7  0.999355
   257    8  0.999355
   257    9  0.999355
   257   10  0.999355
   257   11  0.999355
   257   12  0.999355
   257   13  0.999355
   257   14  0.999355
   257   15  0.999355
   257   16  0.999355
   257   17  0.999355
   257   18  0.999355
   257   19  0.999355
   257   20  0.999355
   257   21  0.999355
   257   22  0.999355
   257   23  0.999355
   257   24  0.999355
   257   25  0.999355
   257   26  0.999355
   257   27  0.999355
   257   28  0.999355
   257   29  0.999355
   257   30  0.999355
   257   31  0.999355
   257   32  0.999355
   257   34  0.999355
   257   35  0.999355
   257   36  0.999355
   257   37  0.999355
   257   38  0.999355
   257   39  0.999355
   257   40  0.999355
   257   41  0.989516
   257   42  0.999355
   257   43  0.999355
   257   44  0.999355
   257   45  0.999355
   257   46  0.999355
   257   47  0.999355
   257   48  0.999355
   257   49  0.999355
   257   50  0.990161
   257   51  0.990161
   257   52  0.990161
   257   53  0.999355
   257   54  0.999355
   257   55  0.999355
   257   56  0.999355
   257   57  0.999355
   257   58  0.999355
   257   59  0.999355
   257   60  0.999355
   257   61  0.999355
   257   62  0.999355
   257   63  0.999355
   257   64  0.999355
   258    1  0.999839
   258    2  0.999839
   258    3  0.999839
   258    4  0.999839
   258    5  0.999839
   258    6  0.999839
   258    7  0.999839
   258    8  0.999839
   258    9  0.999839
   258   10  0.999839
   258   11  0.999839
   258   12  0.999839
   258   13  0.999839
   258   14  0.999839
   258   15  0.999839
   258   16  0.999839
   258   17  0.999839
   258   18  0.999839
   258   19  0.999839
   258   20  0.999839
   258   21  0.999839
   258   22  0.999839
   258   23  0.999839
   258   24  0.999839
   258   25  0.999839
   258   26  0.999839
   258   27  0.999839
   258   28  0.999839
   258   29  0.999839
   258   30  0.999839
   258   31  0.999839
   258   32  0.999839
   258   34  0.999839
   258   35  0.999839
   258   36  0.999839
   258   37  0.999839
   258   38  0.999839
   258   39  0.999839
   258   40  0.999839
   258   41  0.990000
   258   42  0.999839
   258   43  0.999839
   258   44  0.999839
   258   45  0.999839
   258   46  0.999839
   258   47  0.999839
   258   48  0.999839
   258   49  0.999839
   258   50  0.999839
   258   51  0.999839
   258   52  0.999839
   258   53  0.999839
   258   54  0.999839
   258   55  0.999839
   258   56  0.999839
   258   57  0.999839
   258   58  0.999839
   258   59  0.999839
   258   60  0.999839
   258   61  0.999839
   258   62  0.999839
   258   63  0.999839
   258   64  0.999839
   259    1  0.999839
   259    2  0.999839
   259    3  0.999839
   259    4  0.999839
   259    5  0.999839
   259    6  0.999839
   259    7  0.999839
   259    8  0.999839
   259    9  0.999839
   259   10  0.999839
   259   11  0.999839
   259   12  0.999839
   259   13  0.999839
   259   14  0.999839
   259   15  0.999839
   259   16  0.999839
   259   17  0.999839
   259   18  0.999839
   259   19  0.999839
   259   20  0.999839
   259   21  0.999839
   259   22  0.999839
   259   23  0.999839
   259   24  0.999839
   259   25  0.999839
   259   26  0.999839
   259   27  0.999839
   259   28  0.999839
   259   29  0.999839
   259   30  0.999839
   259   31  0.999839
   259   32  0.999839
   259   34  0.999839
   259   35  0.999839
   259   36  0.999839
   259   37  0.999839
   259   38  0.999839
   259   39  0.999839
   259   40  0.999839
   259   41  0.990000
   259   42  0.999839
   259   43  0.999839
   259   44  0.999839
   259   45  0.999839
   259   46  0.999839
   259   47  0.999839
   259   48  0.999839
   259   49  0.999839
   259   50  0.999839
   259   51  0.999839
   259   52  0.999839
   259   53  0.999839
   259   54  0.999839
   259   55  0.999839
   259   56  0.999839
   259   57  0.999839
   259   58  0.999839
   259   59  0.999839
   259   60  0.999839
   259   61  0.999839
   259   62  0.999839
   259   63  0.999839
   259   64  0.999839
   260    1  1.000000
   260    2  1.000000
   260    3  1.000000
   260    4  1.000000
   260    5  1.000000
   260    6  1.000000
   260    7  1.000000
   260    8  1.000000
   260    9  1.000000
   260   10  1.000000
   260   11  1.000000
   260   12  1.000000
   260   13  1.000000
   260   14  1.000000
   260   15  1.000000
   260   16  1.000000
   260   17  1.000000
   260   18  1.000000
   260   19  1.000000
   260   20  1.000000
   260   21  1.000000
   260   22  1.000000
   260   23  1.000000
   260   24  1.000000
   260   25  1.000000
   260   26  1.000000
   260   27  1.000000
   260   28  1.000000
   260   29  1.000000
   260   30  1.000000
   260   31  1.000000
   260   32  1.000000
   260   34  1.000000
   260   35  1.000000
   260   36  1.000000
   260   37  1.000000
   260   38  1.000000
   260   39  1.000000
   260   40  1.000000
   260   41  1.000000
   260   42  1.000000
   260   43  1.000000
   260   44  1.000000
   260   45  1.000000
   260   46  1.000000
   260   47  1.000000
   260   48  1.000000
   260   49  1.000000
   260   50  1.000000
   260   51  1.000000
   260   52  1.000000
   260   53  1.000000
   260   54  1.000000
   260   55  1.000000
   260   56  1.000000
   260   57  1.000000
   260   58  1.000000
   260   59  1.000000
   260   60  1.000000
   260   61  1.000000
   260   62  1.000000
   260   63  1.000000
   260   64  1.000000
   261    1  1.000000
   261    2  1.000000
   261    3  1.000000
   261    4  1.000000
   261    5  1.000000
   261    6  1.000000
   261    7  1.000000
   261    8  1.000000
   261    9  1.000000
   261   10  1.000000
   261   11  1.000000
   261   12  1.000000
   261   13  1.000000
   261   14  1.000000
   261   15  1.000000
   261   16  1.000000
   261   17  1.000000
   261   18  1.000000
   261   19  1.000000
   261   20  1.000000
   261   21  1.000000
   261   22  1.000000
   261   23  1.000000
   261   24  1.000000
   261   25  1.000000
   261   26  1.000000
   261   27  1.000000
   261   28  1.000000
   261   29  1.000000
   261   30  1.000000
   261   31  1.000000
   261   32  1.000000
   261   34  1.000000
   261   35  1.000000
   261   36  1.000000
   261   37  1.000000
   261   38  1.000000
   261   39  1.000000
   261   40  1.000000
   261   41  1.000000
   261   42  1.000000
   261   43  1.000000
   261   44  1.000000
   261   45  1.000000
   261   46  1.000000
   261   47  1.000000
   261   48  1.000000
   261   49  1.000000
   261   50  1.000000
   261   51  1.000000
   261   52  1.000000
   261   53  1.000000
   261   54  1.000000
   261   55  1.000000
   261   56  1.000000
   261   57  1.000000
   261   58  1.000000
   261   59  1.000000
   261   60  1.000000
   261   61  1.000000
   261   62  1.000000
   261   63  1.000000
   261   64  1.000000
   262    1  1.000000
   262    2  1.000000
   262    3  1.000000
   262    4  1.000000
   262    5  1.000000
   262    6  1.000000
   262    7  1.000000
   262    8  1.000000
   262    9  1.000000
   262   10  1.000000
   262   11  1.000000
   262   12  1.000000
   262   13  1.000000
   262   14  1.000000
   262   15  1.000000
   262   16  1.000000
   262   17  1.000000
   262   18  1.000000
   262   19  1.000000
   262   20  1.000000
   262   21  1.000000
   262   22  1.000000
   262   23  1.000000
   262   24  1.000000
   262   25  1.000000
   262   26  1.000000
   262   27  1.000000
   262   28  1.000000
   262   29  1.000000
   262   30  1.000000
   262   31  1.000000
   262   32  1.000000
   262   34  1.000000
   262   35  1.000000
   262   36  1.000000
   262   37  1.000000
   262   38  1.000000
   262   39  1.000000
   262   40  1.000000
   262   41  1.000000
   262   42  1.000000
   262   43  1.000000
   262   44  1.000000
   262   45  1.000000
   262   46  1.000000
   262   47  1.000000
   262   48  1.000000
   262   49  1.000000
   262   50  1.000000
   262   51  1.000000
   262   52  1.000000
   262   53  1.000000
   262   54  1.000000
   262   55  1.000000
   262   56  1.000000
   262   57  1.000000
   262   58  1.000000
   262   59  1.000000
   262   60  1.000000
   262   61  1.000000
   262   62  1.000000
   262   63  1.000000
   262   64  1.000000
   263    1  1.000000
   263    2  1.000000
   263    3  1.000000
   263    4  1.000000
   263    5  1.000000
   263    6  1.000000
   263    7  1.000000
   263    8  1.000000
   263    9  1.000000
   263   10  1.000000
   263   11  1.000000
   263   12  1.000000
   263   13  1.000000
   263   14  1.000000
   263   15  1.000000
   263   16  1.000000
   263   17  1.000000
   263   18  1.000000
   263   19  1.000000
   263   20  1.000000
   263   21  1.000000
   263   22  1.000000
   263   23  1.000000
   263   24  1.000000
   263   25  1.000000
   263   26  1.000000
   263   27  1.000000
   263   28  1.000000
   263   29  1.000000
   263   30  1.000000
   263   31  1.000000
   263   32  1.000000
   263   34  1.000000
   263   35  1.000000
   263   36  1.000000
   263   37  1.000000
   263   38  1.000000
   263   39  1.000000
   263   40  1.000000
   263   41  1.000000
   263   42  1.000000
   263   43  1.000000
   263   44  1.000000
   263   45  1.000000
   263   46  1.000000
   263   47  1.000000
   263   48  1.000000
   263   49  1.000000
   263   50  1.000000
   263   51  1.000000
   263   52  1.000000
   263   53  1.000000
   263   54  1.000000
   263   55  1.000000
   263   56  1.000000
   263   57  1.000000
   263   58  1.000000
   263   59  1.000000
   263   60  1.000000
   263   61  1.000000
   263   62  1.000000
   263   63  1.000000
   263   64  1.000000
   264    1  1.000000
   264    2  1.000000
   264    3  1.000000
   264    4  1.000000
   264    5  1.000000
   264    6  1.000000
   264    7  1.000000
   264    8  1.000000
   264    9  1.000000
   264   10  1.000000
   264   11  1.000000
   264   12  1.000000
   264   13  1.000000
   264   14  1.000000
   264   15  1.000000
   264   16  1.000000
   264   17  1.000000
   264   18  1.000000
   264   19  1.000000
   264   20  1.000000
   264   21  1.000000
   264   22  1.000000
   264   23  1.000000
   264   24  1.000000
   264   25  1.000000
   264   26  1.000000
   264   27  1.000000
   264   28  1.000000
   264   29  1.000000
   264   30  1.000000
   264   31  1.000000
   264   32  1.000000
   264   34  1.000000
   264   35  1.000000
   264   36  1.000000
   264   37  1.000000
   264   38  1.000000
   264   39  1.000000
   264   40  1.000000
   264   41  1.000000
   264   42  1.000000
   264   43  1.000000
   264   44  1.000000
   264   45  1.000000
   264   46  1.000000
   264   47  1.000000
   264   48  1.000000
   264   49  1.000000
   264   50  1.000000
   264   51  1.000000
   264   52  1.000000
   264   53  1.000000
   264   54  1.000000
   264   55  1.000000
   264   56  1.000000
   264   57  1.000000
   264   58  1.000000
   264   59  1.000000
   264   60  1.000000
   264   61  1.000000
   264   62  1.000000
   264   63  1.000000
   264   64  1.000000
   265    1  1.000000
   265    2  1.000000
   265    3  1.000000
   265    4  1.000000
   265    5  1.000000
   265    6  1.000000
   265    7  1.000000
   265    8  1.000000
   265    9  1.000000
   265   10  1.000000
   265   11  1.000000
   265   12  1.000000
   265   13  1.000000
   265   14  1.000000
   265   15  1.000000
   265   16  1.000000
   265   17  1.000000
   265   18  1.000000
   265   19  1.000000
   265   20  1.000000
   265   21  1.000000
   265   22  1.000000
   265   23  1.000000
   265   24  1.000000
   265   25  1.000000
   265   26  1.000000
   265   27  1.000000
   265   28  1.000000
   265   29  1.000000
   265   30  1.000000
   265   31  1.000000
   265   32  1.000000
   265   34  1.000000
   265   35  1.000000
   265   36  1.000000
   265   37  1.000000
   265   38  1.000000
   265   39  1.000000
   265   40  1.000000
   265   41  1.000000
   265   42  1.000000
   265   43  1.000000
   265   44  1.000000
   265   45  1.000000
   265   46  1.000000
   265   47  1.000000
   265   48  1.000000
   265   49  1.000000
   265   50  1.000000
   265   51  1.000000
   265   52  1.000000
   265   53  1.000000
   265   54  1.000000
   265   55  1.000000
   265   56  1.000000
   265   57  1.000000
   265   58  1.000000
   265   59  1.000000
   265   60  1.000000
   265   61  1.000000
   265   62  1.000000
   265   63  1.000000
   265   64  1.000000
   266    1  1.000000
   266    2  1.000000
   266    3  1.000000
   266    4  1.000000
   266    5  1.000000
   266    6  1.000000
   266    7  1.000000
   266    8  1.000000
   266    9  1.000000
   266   10  1.000000
   266   11  1.000000
   266   12  1.000000
   266   13  1.000000
   266   14  1.000000
   266   15  1.000000
   266   16  1.000000
   266   17  1.000000
   266   18  1.000000
   266   19  1.000000
   266   20  1.000000
   266   21  1.000000
   266   22  1.000000
   266   23  1.000000
   266   24  1.000000
   266   25  1.000000
   266   26  1.000000
   266   27  1.000000
   266   28  1.000000
   266   29  1.000000
   266   30  1.000000
   266   31  1.000000
   266   32  1.000000
   266   34  1.000000
   266   35  1.000000
   266   36  1.000000
   266   37  1.000000
   266   38  1.000000
   266   39  1.000000
   266   40  1.000000
   266   41  1.000000
   266   42  1.000000
   266   43  1.000000
   266   44  1.000000
   266   45  1.000000
   266   46  1.000000
   266   47  1.000000
   266   48  1.000000
   266   49  1.000000
   266   50  1.000000
   266   51  1.000000
   266   52  1.000000
   266   53  1.000000
   266   54  1.000000
   266   55  1.000000
   266   56  1.000000
   266   57  1.000000
   266   58  1.000000
   266   59  1.000000
   266   60  1.000000
   266   61  1.000000
   266   62  1.000000
   266   63  1.000000
   266   64  1.000000
   267    1  1.000000
   267    2  1.000000
   267    3  1.000000
   267    4  1.000000
   267    5  1.000000
   267    6  1.000000
   267    7  1.000000
   267    8  1.000000
   267    9  1.000000
   267   10  1.000000
   267   11  1.000000
   267   12  1.000000
   267   13  1.000000
   267   14  1.000000
   267   15  1.000000
   267   16  1.000000
   267   17  1.000000
   267   18  1.000000
   267   19  1.000000
   267   20  1.000000
   267   21  1.000000
   267   22  1.000000
   267   23  1.000000
   267   24  1.000000
   267   25  1.000000
   267   26  1.000000
   267   27  1.000000
   267   28  1.000000
   267   29  1.000000
   267   30  1.000000
   267   31  1.000000
   267   32  1.000000
   267   34  1.000000
   267   35  1.000000
   267   36  1.000000
   267   37  1.000000
   267   38  1.000000
   267   39  1.000000
   267   40  1.000000
   267   41  1.000000
   267   42  1.000000
   267   43  1.000000
   267   44  1.000000
   267   45  1.000000
   267   46  1.000000
   267   47  1.000000
   267   48  1.000000
   267   49  1.000000
   267   50  1.000000
   267   51  1.000000
   267   52  1.000000
   267   53  1.000000
   267   54  1.000000
   267   55  1.000000
   267   56  1.000000
   267   57  1.000000
   267   58  1.000000
   267   59  1.000000
   267   60  1.000000
   267   61  1.000000
   267   62  1.000000
   267   63  1.000000
   267   64  1.000000
   268    1  1.000000
   268    2  1.000000
   268    3  1.000000
   268    4  1.000000
   268    5  1.000000
   268    6  1.000000
   268    7  1.000000
   268    8  1.000000
   268    9  1.000000
   268   10  1.000000
   268   11  1.000000
   268   12  1.000000
   268   13  1.000000
   268   14  1.000000
   268   15  1.000000
   268   16  1.000000
   268   17  1.000000
   268   18  1.000000
   268   19  1.000000
   268   20  1.000000
   268   21  1.000000
   268   22  1.000000
   268   23  1.000000
   268   24  1.000000
   268   25  1.000000
   268   26  1.000000
   268   27  1.000000
   268   28  1.000000
   268   29  1.000000
   268   30  1.000000
   268   31  1.000000
   268   32  1.000000
   268   34  1.000000
   268   35  1.000000
   268   36  1.000000
   268   37  1.000000
   268   38  1.000000
   268   39  1.000000
   268   40  1.000000
   268   41  1.000000
   268   42  1.000000
   268   43  1.000000
   268   44  1.000000
   268   45  1.000000
   268   46  1.000000
   268   47  1.000000
   268   48  1.000000
   268   49  1.000000
   268   50  1.000000
   268   51  1.000000
   268   52  1.000000
   268   53  1.000000
   268   54  1.000000
   268   55  1.000000
   268   56  1.000000
   268   57  1.000000
   268   58  1.000000
   268   59  1.000000
   268   60  1.000000
   268   61  1.000000
   268   62  1.000000
   268   63  1.000000
   268   64  1.000000
   269    1  1.000000
   269    2  1.000000
   269    3  1.000000
   269    4  1.000000
   269    5  1.000000
   269    6  1.000000
   269    7  1.000000
   269    8  1.000000
   269    9  1.000000
   269   10  1.000000
   269   11  1.000000
   269   12  1.000000
   269   13  1.000000
   269   14  1.000000
   269   15  1.000000
   269   16  1.000000
   269   17  1.000000
   269   18  1.000000
   269   19  1.000000
   269   20  1.000000
   269   21  1.000000
   269   22  1.000000
   269   23  1.000000
   269   24  1.000000
   269   25  1.000000
   269   26  1.000000
   269   27  1.000000
   269   28  1.000000
   269   29  1.000000
   269   30  1.000000
   269   31  1.000000
   269   32  1.000000
   269   34  1.000000
   269   35  1.000000
   269   36  1.000000
   269   37  1.000000
   269   38  1.000000
   269   39  1.000000
   269   40  1.000000
   269   41  1.000000
   269   42  1.000000
   269   43  1.000000
   269   44  1.000000
   269   45  1.000000
   269   46  1.000000
   269   47  1.000000
   269   48  1.000000
   269   49  1.000000
   269   50  1.000000
   269   51  1.000000
   269   52  1.000000
   269   53  1.000000
   269   54  1.000000
   269   55  1.000000
   269   56  1.000000
   269   57  1.000000
   269   58  1.000000
   269   59  1.000000
   269   60  1.000000
   269   61  1.000000
   269   62  1.000000
   269   63  1.000000
   269   64  1.000000
   270    1  1.000000
   270    2  1.000000
   270    3  1.000000
   270    4  1.000000
   270    5  1.000000
   270    6  1.000000
   270    7  1.000000
   270    8  1.000000
   270    9  1.000000
   270   10  1.000000
   270   11  1.000000
   270   12  1.000000
   270   13  1.000000
   270   14  1.000000
   270   15  1.000000
   270   16  1.000000
   270   17  1.000000
   270   18  1.000000
   270   19  1.000000
   270   20  1.000000
   270   21  1.000000
   270   22  1.000000
   270   23  1.000000
   270   24  1.000000
   270   25  1.000000
   270   26  1.000000
   270   27  1.000000
   270   28  1.000000
   270   29  1.000000
   270   30  1.000000
   270   31  1.000000
   270   32  1.000000
   270   34  1.000000
   270   35  1.000000
   270   36  1.000000
   270   37  1.000000
   270   38  1.000000
   270   39  1.000000
   270   40  1.000000
   270   41  1.000000
   270   42  1.000000
   270   43  1.000000
   270   44  1.000000
   270   45  1.000000
   270   46  1.000000
   270   47  1.000000
   270   48  1.000000
   270   49  1.000000
   270   50  1.000000
   270   51  1.000000
   270   52  1.000000
   270   53  1.000000
   270   54  1.000000
   270   55  1.000000
   270   56  1.000000
   270   57  1.000000
   270   58  1.000000
   270   59  1.000000
   270   60  1.000000
   270   61  1.000000
   270   62  1.000000
   270   63  1.000000
   270   64  1.000000
   271    1  1.000000
   271    2  1.000000
   271    3  1.000000
   271    4  1.000000
   271    5  1.000000
   271    6  1.000000
   271    7  1.000000
   271    8  1.000000
   271    9  1.000000
   271   10  1.000000
   271   11  1.000000
   271   12  1.000000
   271   13  1.000000
   271   14  1.000000
   271   15  1.000000
   271   16  1.000000
   271   17  1.000000
   271   18  1.000000
   271   19  1.000000
   271   20  1.000000
   271   21  1.000000
   271   22  1.000000
   271   23  1.000000
   271   24  1.000000
   271   25  1.000000
   271   26  1.000000
   271   27  1.000000
   271   28  1.000000
   271   29  1.000000
   271   30  1.000000
   271   31  1.000000
   271   32  1.000000
   271   34  1.000000
   271   35  1.000000
   271   36  1.000000
   271   37  1.000000
   271   38  1.000000
   271   39  1.000000
   271   40  1.000000
   271   41  1.000000
   271   42  1.000000
   271   43  1.000000
   271   44  1.000000
   271   45  1.000000
   271   46  1.000000
   271   47  1.000000
   271   48  1.000000
   271   49  1.000000
   271   50  1.000000
   271   51  1.000000
   271   52  1.000000
   271   53  1.000000
   271   54  1.000000
   271   55  1.000000
   271   56  1.000000
   271   57  1.000000
   271   58  1.000000
   271   59  1.000000
   271   60  1.000000
   271   61  1.000000
   271   62  1.000000
   271   63  1.000000
   271   64  1.000000
   272   42  1.000000
   272   43  1.000000
   272   44  1.000000
   272   45  1.000000
   272   46  1.000000
   273   42  1.000000
   273   43  1.000000
   273   44  1.000000
   273   45  1.000000
   273   46  1.000000
   274   42  1.000000
   274   43  1.000000
   274   44  1.000000
   274   45  1.000000
   274   46  1.000000
   275    1  0.933065
   275    2  0.933065
   275    3  0.933065
   275    4  0.933065
   275    5  0.933065
   275    6  0.933065
   275    7  0.933065
   275    8  0.933065
   275    9  0.933065
   275   10  0.933065
   275   11  0.933065
   275   12  0.933065
   275   13  0.933065
   275   14  0.933065
   275   15  0.933065
   275   16  0.933065
   275   17  0.933065
   275   18  0.933065
   275   19  0.933065
   275   20  0.933065
   275   21  0.933065
   275   22  0.933065
   275   23  0.933065
   275   24  0.933065
   275   25  0.933065
   275   26  0.933065
   275   27  0.933065
   275   28  0.933065
   275   29  0.933065
   275   30  0.933065
   275   31  0.933065
   275   32  0.933065
   275   34  0.933065
   275   35  0.933065
   275   36  0.933065
   275   37  0.933065
   275   38  0.933065
   275   39  0.933065
   275   40  0.933065
   275   41  0.933065
   275   42  0.223548
   275   43  0.223548
   275   44  0.223548
   275   45  0.223548
   275   46  0.223548
   275   47  0.933065
   275   48  0.933065
   275   49  0.933065
   275   50  0.933065
   275   51  0.933065
   275   52  0.933065
   275   53  0.933065
   275   54  0.933065
   275   55  0.933065
   275   56  0.933065
   275   57  0.933065
   275   58  0.933065
   275   59  0.933065
   275   60  0.933065
   275   61  0.933065
   275   62  0.933065
   275   63  0.933065
   275   64  0.933065
   276    1  1.000000
   276    2  1.000000
   276    3  1.000000
   276    4  1.000000
   276    5  1.000000
   276    6  1.000000
   276    7  1.000000
   276    8  1.000000
   276    9  1.000000
   276   10  1.000000
   276   11  1.000000
   276   12  1.000000
   276   13  1.000000
   276   14  1.000000
   276   15  1.000000
   276   16  1.000000
   276   17  1.000000
   276   18  1.000000
   276   19  1.000000
   276   20  1.000000
   276   21  1.000000
   276   22  1.000000
   276   23  1.000000
   276   24  1.000000
   276   25  1.000000
   276   26  1.000000
   276   27  1.000000
   276   28  1.000000
   276   29  1.000000
   276   30  1.000000
   276   31  1.000000
   276   32  1.000000
   276   34  1.000000
   276   35  1.000000
   276   36  1.000000
   276   37  1.000000
   276   38  1.000000
   276   39  1.000000
   276   40  1.000000
   276   41  1.000000
   276   42  1.000000
   276   43  1.000000
   276   44  1.000000
   276   45  1.000000
   276   46  1.000000
   276   47  1.000000
   276   48  1.000000
   276   49  1.000000
   276   50  1.000000
   276   51  1.000000
   276   52  1.000000
   276   53  1.000000
   276   54  1.000000
   276   55  1.000000
   276   56  1.000000
   276   57  1.000000
   276   58  1.000000
   276   59  1.000000
   276   60  1.000000
   276   61  1.000000
   276   62  1.000000
   276   63  1.000000
   276   64  1.000000
   277    1  0.654516
   277    2  0.654516
   277    3  0.654516
   277    4  0.654516
   277    5  0.349677
   277    6  0.349677
   277    7  0.349677
   277    8  0.349677
   277    9  0.349677
   277   10  0.349677
   277   11  0.349677
   277   12  0.349677
   277   13  0.349677
   277   14  0.349677
   277   15  0.349677
   277   16  0.349677
   277   17  0.349677
   277   18  0.349677
   277   19  0.349677
   277   20  0.349677
   277   21  0.349677
   277   22  0.654516
   277   23  0.654516
   277   24  0.654516
   277   25  0.654516
   277   26  0.654516
   277   27  0.654516
   277   28  0.654516
   277   29  0.654516
   277   30  0.654516
   277   31  0.654516
   277   32  0.654516
   277   34  0.654516
   277   35  0.654516
   277   36  0.654516
   277   37  0.654516
   277   38  0.654516
   277   39  0.654516
   277   40  0.654516
   277   41  0.390968
   277   42  0.654516
   277   43  0.654516
   277   44  0.654516
   277   45  0.654516
   277   46  0.654516
   277   47  0.654516
   277   48  0.654516
   277   49  0.654516
   277   50  0.349677
   277   51  0.349677
   277   52  0.349677
   277   53  0.357097
   277   54  0.654516
   277   55  0.654516
   277   56  0.654516
   277   57  0.654516
   277   58  0.654516
   277   59  0.654516
   277   60  0.654516
   277   61  0.654516
   277   62  0.654516
   277   63  0.654516
   277   64  0.654516
   278    1  0.537222
   278    2  0.537222
   278    3  0.537222
   278    4  0.537222
   278   22  0.455556
   278   23  0.455556
   278   24  0.455556
   278   25  0.537222
   278   26  0.537222
   278   27  0.537222
   278   28  0.537222
   278   29  0.537222
   278   30  0.537222
   278   31  0.537222
   278   32  0.537222
   278   34  0.537222
   278   35  0.537222
   278   36  0.537222
   278   37  0.455556
   278   38  0.455556
   278   39  0.455556
   278   40  0.455556
   278   42  0.537222
   278   43  0.537222
   278   44  0.537222
   278   45  0.537222
   278   46  0.537222
   278   47  0.455556
   278   48  0.455556
   278   49  0.455556
   278   54  0.455556
   278   55  0.455556
   278   56  0.455556
   278   57  0.455556
   278   60  0.455556
   278   61  0.455556
   278   62  0.455556
   279    1  1.000000
   279    2  1.000000
   279    3  1.000000
   279    4  1.000000
   279   25  1.000000
   279   26  1.000000
   279   27  1.000000
   279   28  1.000000
   279   29  1.000000
   279   30  1.000000
   279   31  1.000000
   279   32  1.000000
   279   34  1.000000
   279   35  1.000000
   279   36  1.000000
   279   42  1.000000
   279   43  1.000000
   279   44  1.000000
   279   45  1.000000
   279   46  1.000000
   280    1  0.985806
   280    2  0.985806
   280    3  0.985806
   280    4  0.985806
   280    5  0.987742
   280    6  0.987742
   280    7  0.987742
   280    8  0.987742
   280    9  0.987742
   280   10  0.987742
   280   11  0.987742
   280   12  0.987742
   280   13  0.987742
   280   14  0.987742
   280   15  0.987742
   280   16  0.987742
   280   17  0.987742
   280   18  0.987742
   280   19  0.987742
   280   20  0.987742
   280   21  0.987742
   280   22  0.984839
   280   23  0.984839
   280   24  0.984839
   280   25  0.985806
   280   26  0.985806
   280   27  0.985806
   280   28  0.985806
   280   29  0.985806
   280   30  0.985806
   280   31  0.985806
   280   32  0.985806
   280   34  0.985806
   280   35  0.985806
   280   36  0.985806
   280   37  0.984839
   280   38  0.984839
   280   39  0.984839
   280   40  0.984839
   280   41  0.987742
   280   42  0.985806
   280   43  0.985806
   280   44  0.985806
   280   45  0.985806
   280   46  0.985806
   280   47  0.984839
   280   48  0.984839
   280   49  0.984839
   280   50  0.987742
   280   51  0.987742
   280   52  0.987742
   280   53  0.968065
   280   54  0.984839
   280   55  0.984839
   280   56  0.984839
   280   57  0.984839
   280   58  0.987742
   280   59  0.987742
   280   60  0.984839
   280   61  0.984839
   280   62  0.984839
   280   63  0.987742
   280   64  0.987742
   281    1  1.000000
   281    2  1.000000
   281    3  1.000000
   281    4  1.000000
   281    5  1.000000
   281    6  1.000000
   281    7  1.000000
   281    8  1.000000
   281    9  1.000000
   281   10  1.000000
   281   11  1.000000
   281   12  1.000000
   281   13  1.000000
   281   14  1.000000
   281   15  1.000000
   281   16  1.000000
   281   17  1.000000
   281   18  1.000000
   281   19  1.000000
   281   20  1.000000
   281   21  1.000000
   281   22  1.000000
   281   23  1.000000
   281   24  1.000000
   281   25  1.000000
   281   26  1.000000
   281   27  1.000000
   281   28  1.000000
   281   29  1.000000
   281   30  1.000000
   281   31  1.000000
   281   32  1.000000
   281   34  1.000000
   281   35  1.000000
   281   36  1.000000
   281   37  1.000000
   281   38  1.000000
   281   39  1.000000
   281   40  1.000000
   281   41  1.000000
   281   42  1.000000
   281   43  1.000000
   281   44  1.000000
   281   45  1.000000
   281   46  1.000000
   281   47  1.000000
   281   48  1.000000
   281   49  1.000000
   281   50  1.000000
   281   51  1.000000
   281   52  1.000000
   281   53  1.000000
   281   54  1.000000
   281   55  1.000000
   281   56  1.000000
   281   57  1.000000
   281   58  1.000000
   281   59  1.000000
   281   60  1.000000
   281   61  1.000000
   281   62  1.000000
   281   63  1.000000
   281   64  1.000000
   282    1  1.000000
   282    2  1.000000
   282    3  1.000000
   282    4  1.000000
   282    5  1.000000
   282    6  1.000000
   282    7  1.000000
   282    8  1.000000
   282    9  1.000000
   282   10  1.000000
   282   11  1.000000
   282   12  1.000000
   282   13  1.000000
   282   14  1.000000
   282   15  1.000000
   282   16  1.000000
   282   17  1.000000
   282   18  1.000000
   282   19  1.000000
   282   20  1.000000
   282   21  1.000000
   282   22  1.000000
   282   23  1.000000
   282   24  1.000000
   282   25  1.000000
   282   26  1.000000
   282   27  1.000000
   282   28  1.000000
   282   29  1.000000
   282   30  1.000000
   282   31  1.000000
   282   32  1.000000
   282   34  1.000000
   282   35  1.000000
   282   36  1.000000
   282   37  1.000000
   282   38  1.000000
   282   39  1.000000
   282   40  1.000000
   282   41  1.000000
   282   42  1.000000
   282   43  1.000000
   282   44  1.000000
   282   45  1.000000
   282   46  1.000000
   282   47  1.000000
   282   48  1.000000
   282   49  1.000000
   282   50  1.000000
   282   51  1.000000
   282   52  1.000000
   282   53  1.000000
   282   54  1.000000
   282   55  1.000000
   282   56  1.000000
   282   57  1.000000
   282   58  1.000000
   282   59  1.000000
   282   60  1.000000
   282   61  1.000000
   282   62  1.000000
   282   63  1.000000
   282   64  1.000000
   283    1  1.000000
   283    2  1.000000
   283    3  1.000000
   283    4  1.000000
   283    5  1.000000
   283    6  1.000000
   283    7  1.000000
   283    8  1.000000
   283    9  1.000000
   283   10  1.000000
   283   11  1.000000
   283   12  1.000000
   283   13  1.000000
   283   14  1.000000
   283   15  1.000000
   283   16  1.000000
   283   17  1.000000
   283   18  1.000000
   283   19  1.000000
   283   20  1.000000
   283   21  1.000000
   283   22  1.000000
   283   23  1.000000
   283   24  1.000000
   283   25  1.000000
   283   26  1.000000
   283   27  1.000000
   283   28  1.000000
   283   29  1.000000
   283   30  1.000000
   283   31  1.000000
   283   32  1.000000
   283   34  1.000000
   283   35  1.000000
   283   36  1.000000
   283   37  1.000000
   283   38  1.000000
   283   39  1.000000
   283   40  1.000000
   283   41  1.000000
   283   42  1.000000
   283   43  1.000000
   283   44  1.000000
   283   45  1.000000
   283   46  1.000000
   283   47  1.000000
   283   48  1.000000
   283   49  1.000000
   283   50  1.000000
   283   51  1.000000
   283   52  1.000000
   283   53  1.000000
   283   54  1.000000
   283   55  1.000000
   283   56  1.000000
   283   57  1.000000
   283   58  1.000000
   283   59  1.000000
   283   60  1.000000
   283   61  1.000000
   283   62  1.000000
   283   63  1.000000
   283   64  1.000000
   284    1  1.000000
   284    2  1.000000
   284    3  1.000000
   284    4  1.000000
   284    5  1.000000
   284    6  1.000000
   284    7  1.000000
   284    8  1.000000
   284    9  1.000000
   284   10  1.000000
   284   11  1.000000
   284   12  1.000000
   284   13  1.000000
   284   14  1.000000
   284   15  1.000000
   284   16  1.000000
   284   17  1.000000
   284   18  1.000000
   284   19  1.000000
   284   20  1.000000
   284   21  1.000000
   284   22  1.000000
   284   23  1.000000
   284   24  1.000000
   284   25  1.000000
   284   26  1.000000
   284   27  1.000000
   284   28  1.000000
   284   29  1.000000
   284   30  1.000000
   284   31  1.000000
   284   32  1.000000
   284   34  1.000000
   284   35  1.000000
   284   36  1.000000
   284   37  1.000000
   284   38  1.000000
   284   39  1.000000
   284   40  1.000000
   284   41  1.000000
   284   42  1.000000
   284   43  1.000000
   284   44  1.000000
   284   45  1.000000
   284   46  1.000000
   284   47  1.000000
   284   48  1.000000
   284   49  1.000000
   284   50  1.000000
   284   51  1.000000
   284   52  1.000000
   284   53  1.000000
   284   54  1.000000
   284   55  1.000000
   284   56  1.000000
   284   57  1.000000
   284   58  1.000000
   284   59  1.000000
   284   60  1.000000
   284   61  1.000000
   284   62  1.000000
   284   63  1.000000
   284   64  1.000000
   285    1  1.000000
   285    2  1.000000
   285    3  1.000000
   285    4  1.000000
   285    5  1.000000
   285    6  1.000000
   285    7  1.000000
   285    8  1.000000
   285    9  1.000000
   285   10  1.000000
   285   11  1.000000
   285   12  1.000000
   285   13  1.000000
   285   14  1.000000
   285   15  1.000000
   285   16  1.000000
   285   17  1.000000
   285   18  1.000000
   285   19  1.000000
   285   20  1.000000
   285   21  1.000000
   285   22  1.000000
   285   23  1.000000
   285   24  1.000000
   285   25  1.000000
   285   26  1.000000
   285   27  1.000000
   285   28  1.000000
   285   29  1.000000
   285   30  1.000000
   285   31  1.000000
   285   32  1.000000
   285   34  1.000000
   285   35  1.000000
   285   36  1.000000
   285   37  1.000000
   285   38  1.000000
   285   39  1.000000
   285   40  1.000000
   285   41  1.000000
   285   42  1.000000
   285   43  1.000000
   285   44  1.000000
   285   45  1.000000
   285   46  1.000000
   285   47  1.000000
   285   48  1.000000
   285   49  1.000000
   285   50  1.000000
   285   51  1.000000
   285   52  1.000000
   285   53  1.000000
   285   54  1.000000
   285   55  1.000000
   285   56  1.000000
   285   57  1.000000
   285   58  1.000000
   285   59  1.000000
   285   60  1.000000
   285   61  1.000000
   285   62  1.000000
   285   63  1.000000
   285   64  1.000000
   286    1  1.000000
   286    2  1.000000
   286    3  1.000000
   286    4  1.000000
   286    5  1.000000
   286    6  1.000000
   286    7  1.000000
   286    8  1.000000
   286    9  1.000000
   286   10  1.000000
   286   11  1.000000
   286   12  1.000000
   286   13  1.000000
   286   14  1.000000
   286   15  1.000000
   286   16  1.000000
   286   17  1.000000
   286   18  1.000000
   286   19  1.000000
   286   20  1.000000
   286   21  1.000000
   286   22  1.000000
   286   23  1.000000
   286   24  1.000000
   286   25  1.000000
   286   26  1.000000
   286   27  1.000000
   286   28  1.000000
   286   29  1.000000
   286   30  1.000000
   286   31  1.000000
   286   32  1.000000
   286   34  1.000000
   286   35  1.000000
   286   36  1.000000
   286   37  1.000000
   286   38  1.000000
   286   39  1.000000
   286   40  1.000000
   286   41  1.000000
   286   42  1.000000
   286   43  1.000000
   286   44  1.000000
   286   45  1.000000
   286   46  1.000000
   286   47  1.000000
   286   48  1.000000
   286   49  1.000000
   286   50  1.000000
   286   51  1.000000
   286   52  1.000000
   286   53  1.000000
   286   54  1.000000
   286   55  1.000000
   286   56  1.000000
   286   57  1.000000
   286   58  1.000000
   286   59  1.000000
   286   60  1.000000
   286   61  1.000000
   286   62  1.000000
   286   63  1.000000
   286   64  1.000000
   287    1  1.000000
   287    2  1.000000
   287    3  1.000000
   287    4  1.000000
   287    5  1.000000
   287    6  1.000000
   287    7  1.000000
   287    8  1.000000
   287    9  1.000000
   287   10  1.000000
   287   11  1.000000
   287   12  1.000000
   287   13  1.000000
   287   14  1.000000
   287   15  1.000000
   287   16  1.000000
   287   17  1.000000
   287   18  1.000000
   287   19  1.000000
   287   20  1.000000
   287   21  1.000000
   287   22  1.000000
   287   23  1.000000
   287   24  1.000000
   287   25  1.000000
   287   26  1.000000
   287   27  1.000000
   287   28  1.000000
   287   29  1.000000
   287   30  1.000000
   287   31  1.000000
   287   32  1.000000
   287   34  1.000000
   287   35  1.000000
   287   36  1.000000
   287   37  1.000000
   287   38  1.000000
   287   39  1.000000
   287   40  1.000000
   287   41  1.000000
   287   42  1.000000
   287   43  1.000000
   287   44  1.000000
   287   45  1.000000
   287   46  1.000000
   287   47  1.000000
   287   48  1.000000
   287   49  1.000000
   287   50  1.000000
   287   51  1.000000
   287   52  1.000000
   287   53  1.000000
   287   54  1.000000
   287   55  1.000000
   287   56  1.000000
   287   57  1.000000
   287   58  1.000000
   287   59  1.000000
   287   60  1.000000
   287   61  1.000000
   287   62  1.000000
   287   63  1.000000
   287   64  1.000000
   288    1  1.000000
   288    2  1.000000
   288    3  1.000000
   288    4  1.000000
   288    5  1.000000
   288    6  1.000000
   288    7  1.000000
   288    8  1.000000
   288    9  1.000000
   288   10  1.000000
   288   11  1.000000
   288   12  1.000000
   288   13  1.000000
   288   14  1.000000
   288   15  1.000000
   288   16  1.000000
   288   17  1.000000
   288   18  1.000000
   288   19  1.000000
   288   20  1.000000
   288   21  1.000000
   288   22  1.000000
   288   23  1.000000
   288   24  1.000000
   288   25  1.000000
   288   26  1.000000
   288   27  1.000000
   288   28  1.000000
   288   29  1.000000
   288   30  1.000000
   288   31  1.000000
   288   32  1.000000
   288   34  1.000000
   288   35  1.000000
   288   36  1.000000
   288   37  1.000000
   288   38  1.000000
   288   39  1.000000
   288   40  1.000000
   288   41  1.000000
   288   42  1.000000
   288   43  1.000000
   288   44  1.000000
   288   45  1.000000
   288   46  1.000000
   288   47  1.000000
   288   48  1.000000
   288   49  1.000000
   288   50  1.000000
   288   51  1.000000
   288   52  1.000000
   288   53  1.000000
   288   54  1.000000
   288   55  1.000000
   288   56  1.000000
   288   57  1.000000
   288   58  1.000000
   288   59  1.000000
   288   60  1.000000
   288   61  1.000000
   288   62  1.000000
   288   63  1.000000
   288   64  1.000000
   289    1  1.000000
   289    2  1.000000
   289    3  1.000000
   289    4  1.000000
   289    5  1.000000
   289    6  1.000000
   289    7  1.000000
   289    8  1.000000
   289    9  1.000000
   289   10  1.000000
   289   11  1.000000
   289   12  1.000000
   289   13  1.000000
   289   14  1.000000
   289   15  1.000000
   289   16  1.000000
   289   17  1.000000
   289   18  1.000000
   289   19  1.000000
   289   20  1.000000
   289   21  1.000000
   289   22  1.000000
   289   23  1.000000
   289   24  1.000000
   289   25  1.000000
   289   26  1.000000
   289   27  1.000000
   289   28  1.000000
   289   29  1.000000
   289   30  1.000000
   289   31  1.000000
   289   32  1.000000
   289   34  1.000000
   289   35  1.000000
   289   36  1.000000
   289   37  1.000000
   289   38  1.000000
   289   39  1.000000
   289   40  1.000000
   289   41  1.000000
   289   42  1.000000
   289   43  1.000000
   289   44  1.000000
   289   45  1.000000
   289   46  1.000000
   289   47  1.000000
   289   48  1.000000
   289   49  1.000000
   289   50  1.000000
   289   51  1.000000
   289   52  1.000000
   289   53  1.000000
   289   54  1.000000
   289   55  1.000000
   289   56  1.000000
   289   57  1.000000
   289   58  1.000000
   289   59  1.000000
   289   60  1.000000
   289   61  1.000000
   289   62  1.000000
   289   63  1.000000
   289   64  1.000000
   290    1  1.000000
   290    2  1.000000
   290    3  1.000000
   290    4  1.000000
   290    5  1.000000
   290    6  1.000000
   290    7  1.000000
   290    8  1.000000
   290    9  1.000000
   290   10  1.000000
   290   11  1.000000
   290   12  1.000000
   290   13  1.000000
   290   14  1.000000
   290   15  1.000000
   290   16  1.000000
   290   17  1.000000
   290   18  1.000000
   290   19  1.000000
   290   20  1.000000
   290   21  1.000000
   290   22  1.000000
   290   23  1.000000
   290   24  1.000000
   290   25  1.000000
   290   26  1.000000
   290   27  1.000000
   290   28  1.000000
   290   29  1.000000
   290   30  1.000000
   290   31  1.000000
   290   32  1.000000
   290   34  1.000000
   290   35  1.000000
   290   36  1.000000
   290   37  1.000000
   290   38  1.000000
   290   39  1.000000
   290   40  1.000000
   290   41  1.000000
   290   42  1.000000
   290   43  1.000000
   290   44  1.000000
   290   45  1.000000
   290   46  1.000000
   290   47  1.000000
   290   48  1.000000
   290   49  1.000000
   290   50  1.000000
   290   51  1.000000
   290   52  1.000000
   290   53  1.000000
   290   54  1.000000
   290   55  1.000000
   290   56  1.000000
   290   57  1.000000
   290   58  1.000000
   290   59  1.000000
   290   60  1.000000
   290   61  1.000000
   290   62  1.000000
   290   63  1.000000
   290   64  1.000000
   291    1  1.000000
   291    2  1.000000
   291    3  1.000000
   291    4  1.000000
   291    5  1.000000
   291    6  1.000000
   291    7  1.000000
   291    8  1.000000
   291    9  1.000000
   291   10  1.000000
   291   11  1.000000
   291   12  1.000000
   291   13  1.000000
   291   14  1.000000
   291   15  1.000000
   291   16  1.000000
   291   17  1.000000
   291   18  1.000000
   291   19  1.000000
   291   20  1.000000
   291   21  1.000000
   291   22  1.000000
   291   23  1.000000
   291   24  1.000000
   291   25  1.000000
   291   26  1.000000
   291   27  1.000000
   291   28  1.000000
   291   29  1.000000
   291   30  1.000000
   291   31  1.000000
   291   32  1.000000
   291   34  1.000000
   291   35  1.000000
   291   36  1.000000
   291   37  1.000000
   291   38  1.000000
   291   39  1.000000
   291   40  1.000000
   291   41  1.000000
   291   42  1.000000
   291   43  1.000000
   291   44  1.000000
   291   45  1.000000
   291   46  1.000000
   291   47  1.000000
   291   48  1.000000
   291   49  1.000000
   291   50  1.000000
   291   51  1.000000
   291   52  1.000000
   291   53  1.000000
   291   54  1.000000
   291   55  1.000000
   291   56  1.000000
   291   57  1.000000
   291   58  1.000000
   291   59  1.000000
   291   60  1.000000
   291   61  1.000000
   291   62  1.000000
   291   63  1.000000
   291   64  1.000000
   292    1  1.000000
   292    2  1.000000
   292    3  1.000000
   292    4  1.000000
   292    5  1.000000
   292    6  1.000000
   292    7  1.000000
   292    8  1.000000
   292    9  1.000000
   292   10  1.000000
   292   11  1.000000
   292   12  1.000000
   292   13  1.000000
   292   14  1.000000
   292   15  1.000000
   292   16  1.000000
   292   17  1.000000
   292   18  1.000000
   292   19  1.000000
   292   20  1.000000
   292   21  1.000000
   292   22  1.000000
   292   23  1.000000
   292   24  1.000000
   292   25  1.000000
   292   26  1.000000
   292   27  1.000000
   292   28  1.000000
   292   29  1.000000
   292   30  1.000000
   292   31  1.000000
   292   32  1.000000
   292   34  1.000000
   292   35  1.000000
   292   36  1.000000
   292   37  1.000000
   292   38  1.000000
   292   39  1.000000
   292   40  1.000000
   292   41  1.000000
   292   42  1.000000
   292   43  1.000000
   292   44  1.000000
   292   45  1.000000
   292   46  1.000000
   292   47  1.000000
   292   48  1.000000
   292   49  1.000000
   292   50  1.000000
   292   51  1.000000
   292   52  1.000000
   292   53  1.000000
   292   54  1.000000
   292   55  1.000000
   292   56  1.000000
   292   57  1.000000
   292   58  1.000000
   292   59  1.000000
   292   60  1.000000
   292   61  1.000000
   292   62  1.000000
   292   63  1.000000
   292   64  1.000000
   293    1  1.000000
   293    2  1.000000
   293    3  1.000000
   293    4  1.000000
   293    5  1.000000
   293    6  1.000000
   293    7  1.000000
   293    8  1.000000
   293    9  1.000000
   293   10  1.000000
   293   11  1.000000
   293   12  1.000000
   293   13  1.000000
   293   14  1.000000
   293   15  1.000000
   293   16  1.000000
   293   17  1.000000
   293   18  1.000000
   293   19  1.000000
   293   20  1.000000
   293   21  1.000000
   293   22  1.000000
   293   23  1.000000
   293   24  1.000000
   293   25  1.000000
   293   26  1.000000
   293   27  1.000000
   293   28  1.000000
   293   29  1.000000
   293   30  1.000000
   293   31  1.000000
   293   32  1.000000
   293   35  1.000000
   293   36  1.000000
   293   37  1.000000
   293   38  1.000000
   293   39  1.000000
   293   40  1.000000
   293   41  1.000000
   293   42  1.000000
   293   43  1.000000
   293   44  1.000000
   293   45  1.000000
   293   46  1.000000
   293   47  1.000000
   293   48  1.000000
   293   49  1.000000
   293   50  1.000000
   293   51  1.000000
   293   52  1.000000
   293   53  1.000000
   293   54  1.000000
   293   55  1.000000
   293   56  1.000000
   293   57  1.000000
   293   58  1.000000
   293   59  1.000000
   293   60  1.000000
   293   61  1.000000
   293   62  1.000000
   293   63  1.000000
   293   64  1.000000
   294    1  1.000000
   294    2  1.000000
   294    3  1.000000
   294    4  1.000000
   294    5  1.000000
   294    6  1.000000
   294    7  1.000000
   294    8  1.000000
   294    9  1.000000
   294   10  1.000000
   294   11  1.000000
   294   12  1.000000
   294   13  1.000000
   294   14  1.000000
   294   15  1.000000
   294   16  1.000000
   294   17  1.000000
   294   18  1.000000
   294   19  1.000000
   294   20  1.000000
   294   21  1.000000
   294   22  1.000000
   294   23  1.000000
   294   24  1.000000
   294   25  1.000000
   294   26  1.000000
   294   27  1.000000
   294   28  1.000000
   294   29  1.000000
   294   30  1.000000
   294   31  1.000000
   294   32  1.000000
   294   34  1.000000
   294   35  1.000000
   294   36  1.000000
   294   37  1.000000
   294   38  1.000000
   294   39  1.000000
   294   40  1.000000
   294   41  1.000000
   294   42  1.000000
   294   43  1.000000
   294   44  1.000000
   294   45  1.000000
   294   46  1.000000
   294   47  1.000000
   294   48  1.000000
   294   49  1.000000
   294   50  1.000000
   294   51  1.000000
   294   52  1.000000
   294   53  1.000000
   294   54  1.000000
   294   55  1.000000
   294   56  1.000000
   294   57  1.000000
   294   58  1.000000
   294   59  1.000000
   294   60  1.000000
   294   61  1.000000
   294   62  1.000000
   294   63  1.000000
   294   64  1.000000
   295    1  1.000000
   295    2  1.000000
   295    3  1.000000
   295    4  1.000000
   295    5  1.000000
   295    6  1.000000
   295    7  1.000000
   295    8  1.000000
   295    9  1.000000
   295   10  1.000000
   295   11  1.000000
   295   12  1.000000
   295   13  1.000000
   295   14  1.000000
   295   15  1.000000
   295   16  1.000000
   295   17  1.000000
   295   18  1.000000
   295   19  1.000000
   295   20  1.000000
   295   21  1.000000
   295   22  1.000000
   295   23  1.000000
   295   24  1.000000
   295   25  1.000000
   295   26  1.000000
   295   27  1.000000
   295   28  1.000000
   295   29  1.000000
   295   30  1.000000
   295   31  1.000000
   295   32  1.000000
   295   34  1.000000
   295   35  1.000000
   295   36  1.000000
   295   37  1.000000
   295   38  1.000000
   295   39  1.000000
   295   40  1.000000
   295   41  1.000000
   295   42  1.000000
   295   43  1.000000
   295   44  1.000000
   295   45  1.000000
   295   46  1.000000
   295   47  1.000000
   295   48  1.000000
   295   49  1.000000
   295   50  1.000000
   295   51  1.000000
   295   52  1.000000
   295   53  1.000000
   295   54  1.000000
   295   55  1.000000
   295   56  1.000000
   295   57  1.000000
   295   58  1.000000
   295   59  1.000000
   295   60  1.000000
   295   61  1.000000
   295   62  1.000000
   295   63  1.000000
   295   64  1.000000
   296    1  1.000000
   296    2  1.000000
   296    3  1.000000
   296    4  1.000000
   296    5  1.000000
   296    6  1.000000
   296    7  1.000000
   296    8  1.000000
   296    9  1.000000
   296   10  1.000000
   296   11  1.000000
   296   12  1.000000
   296   13  1.000000
   296   14  1.000000
   296   15  1.000000
   296   16  1.000000
   296   17  1.000000
   296   18  1.000000
   296   19  1.000000
   296   20  1.000000
   296   21  1.000000
   296   22  1.000000
   296   23  1.000000
   296   24  1.000000
   296   25  1.000000
   296   26  1.000000
   296   27  1.000000
   296   28  1.000000
   296   29  1.000000
   296   30  1.000000
   296   31  1.000000
   296   32  1.000000
   296   34  1.000000
   296   35  1.000000
   296   36  1.000000
   296   37  1.000000
   296   38  1.000000
   296   39  1.000000
   296   40  1.000000
   296   41  1.000000
   296   42  1.000000
   296   43  1.000000
   296   44  1.000000
   296   45  1.000000
   296   46  1.000000
   296   47  1.000000
   296   48  1.000000
   296   49  1.000000
   296   50  1.000000
   296   51  1.000000
   296   52  1.000000
   296   53  1.000000
   296   54  1.000000
   296   55  1.000000
   296   56  1.000000
   296   57  1.000000
   296   58  1.000000
   296   59  1.000000
   296   60  1.000000
   296   61  1.000000
   296   62  1.000000
   296   63  1.000000
   296   64  1.000000
   297    1  1.000000
   297    2  1.000000
   297    3  1.000000
   297    4  1.000000
   297    5  1.000000
   297    6  1.000000
   297    7  1.000000
   297    8  1.000000
   297    9  1.000000
   297   10  1.000000
   297   11  1.000000
   297   12  1.000000
   297   13  1.000000
   297   14  1.000000
   297   15  1.000000
   297   16  1.000000
   297   17  1.000000
   297   18  1.000000
   297   19  1.000000
   297   20  1.000000
   297   21  1.000000
   297   22  1.000000
   297   23  1.000000
   297   24  1.000000
   297   25  1.000000
   297   26  1.000000
   297   27  1.000000
   297   28  1.000000
   297   29  1.000000
   297   30  1.000000
   297   31  1.000000
   297   32  1.000000
   297   34  1.000000
   297   35  1.000000
   297   36  1.000000
   297   37  1.000000
   297   38  1.000000
   297   39  1.000000
   297   40  1.000000
   297   41  1.000000
   297   42  1.000000
   297   43  1.000000
   297   44  1.000000
   297   45  1.000000
   297   46  1.000000
   297   47  1.000000
   297   48  1.000000
   297   49  1.000000
   297   50  1.000000
   297   51  1.000000
   297   52  1.000000
   297   53  1.000000
   297   54  1.000000
   297   55  1.000000
   297   56  1.000000
   297   57  1.000000
   297   58  1.000000
   297   59  1.000000
   297   60  1.000000
   297   61  1.000000
   297   62  1.000000
   297   63  1.000000
   297   64  1.000000
   298    1  1.000000
   298    2  1.000000
   298    3  1.000000
   298    4  1.000000
   298    5  1.000000
   298    6  1.000000
   298    7  1.000000
   298    8  1.000000
   298    9  1.000000
   298   10  1.000000
   298   11  1.000000
   298   12  1.000000
   298   13  1.000000
   298   14  1.000000
   298   15  1.000000
   298   16  1.000000
   298   17  1.000000
   298   18  1.000000
   298   19  1.000000
   298   20  1.000000
   298   21  1.000000
   298   22  1.000000
   298   23  1.000000
   298   24  1.000000
   298   25  1.000000
   298   26  1.000000
   298   27  1.000000
   298   28  1.000000
   298   29  1.000000
   298   30  1.000000
   298   31  1.000000
   298   32  1.000000
   298   34  1.000000
   298   35  1.000000
   298   36  1.000000
   298   37  1.000000
   298   38  1.000000
   298   39  1.000000
   298   40  1.000000
   298   41  1.000000
   298   42  1.000000
   298   43  1.000000
   298   44  1.000000
   298   45  1.000000
   298   46  1.000000
   298   47  1.000000
   298   48  1.000000
   298   49  1.000000
   298   50  1.000000
   298   51  1.000000
   298   52  1.000000
   298   53  1.000000
   298   54  1.000000
   298   55  1.000000
   298   56  1.000000
   298   57  1.000000
   298   58  1.000000
   298   59  1.000000
   298   60  1.000000
   298   61  1.000000
   298   62  1.000000
   298   63  1.000000
   298   64  1.000000
   299    1  1.000000
   299    2  1.000000
   299    3  1.000000
   299    4  1.000000
   299    5  1.000000
   299    6  1.000000
   299    7  1.000000
   299    8  1.000000
   299    9  1.000000
   299   10  1.000000
   299   11  1.000000
   299   12  1.000000
   299   13  1.000000
   299   14  1.000000
   299   15  1.000000
   299   16  1.000000
   299   17  1.000000
   299   18  1.000000
   299   19  1.000000
   299   20  1.000000
   299   21  1.000000
   299   22  1.000000
   299   23  1.000000
   299   24  1.000000
   299   25  1.000000
   299   26  1.000000
   299   27  1.000000
   299   28  1.000000
   299   29  1.000000
   299   30  1.000000
   299   31  1.000000
   299   32  1.000000
   299   34  1.000000
   299   35  1.000000
   299   36  1.000000
   299   37  1.000000
   299   38  1.000000
   299   39  1.000000
   299   40  1.000000
   299   41  1.000000
   299   42  1.000000
   299   43  1.000000
   299   44  1.000000
   299   45  1.000000
   299   46  1.000000
   299   47  1.000000
   299   48  1.000000
   299   49  1.000000
   299   50  1.000000
   299   51  1.000000
   299   52  1.000000
   299   53  1.000000
   299   54  1.000000
   299   55  1.000000
   299   56  1.000000
   299   57  1.000000
   299   58  1.000000
   299   59  1.000000
   299   60  1.000000
   299   61  1.000000
   299   62  1.000000
   299   63  1.000000
   299   64  1.000000
   300    1  1.000000
   300    2  1.000000
   300    3  1.000000
   300    4  1.000000
   300    5  1.000000
   300    6  1.000000
   300    7  1.000000
   300    8  1.000000
   300    9  1.000000
   300   10  1.000000
   300   11  1.000000
   300   12  1.000000
   300   13  1.000000
   300   14  1.000000
   300   15  1.000000
   300   16  1.000000
   300   17  1.000000
   300   18  1.000000
   300   19  1.000000
   300   20  1.000000
   300   21  1.000000
   300   22  1.000000
   300   23  1.000000
   300   24  1.000000
   300   25  1.000000
   300   26  1.000000
   300   27  1.000000
   300   28  1.000000
   300   29  1.000000
   300   30  1.000000
   300   31  1.000000
   300   32  1.000000
   300   34  1.000000
   300   35  1.000000
   300   36  1.000000
   300   37  1.000000
   300   38  1.000000
   300   39  1.000000
   300   40  1.000000
   300   41  1.000000
   300   42  1.000000
   300   43  1.000000
   300   44  1.000000
   300   45  1.000000
   300   46  1.000000
   300   47  1.000000
   300   48  1.000000
   300   49  1.000000
   300   50  1.000000
   300   51  1.000000
   300   52  1.000000
   300   53  1.000000
   300   54  1.000000
   300   55  1.000000
   300   56  1.000000
   300   57  1.000000
   300   58  1.000000
   300   59  1.000000
   300   60  1.000000
   300   61  1.000000
   300   62  1.000000
   300   63  1.000000
   300   64  1.000000
   301   47       nan
   302   47       nan
   303   47       nan
   304   47       nan
   305   47       nan
   306    1  1.000000
   306    2  1.000000
   306    3  1.000000
   306    4  1.000000
   306    5  1.000000
   306    6  1.000000
   306    7  1.000000
   306    8  1.000000
   306    9  1.000000
   306   10  1.000000
   306   11  1.000000
   306   12  1.000000
   306   13  1.000000
   306   14  1.000000
   306   15  1.000000
   306   16  1.000000
   306   17  1.000000
   306   18  1.000000
   306   19  1.000000
   306   20  1.000000
   306   21  1.000000
   306   22  1.000000
   306   23  1.000000
   306   24  1.000000
   306   25  1.000000
   306   26  1.000000
   306   27  1.000000
   306   28  1.000000
   306   29  1.000000
   306   30  1.000000
   306   31  1.000000
   306   32  1.000000
   306   34  1.000000
   306   35  1.000000
   306   36  1.000000
   306   37  1.000000
   306   38  1.000000
   306   39  1.000000
   306   40  1.000000
   306   41  1.000000
   306   42  1.000000
   306   43  1.000000
   306   44  1.000000
   306   45  1.000000
   306   46  1.000000
   306   47  1.000000
   306   48  1.000000
   306   49  1.000000
   306   50  1.000000
   306   51  1.000000
   306   52  1.000000
   306   53  1.000000
   306   54  1.000000
   306   55  1.000000
   306   56  1.000000
   306   57  1.000000
   306   58  1.000000
   306   59  1.000000
   306   60  1.000000
   306   61  1.000000
   306   62  1.000000
   306   63  1.000000
   306   64  1.000000
   307    1  1.000000
   307    2  1.000000
   307    3  1.000000
   307    4  1.000000
   307    5  1.000000
   307    6  1.000000
   307    7  1.000000
   307    8  1.000000
   307    9  1.000000
   307   10  1.000000
   307   11  1.000000
   307   12  1.000000
   307   13  1.000000
   307   14  1.000000
   307   15  1.000000
   307   16  1.000000
   307   17  1.000000
   307   18  1.000000
   307   19  1.000000
   307   20  1.000000
   307   21  1.000000
   307   22  1.000000
   307   23  1.000000
   307   24  1.000000
   307   25  1.000000
   307   26  1.000000
   307   27  1.000000
   307   28  1.000000
   307   29  1.000000
   307   30  1.000000
   307   31  1.000000
   307   32  1.000000
   307   34  1.000000
   307   35  1.000000
   307   36  1.000000
   307   37  1.000000
   307   38  1.000000
   307   39  1.000000
   307   40  1.000000
   307   41  1.000000
   307   42  1.000000
   307   43  1.000000
   307   44  1.000000
   307   45  1.000000
   307   46  1.000000
   307   47  1.000000
   307   48  1.000000
   307   49  1.000000
   307   50  1.000000
   307   51  1.000000
   307   52  1.000000
   307   53  1.000000
   307   54  1.000000
   307   55  1.000000
   307   56  1.000000
   307   57  1.000000
   307   58  1.000000
   307   59  1.000000
   307   60  1.000000
   307   61  1.000000
   307   62  1.000000
   307   63  1.000000
   307   64  1.000000
   308    1  1.000000
   308    2  1.000000
   308    3  1.000000
   308    4  1.000000
   308    5  1.000000
   308    6  1.000000
   308    7  1.000000
   308    8  1.000000
   308    9  1.000000
   308   10  1.000000
   308   11  1.000000
   308   12  1.000000
   308   13  1.000000
   308   14  1.000000
   308   15  1.000000
   308   16  1.000000
   308   17  1.000000
   308   18  1.000000
   308   19  1.000000
   308   20  1.000000
   308   21  1.000000
   308   22  1.000000
   308   23  1.000000
   308   24  1.000000
   308   25  1.000000
   308   26  1.000000
   308   27  1.000000
   308   28  1.000000
   308   29  1.000000
   308   30  1.000000
   308   31  1.000000
   308   32  1.000000
   308   34  1.000000
   308   35  1.000000
   308   36  1.000000
   308   37  1.000000
   308   38  1.000000
   308   39  1.000000
   308   40  1.000000
   308   41  1.000000
   308   42  1.000000
   308   43  1.000000
   308   44  1.000000
   308   45  1.000000
   308   46  1.000000
   308   47  1.000000
   308   48  1.000000
   308   49  1.000000
   308   50  1.000000
   308   51  1.000000
   308   52  1.000000
   308   53  1.000000
   308   54  1.000000
   308   55  1.000000
   308   56  1.000000
   308   57  1.000000
   308   58  1.000000
   308   59  1.000000
   308   60  1.000000
   308   61  1.000000
   308   62  1.000000
   308   63  1.000000
   308   64  1.000000
   309    1  1.000000
   309    2  1.000000
   309    3  1.000000
   309    4  1.000000
   309    5  1.000000
   309    6  1.000000
   309    7  1.000000
   309    8  1.000000
   309    9  1.000000
   309   10  1.000000
   309   11  1.000000
   309   12  1.000000
   309   13  1.000000
   309   14  1.000000
   309   15  1.000000
   309   16  1.000000
   309   17  1.000000
   309   18  1.000000
   309   19  1.000000
   309   20  1.000000
   309   21  1.000000
   309   22  1.000000
   309   23  1.000000
   309   24  1.000000
   309   25  1.000000
   309   26  1.000000
   309   27  1.000000
   309   28  1.000000
   309   29  1.000000
   309   30  1.000000
   309   31  1.000000
   309   32  1.000000
   309   34  1.000000
   309   35  1.000000
   309   36  1.000000
   309   37  1.000000
   309   38  1.000000
   309   39  1.000000
   309   40  1.000000
   309   41  1.000000
   309   42  1.000000
   309   43  1.000000
   309   44  1.000000
   309   45  1.000000
   309   46  1.000000
   309   47  1.000000
   309   48  1.000000
   309   49  1.000000
   309   50  1.000000
   309   51  1.000000
   309   52  1.000000
   309   53  1.000000
   309   54  1.000000
   309   55  1.000000
   309   56  1.000000
   309   57  1.000000
   309   58  1.000000
   309   59  1.000000
   309   60  1.000000
   309   61  1.000000
   309   62  1.000000
   309   63  1.000000
   309   64  1.000000
   310    1  1.000000
   310    2  1.000000
   310    3  1.000000
   310    4  1.000000
   310    5  1.000000
   310    6  1.000000
   310    7  1.000000
   310    8  1.000000
   310    9  1.000000
   310   10  1.000000
   310   11  1.000000
   310   12  1.000000
   310   13  1.000000
   310   14  1.000000
   310   15  1.000000
   310   16  1.000000
   310   17  1.000000
   310   18  1.000000
   310   19  1.000000
   310   20  1.000000
   310   21  1.000000
   310   22  1.000000
   310   23  1.000000
   310   24  1.000000
   310   25  1.000000
   310   26  1.000000
   310   27  1.000000
   310   28  1.000000
   310   29  1.000000
   310   30  1.000000
   310   31  1.000000
   310   32  1.000000
   310   34  1.000000
   310   35  1.000000
   310   36  1.000000
   310   37  1.000000
   310   38  1.000000
   310   39  1.000000
   310   40  1.000000
   310   41  1.000000
   310   42  1.000000
   310   43  1.000000
   310   44  1.000000
   310   45  1.000000
   310   46  1.000000
   310   47  1.000000
   310   48  1.000000
   310   49  1.000000
   310   50  1.000000
   310   51  1.000000
   310   52  1.000000
   310   53  1.000000
   310   54  1.000000
   310   55  1.000000
   310   56  1.000000
   310   57  1.000000
   310   58  1.000000
   310   59  1.000000
   310   60  1.000000
   310   61  1.000000
   310   62  1.000000
   310   63  1.000000
   310   64  1.000000
   311    1  1.000000
   311    2  1.000000
   311    3  1.000000
   311    4  1.000000
   311    5  1.000000
   311    6  1.000000
   311    7  1.000000
   311    8  1.000000
   311    9  1.000000
   311   10  1.000000
   311   11  1.000000
   311   12  1.000000
   311   13  1.000000
   311   14  1.000000
   311   15  1.000000
   311   16  1.000000
   311   17  1.000000
   311   18  1.000000
   311   19  1.000000
   311   20  1.000000
   311   21  1.000000
   311   22  1.000000
   311   23  1.000000
   311   24  1.000000
   311   25  1.000000
   311   26  1.000000
   311   27  1.000000
   311   28  1.000000
   311   29  1.000000
   311   30  1.000000
   311   31  1.000000
   311   32  1.000000
   311   34  1.000000
   311   35  1.000000
   311   36  1.000000
   311   37  1.000000
   311   38  1.000000
   311   39  1.000000
   311   40  1.000000
   311   41  1.000000
   311   42  1.000000
   311   43  1.000000
   311   44  1.000000
   311   45  1.000000
   311   46  1.000000
   311   47  1.000000
   311   48  1.000000
   311   49  1.000000
   311   50  1.000000
   311   51  1.000000
   311   52  1.000000
   311   53  1.000000
   311   54  1.000000
   311   55  1.000000
   311   56  1.000000
   311   57  1.000000
   311   58  1.000000
   311   59  1.000000
   311   60  1.000000
   311   61  1.000000
   311   62  1.000000
   311   63  1.000000
   311   64  1.000000
   312    1  1.000000
   312    2  1.000000
   312    3  1.000000
   312    4  1.000000
   312    5  1.000000
   312    6  1.000000
   312    7  1.000000
   312    8  1.000000
   312    9  1.000000
   312   10  1.000000
   312   11  1.000000
   312   12  1.000000
   312   13  1.000000
   312   14  1.000000
   312   15  1.000000
   312   16  1.000000
   312   17  1.000000
   312   18  1.000000
   312   19  1.000000
   312   20  1.000000
   312   21  1.000000
   312   22  1.000000
   312   23  1.000000
   312   24  1.000000
   312   25  1.000000
   312   26  1.000000
   312   27  1.000000
   312   28  1.000000
   312   29  1.000000
   312   30  1.000000
   312   31  1.000000
   312   32  1.000000
   312   34  1.000000
   312   35  1.000000
   312   36  1.000000
   312   37  1.000000
   312   38  1.000000
   312   39  1.000000
   312   40  1.000000
   312   41  1.000000
   312   42  1.000000
   312   43  1.000000
   312   44  1.000000
   312   45  1.000000
   312   46  1.000000
   312   47  1.000000
   312   48  1.000000
   312   49  1.000000
   312   50  1.000000
   312   51  1.000000
   312   52  1.000000
   312   53  1.000000
   312   54  1.000000
   312   55  1.000000
   312   56  1.000000
   312   57  1.000000
   312   58  1.000000
   312   59  1.000000
   312   60  1.000000
   312   61  1.000000
   312   62  1.000000
   312   63  1.000000
   312   64  1.000000
   313    1  1.000000
   313    2  1.000000
   313    3  1.000000
   313    4  1.000000
   313    5  1.000000
   313    6  1.000000
   313    7  1.000000
   313    8  1.000000
   313    9  1.000000
   313   10  1.000000
   313   11  1.000000
   313   12  1.000000
   313   13  1.000000
   313   14  1.000000
   313   15  1.000000
   313   16  1.000000
   313   17  1.000000
   313   18  1.000000
   313   19  1.000000
   313   20  1.000000
   313   21  1.000000
   313   22  1.000000
   313   23  1.000000
   313   24  1.000000
   313   25  1.000000
   313   26  1.000000
   313   27  1.000000
   313   28  1.000000
   313   29  1.000000
   313   30  1.000000
   313   31  1.000000
   313   32  1.000000
   313   34  1.000000
   313   35  1.000000
   313   36  1.000000
   313   37  1.000000
   313   38  1.000000
   313   39  1.000000
   313   40  1.000000
   313   41  1.000000
   313   42  1.000000
   313   43  1.000000
   313   44  1.000000
   313   45  1.000000
   313   46  1.000000
   313   47  1.000000
   313   48  1.000000
   313   49  1.000000
   313   50  1.000000
   313   51  1.000000
   313   52  1.000000
   313   53  1.000000
   313   54  1.000000
   313   55  1.000000
   313   56  1.000000
   313   57  1.000000
   313   58  1.000000
   313   59  1.000000
   313   60  1.000000
   313   61  1.000000
   313   62  1.000000
   313   63  1.000000
   313   64  1.000000
   314    1  1.000000
   314    2  1.000000
   314    3  1.000000
   314    4  1.000000
   314    5  1.000000
   314    6  1.000000
   314    7  1.000000
   314    8  1.000000
   314    9  1.000000
   314   10  1.000000
   314   11  1.000000
   314   12  1.000000
   314   13  1.000000
   314   14  1.000000
   314   15  1.000000
   314   16  1.000000
   314   17  1.000000
   314   18  1.000000
   314   19  1.000000
   314   20  1.000000
   314   21  1.000000
   314   22  1.000000
   314   23  1.000000
   314   24  1.000000
   314   25  1.000000
   314   26  1.000000
   314   27  1.000000
   314   28  1.000000
   314   29  1.000000
   314   30  1.000000
   314   31  1.000000
   314   32  1.000000
   314   34  1.000000
   314   35  1.000000
   314   36  1.000000
   314   37  1.000000
   314   38  1.000000
   314   39  1.000000
   314   40  1.000000
   314   41  1.000000
   314   42  1.000000
   314   43  1.000000
   314   44  1.000000
   314   45  1.000000
   314   46  1.000000
   314   47  1.000000
   314   48  1.000000
   314   49  1.000000
   314   50  1.000000
   314   51  1.000000
   314   52  1.000000
   314   53  1.000000
   314   54  1.000000
   314   55  1.000000
   314   56  1.000000
   314   57  1.000000
   314   58  1.000000
   314   59  1.000000
   314   60  1.000000
   314   61  1.000000
   314   62  1.000000
   314   63  1.000000
   314   64  1.000000
   315    1  1.000000
   315    2  1.000000
   315    3  1.000000
   315    4  1.000000
   315    5  1.000000
   315    6  1.000000
   315    7  1.000000
   315    8  1.000000
   315    9  1.000000
   315   10  1.000000
   315   11  1.000000
   315   12  1.000000
   315   13  1.000000
   315   14  1.000000
   315   15  1.000000
   315   16  1.000000
   315   17  1.000000
   315   18  1.000000
   315   19  1.000000
   315   20  1.000000
   315   21  1.000000
   315   22  1.000000
   315   23  1.000000
   315   24  1.000000
   315   25  1.000000
   315   26  1.000000
   315   27  1.000000
   315   28  1.000000
   315   29  1.000000
   315   30  1.000000
   315   31  1.000000
   315   32  1.000000
   315   34  1.000000
   315   35  1.000000
   315   36  1.000000
   315   37  1.000000
   315   38  1.000000
   315   39  1.000000
   315   40  1.000000
   315   41  1.000000
   315   42  1.000000
   315   43  1.000000
   315   44  1.000000
   315   45  1.000000
   315   46  1.000000
   315   47  1.000000
   315   48  1.000000
   315   49  1.000000
   315   50  1.000000
   315   51  1.000000
   315   52  1.000000
   315   53  1.000000
   315   54  1.000000
   315   55  1.000000
   315   56  1.000000
   315   57  1.000000
   315   58  1.000000
   315   59  1.000000
   315   60  1.000000
   315   61  1.000000
   315   62  1.000000
   315   63  1.000000
   315   64  1.000000
   316    1  1.000000
   316    2  1.000000
   316    3  1.000000
   316    4  1.000000
   316    5  1.000000
   316    6  1.000000
   316    7  1.000000
   316    8  1.000000
   316    9  1.000000
   316   10  1.000000
   316   11  1.000000
   316   12  1.000000
   316   13  1.000000
   316   14  1.000000
   316   15  1.000000
   316   16  1.000000
   316   17  1.000000
   316   18  1.000000
   316   19  1.000000
   316   20  1.000000
   316   21  1.000000
   316   22  1.000000
   316   23  1.000000
   316   24  1.000000
   316   25  1.000000
   316   26  1.000000
   316   27  1.000000
   316   28  1.000000
   316   29  1.000000
   316   30  1.000000
   316   31  1.000000
   316   32  1.000000
   316   34  1.000000
   316   35  1.000000
   316   36  1.000000
   316   37  1.000000
   316   38  1.000000
   316   39  1.000000
   316   40  1.000000
   316   41  1.000000
   316   42  1.000000
   316   43  1.000000
   316   44  1.000000
   316   45  1.000000
   316   46  1.000000
   316   47  1.000000
   316   48  1.000000
   316   49  1.000000
   316   50  1.000000
   316   51  1.000000
   316   52  1.000000
   316   53  1.000000
   316   54  1.000000
   316   55  1.000000
   316   56  1.000000
   316   57  1.000000
   316   58  1.000000
   316   59  1.000000
   316   60  1.000000
   316   61  1.000000
   316   62  1.000000
   316   63  1.000000
   316   64  1.000000
   317   53       nan
   318    1  1.000000
   318    2  1.000000
   318    3  1.000000
   318    4  1.000000
   318    5  1.000000
   318    6  1.000000
   318    7  1.000000
   318    8  1.000000
   318    9  1.000000
   318   10  1.000000
   318   11  1.000000
   318   12  1.000000
   318   13  1.000000
   318   14  1.000000
   318   15  1.000000
   318   16  1.000000
   318   17  1.000000
   318   18  1.000000
   318   19  1.000000
   318   20  1.000000
   318   21  1.000000
   318   22  1.000000
   318   23  1.000000
   318   24  1.000000
   318   25  1.000000
   318   26  1.000000
   318   27  1.000000
   318   28  1.000000
   318   29  1.000000
   318   30  1.000000
   318   31  1.000000
   318   32  1.000000
   318   34  1.000000
   318   35  1.000000
   318   36  1.000000
   318   37  1.000000
   318   38  1.000000
   318   39  1.000000
   318   40  1.000000
   318   41  1.000000
   318   42  1.000000
   318   43  1.000000
   318   44  1.000000
   318   45  1.000000
   318   46  1.000000
   318   47  1.000000
   318   48  1.000000
   318   49  1.000000
   318   50  1.000000
   318   51  1.000000
   318   52  1.000000
   318   53  1.000000
   318   54  1.000000
   318   55  1.000000
   318   56  1.000000
   318   57  1.000000
   318   58  1.000000
   318   59  1.000000
   318   60  1.000000
   318   61  1.000000
   318   62  1.000000
   318   63  1.000000
   318   64  1.000000
   319    1  1.000000
   319    2  1.000000
   319    3  1.000000
   319    4  1.000000
   319    5  1.000000
   319    6  1.000000
   319    7  1.000000
   319    8  1.000000
   319    9  1.000000
   319   10  1.000000
   319   11  1.000000
   319   12  1.000000
   319   13  1.000000
   319   14  1.000000
   319   15  1.000000
   319   16  1.000000
   319   17  1.000000
   319   18  1.000000
   319   19  1.000000
   319   20  1.000000
   319   21  1.000000
   319   22  1.000000
   319   23  1.000000
   319   24  1.000000
   319   25  1.000000
   319   26  1.000000
   319   27  1.000000
   319   28  1.000000
   319   29  1.000000
   319   30  1.000000
   319   31  1.000000
   319   32  1.000000
   319   34  1.000000
   319   35  1.000000
   319   36  1.000000
   319   37  1.000000
   319   38  1.000000
   319   39  1.000000
   319   40  1.000000
   319   41  1.000000
   319   42  1.000000
   319   43  1.000000
   319   44  1.000000
   319   45  1.000000
   319   46  1.000000
   319   47  1.000000
   319   48  1.000000
   319   49  1.000000
   319   50  1.000000
   319   51  1.000000
   319   52  1.000000
   319   53  1.000000
   319   54  1.000000
   319   55  1.000000
   319   56  1.000000
   319   57  1.000000
   319   58  1.000000
   319   59  1.000000
   319   60  1.000000
   319   61  1.000000
   319   62  1.000000
   319   63  1.000000
   319   64  1.000000
   320    1  1.000000
   320    2  1.000000
   320    3  1.000000
   320    4  1.000000
   320    5  1.000000
   320    6  1.000000
   320    7  1.000000
   320    8  1.000000
   320    9  1.000000
   320   10  1.000000
   320   11  1.000000
   320   12  1.000000
   320   13  1.000000
   320   14  1.000000
   320   15  1.000000
   320   16  1.000000
   320   17  1.000000
   320   18  1.000000
   320   19  1.000000
   320   20  1.000000
   320   21  1.000000
   320   22  1.000000
   320   23  1.000000
   320   24  1.000000
   320   25  1.000000
   320   26  1.000000
   320   27  1.000000
   320   28  1.000000
   320   29  1.000000
   320   30  1.000000
   320   31  1.000000
   320   32  1.000000
   320   33  1.000000
   320   34  1.000000
   320   35  1.000000
   320   36  1.000000
   320   37  1.000000
   320   38  1.000000
   320   39  1.000000
   320   40  1.000000
   320   41  1.000000
   320   42  1.000000
   320   43  1.000000
   320   44  1.000000
   320   45  1.000000
   320   46  1.000000
   320   47  1.000000
   320   48  1.000000
   320   49  1.000000
   320   50  1.000000
   320   51  1.000000
   320   52  1.000000
   320   53  1.000000
   320   54  1.000000
   320   55  1.000000
   320   56  1.000000
   320   57  1.000000
   320   58  1.000000
   320   59  1.000000
   320   60  1.000000
   320   61  1.000000
   320   62  1.000000
   320   63  1.000000
   320   64  1.000000
   321    1  1.000000
   321    2  1.000000
   321    3  1.000000
   321    4  1.000000
   321    5  1.000000
   321    6  1.000000
   321    7  1.000000
   321    8  1.000000
   321    9  1.000000
   321   10  1.000000
   321   11  1.000000
   321   12  1.000000
   321   13  1.000000
   321   14  1.000000
   321   15  1.000000
   321   16  1.000000
   321   17  1.000000
   321   18  1.000000
   321   19  1.000000
   321   20  1.000000
   321   21  1.000000
   321   22  1.000000
   321   23  1.000000
   321   24  1.000000
   321   25  1.000000
   321   26  1.000000
   321   27  1.000000
   321   28  1.000000
   321   29  1.000000
   321   30  1.000000
   321   31  1.000000
   321   32  1.000000
   321   33  1.000000
   321   34  1.000000
   321   35  1.000000
   321   36  1.000000
   321   37  1.000000
   321   38  1.000000
   321   39  1.000000
   321   40  1.000000
   321   41  1.000000
   321   42  1.000000
   321   43  1.000000
   321   44  1.000000
   321   45  1.000000
   321   46  1.000000
   321   47  1.000000
   321   48  1.000000
   321   49  1.000000
   321   50  1.000000
   321   51  1.000000
   321   52  1.000000
   321   53  1.000000
   321   54  1.000000
   321   55  1.000000
   321   56  1.000000
   321   57  1.000000
   321   58  1.000000
   321   59  1.000000
   321   60  1.000000
   321   61  1.000000
   321   62  1.000000
   321   63  1.000000
   321   64  1.000000
   322    1  1.000000
   322    2  1.000000
   322    3  1.000000
   322    4  1.000000
   322    5  1.000000
   322    6  1.000000
   322    7  1.000000
   322    8  1.000000
   322    9  1.000000
   322   10  1.000000
   322   11  1.000000
   322   12  1.000000
   322   13  1.000000
   322   14  1.000000
   322   15  1.000000
   322   16  1.000000
   322   17  1.000000
   322   18  1.000000
   322   19  1.000000
   322   20  1.000000
   322   21  1.000000
   322   22  1.000000
   322   23  1.000000
   322   24  1.000000
   322   25  1.000000
   322   26  1.000000
   322   27  1.000000
   322   28  1.000000
   322   29  1.000000
   322   30  1.000000
   322   31  1.000000
   322   32  1.000000
   322   33  1.000000
   322   34  1.000000
   322   35  1.000000
   322   36  1.000000
   322   37  1.000000
   322   38  1.000000
   322   39  1.000000
   322   40  1.000000
   322   41  1.000000
   322   42  1.000000
   322   43  1.000000
   322   44  1.000000
   322   45  1.000000
   322   46  1.000000
   322   47  1.000000
   322   48  1.000000
   322   49  1.000000
   322   50  1.000000
   322   51  1.000000
   322   52  1.000000
   322   53  1.000000
   322   54  1.000000
   322   55  1.000000
   322   56  1.000000
   322   57  1.000000
   322   58  1.000000
   322   59  1.000000
   322   60  1.000000
   322   61  1.000000
   322   62  1.000000
   322   63  1.000000
   322   64  1.000000
   323    1  1.000000
   323    2  1.000000
   323    3  1.000000
   323    4  1.000000
   323    5  1.000000
   323    6  1.000000
   323    7  1.000000
   323    8  1.000000
   323    9  1.000000
   323   10  1.000000
   323   11  1.000000
   323   12  1.000000
   323   13  1.000000
   323   14  1.000000
   323   15  1.000000
   323   16  1.000000
   323   17  1.000000
   323   18  1.000000
   323   19  1.000000
   323   20  1.000000
   323   21  1.000000
   323   22  1.000000
   323   23  1.000000
   323   24  1.000000
   323   25  1.000000
   323   26  1.000000
   323   27  1.000000
   323   28  1.000000
   323   29  1.000000
   323   30  1.000000
   323   31  1.000000
   323   32  1.000000
   323   33  1.000000
   323   34  1.000000
   323   35  1.000000
   323   36  1.000000
   323   37  1.000000
   323   38  1.000000
   323   39  1.000000
   323   40  1.000000
   323   41  1.000000
   323   42  1.000000
   323   43  1.000000
   323   44  1.000000
   323   45  1.000000
   323   46  1.000000
   323   47  1.000000
   323   48  1.000000
   323   49  1.000000
   323   50  1.000000
   323   51  1.000000
   323   52  1.000000
   323   53  1.000000
   323   54  1.000000
   323   55  1.000000
   323   56  1.000000
   323   57  1.000000
   323   58  1.000000
   323   59  1.000000
   323   60  1.000000
   323   61  1.000000
   323   62  1.000000
   323   63  1.000000
   323   64  1.000000
   324    1  0.999516
   324    2  0.999516
   324    3  0.999516
   324    4  0.999516
   324    5  0.999516
   324    6  0.999516
   324    7  0.999516
   324    8  0.999516
   324    9  0.999516
   324   10  0.999516
   324   11  0.999516
   324   12  0.999516
   324   13  0.999516
   324   14  0.999516
   324   15  0.999516
   324   16  0.999516
   324   17  0.999516
   324   18  0.999516
   324   19  0.999516
   324   20  0.999516
   324   21  0.999516
   324   22  0.999516
   324   23  0.999516
   324   24  0.999516
   324   25  0.999516
   324   26  0.999516
   324   27  0.999516
   324   28  0.999516
   324   29  0.999516
   324   30  0.999516
   324   31  0.999516
   324   32  0.999516
   324   33  0.999516
   324   34  0.999516
   324   35  0.999516
   324   36  0.999516
   324   37  0.999516
   324   38  0.999516
   324   39  0.999516
   324   40  0.999516
   324   41  0.999516
   324   42  0.999516
   324   43  0.999516
   324   44  0.999516
   324   45  0.999516
   324   46  0.999516
   324   47  0.999516
   324   48  0.999516
   324   49  0.999516
   324   50  0.990323
   324   51  0.990323
   324   52  0.990323
   324   53  0.999516
   324   54  0.999516
   324   56  0.999516
   324   57  0.999516
   324   58  0.999516
   324   59  0.999516
   324   60  0.999516
   324   61  0.999516
   324   62  0.999516
   324   63  0.999516
   324   64  0.999516
   325    1  0.999524
   325    2  0.999524
   325    3  0.999524
   325    4  0.999524
   325    5  0.999524
   325    6  0.999524
   325    7  0.999524
   325    8  0.999524
   325    9  0.999524
   325   10  0.999524
   325   11  0.999524
   325   12  0.999524
   325   13  0.999524
   325   14  0.999524
   325   15  0.999524
   325   16  0.999524
   325   17  0.999524
   325   18  0.999524
   325   19  0.999524
   325   20  0.999524
   325   21  0.999524
   325   22  0.999524
   325   23  0.999524
   325   24  0.999524
   325   25  0.999524
   325   26  0.999524
   325   27  0.999524
   325   28  0.999524
   325   29  0.999524
   325   30  0.999524
   325   31  0.999524
   325   32  0.999524
   325   33  0.999524
   325   34  0.999524
   325   35  0.999524
   325   36  0.999524
   325   37  0.999524
   325   38  0.999524
   325   39  0.999524
   325   40  0.999524
   325   41  0.999524
   325   42  0.999524
   325   43  0.999524
   325   44  0.999524
   325   45  0.999524
   325   46  0.999524
   325   47  0.999524
   325   48  0.999524
   325   49  0.999524
   325   50  0.990317
   325   51  0.990317
   325   52  0.990317
   325   53  0.999524
   325   54  0.999524
   325   55  0.999524
   325   56  0.999524
   325   57  0.999524
   325   58  0.999524
   325   59  0.999524
   325   60  0.999524
   325   61  0.999524
   325   62  0.999524
   325   63  0.999524
   325   64  0.999524
   326    1  1.000000
   326    2  1.000000
   326    3  1.000000
   326    4  1.000000
   326    5  1.000000
   326    6  1.000000
   326    7  1.000000
   326    8  1.000000
   326    9  1.000000
   326   10  1.000000
   326   11  1.000000
   326   12  1.000000
   326   13  1.000000
   326   14  1.000000
   326   15  1.000000
   326   16  1.000000
   326   17  1.000000
   326   18  1.000000
   326   19  1.000000
   326   20  1.000000
   326   21  1.000000
   326   22  1.000000
   326   23  1.000000
   326   24  1.000000
   326   25  1.000000
   326   26  1.000000
   326   27  1.000000
   326   28  1.000000
   326   29  1.000000
   326   30  1.000000
   326   31  1.000000
   326   32  1.000000
   326   33  1.000000
   326   34  1.000000
   326   35  1.000000
   326   36  1.000000
   326   37  1.000000
   326   38  1.000000
   326   39  1.000000
   326   40  1.000000
   326   41  1.000000
   326   42  1.000000
   326   43  1.000000
   326   44  1.000000
   326   45  1.000000
   326   46  1.000000
   326   47  1.000000
   326   48  1.000000
   326   53  1.000000
   326   54  1.000000
   326   55  1.000000
   326   56  1.000000
   326   57  1.000000
   326   58  1.000000
   326   59  1.000000
   326   60  1.000000
   326   61  1.000000
   326   62  1.000000
   326   63  1.000000
   326   64  1.000000
   327    1  1.000000
   327    2  1.000000
   327    3  1.000000
   327    4  1.000000
   327    5  1.000000
   327    6  1.000000
   327    7  1.000000
   327    8  1.000000
   327    9  1.000000
   327   10  1.000000
   327   11  1.000000
   327   12  1.000000
   327   13  1.000000
   327   14  1.000000
   327   15  1.000000
   327   16  1.000000
   327   17  1.000000
   327   18  1.000000
   327   19  1.000000
   327   20  1.000000
   327   21  1.000000
   327   22  1.000000
   327   23  1.000000
   327   24  1.000000
   327   25  1.000000
   327   26  1.000000
   327   27  1.000000
   327   28  1.000000
   327   29  1.000000
   327   30  1.000000
   327   31  1.000000
   327   32  1.000000
   327   33  1.000000
   327   34  1.000000
   327   35  1.000000
   327   36  1.000000
   327   37  1.000000
   327   38  1.000000
   327   39  1.000000
   327   40  1.000000
   327   41  1.000000
   327   42  1.000000
   327   43  1.000000
   327   44  1.000000
   327   45  1.000000
   327   46  1.000000
   327   47  1.000000
   327   48  1.000000
   327   49  1.000000
   327   50  1.000000
   327   51  1.000000
   327   52  1.000000
   327   53  1.000000
   327   54  1.000000
   327   55  1.000000
   327   56  1.000000
   327   57  1.000000
   327   58  1.000000
   327   59  1.000000
   327   60  1.000000
   327   61  1.000000
   327   62  1.000000
   327   63  1.000000
   327   64  1.000000
   328    1  1.000000
   328    2  1.000000
   328    3  1.000000
   328    4  1.000000
   328    5  1.000000
   328    6  1.000000
   328    7  1.000000
   328    8  1.000000
   328    9  1.000000
   328   10  1.000000
   328   11  1.000000
   328   12  1.000000
   328   13  1.000000
   328   14  1.000000
   328   15  1.000000
   328   16  1.000000
   328   17  1.000000
   328   18  1.000000
   328   19  1.000000
   328   20  1.000000
   328   21  1.000000
   328   22  1.000000
   328   23  1.000000
   328   24  1.000000
   328   25  1.000000
   328   26  1.000000
   328   27  1.000000
   328   28  1.000000
   328   29  1.000000
   328   30  1.000000
   328   31  1.000000
   328   32  1.000000
   328   33  1.000000
   328   34  1.000000
   328   35  1.000000
   328   36  1.000000
   328   37  1.000000
   328   38  1.000000
   328   39  1.000000
   328   40  1.000000
   328   41  1.000000
   328   42  1.000000
   328   43  1.000000
   328   44  1.000000
   328   45  1.000000
   328   46  1.000000
   328   47  1.000000
   328   48  1.000000
   328   49  1.000000
   328   50  1.000000
   328   51  1.000000
   328   52  1.000000
   328   53  1.000000
   328   54  1.000000
   328   55  1.000000
   328   56  1.000000
   328   57  1.000000
   328   58  1.000000
   328   59  1.000000
   328   60  1.000000
   328   61  1.000000
   328   62  1.000000
   328   63  1.000000
   328   64  1.000000
   329    1  1.000000
   329    2  1.000000
   329    3  1.000000
   329    4  1.000000
   329    5  1.000000
   329    6  1.000000
   329    7  1.000000
   329    8  1.000000
   329    9  1.000000
   329   10  1.000000
   329   11  1.000000
   329   12  1.000000
   329   13  1.000000
   329   14  1.000000
   329   15  1.000000
   329   16  1.000000
   329   17  1.000000
   329   18  1.000000
   329   19  1.000000
   329   20  1.000000
   329   21  1.000000
   329   22  1.000000
   329   23  1.000000
   329   24  1.000000
   329   25  1.000000
   329   26  1.000000
   329   27  1.000000
   329   28  1.000000
   329   29  1.000000
   329   30  1.000000
   329   31  1.000000
   329   32  1.000000
   329   33  1.000000
   329   34  1.000000
   329   35  1.000000
   329   36  1.000000
   329   37  1.000000
   329   38  1.000000
   329   39  1.000000
   329   40  1.000000
   329   41  1.000000
   329   42  1.000000
   329   43  1.000000
   329   44  1.000000
   329   45  1.000000
   329   46  1.000000
   329   47  1.000000
   329   48  1.000000
   329   49  1.000000
   329   50  1.000000
   329   51  1.000000
   329   52  1.000000
   329   53  1.000000
   329   54  1.000000
   329   55  1.000000
   329   56  1.000000
   329   57  1.000000
   329   58  1.000000
   329   59  1.000000
   329   60  1.000000
   329   61  1.000000
   329   62  1.000000
   329   63  1.000000
   329   64  1.000000
   330    1  1.000000
   330    2  1.000000
   330    3  1.000000
   330    4  1.000000
   330    5  1.000000
   330    6  1.000000
   330    7  1.000000
   330    8  1.000000
   330    9  1.000000
   330   10  1.000000
   330   11  1.000000
   330   12  1.000000
   330   13  1.000000
   330   14  1.000000
   330   15  1.000000
   330   16  1.000000
   330   17  1.000000
   330   18  1.000000
   330   19  1.000000
   330   20  1.000000
   330   21  1.000000
   330   22  1.000000
   330   23  1.000000
   330   24  1.000000
   330   25  1.000000
   330   26  1.000000
   330   27  1.000000
   330   28  1.000000
   330   29  1.000000
   330   30  1.000000
   330   31  1.000000
   330   32  1.000000
   330   33  1.000000
   330   34  1.000000
   330   35  1.000000
   330   36  1.000000
   330   37  1.000000
   330   38  1.000000
   330   39  1.000000
   330   40  1.000000
   330   41  1.000000
   330   42  1.000000
   330   43  1.000000
   330   44  1.000000
   330   45  1.000000
   330   46  1.000000
   330   47  1.000000
   330   48  1.000000
   330   49  1.000000
   330   50  1.000000
   330   51  1.000000
   330   52  1.000000
   330   53  1.000000
   330   54  1.000000
   330   55  1.000000
   330   56  1.000000
   330   57  1.000000
   330   58  1.000000
   330   59  1.000000
   330   60  1.000000
   330   61  1.000000
   330   62  1.000000
   330   63  1.000000
   330   64  1.000000
   331    1  1.000000
   331    2  1.000000
   331    3  1.000000
   331    4  1.000000
   331    5  1.000000
   331    6  1.000000
   331    7  1.000000
   331    8  1.000000
   331    9  1.000000
   331   10  1.000000
   331   11  1.000000
   331   12  1.000000
   331   13  1.000000
   331   14  1.000000
   331   15  1.000000
   331   16  1.000000
   331   17  1.000000
   331   18  1.000000
   331   19  1.000000
   331   20  1.000000
   331   21  1.000000
   331   22  1.000000
   331   23  1.000000
   331   24  1.000000
   331   25  1.000000
   331   26  1.000000
   331   27  1.000000
   331   28  1.000000
   331   29  1.000000
   331   30  1.000000
   331   31  1.000000
   331   32  1.000000
   331   33  1.000000
   331   34  1.000000
   331   35  1.000000
   331   36  1.000000
   331   37  1.000000
   331   38  1.000000
   331   39  1.000000
   331   40  1.000000
   331   41  1.000000
   331   42  1.000000
   331   43  1.000000
   331   44  1.000000
   331   45  1.000000
   331   46  1.000000
   331   47  1.000000
   331   48  1.000000
   331   49  1.000000
   331   50  1.000000
   331   51  1.000000
   331   52  1.000000
   331   53  1.000000
   331   54  1.000000
   331   55  1.000000
   331   56  1.000000
   331   57  1.000000
   331   58  1.000000
   331   59  1.000000
   331   60  1.000000
   331   61  1.000000
   331   62  1.000000
   331   63  1.000000
   331   64  1.000000
   332    1  1.000000
   332    2  1.000000
   332    3  1.000000
   332    4  1.000000
   332    5  1.000000
   332    6  1.000000
   332    7  1.000000
   332    8  1.000000
   332    9  1.000000
   332   10  1.000000
   332   11  1.000000
   332   12  1.000000
   332   13  1.000000
   332   14  1.000000
   332   15  1.000000
   332   16  1.000000
   332   17  1.000000
   332   18  1.000000
   332   19  1.000000
   332   20  1.000000
   332   21  1.000000
   332   22  1.000000
   332   23  1.000000
   332   24  1.000000
   332   25  1.000000
   332   26  1.000000
   332   27  1.000000
   332   28  1.000000
   332   29  1.000000
   332   30  1.000000
   332   31  1.000000
   332   32  1.000000
   332   33  1.000000
   332   34  1.000000
   332   35  1.000000
   332   36  1.000000
   332   37  1.000000
   332   38  1.000000
   332   39  1.000000
   332   40  1.000000
   332   41  1.000000
   332   42  1.000000
   332   43  1.000000
   332   44  1.000000
   332   45  1.000000
   332   46  1.000000
   332   47  1.000000
   332   48  1.000000
   332   49  1.000000
   332   50  1.000000
   332   51  1.000000
   332   52  1.000000
   332   53  1.000000
   332   54  1.000000
   332   55  1.000000
   332   56  1.000000
   332   57  1.000000
   332   58  1.000000
   332   59  1.000000
   332   60  1.000000
   332   61  1.000000
   332   62  1.000000
   332   63  1.000000
   332   64  1.000000
   333    1  1.000000
   333    2  1.000000
   333    3  1.000000
   333    4  1.000000
   333    5  1.000000
   333    6  1.000000
   333    7  1.000000
   333    8  1.000000
   333    9  1.000000
   333   10  1.000000
   333   11  1.000000
   333   12  1.000000
   333   13  1.000000
   333   14  1.000000
   333   15  1.000000
   333   16  1.000000
   333   17  1.000000
   333   18  1.000000
   333   19  1.000000
   333   20  1.000000
   333   21  1.000000
   333   22  1.000000
   333   23  1.000000
   333   24  1.000000
   333   25  1.000000
   333   26  1.000000
   333   27  1.000000
   333   28  1.000000
   333   29  1.000000
   333   30  1.000000
   333   31  1.000000
   333   32  1.000000
   333   33  1.000000
   333   34  1.000000
   333   35  1.000000
   333   36  1.000000
   333   37  1.000000
   333   38  1.000000
   333   39  1.000000
   333   40  1.000000
   333   41  1.000000
   333   42  1.000000
   333   43  1.000000
   333   44  1.000000
   333   45  1.000000
   333   46  1.000000
   333   47  1.000000
   333   48  1.000000
   333   49  1.000000
   333   50  1.000000
   333   51  1.000000
   333   52  1.000000
   333   53  1.000000
   333   54  1.000000
   333   55  1.000000
   333   56  1.000000
   333   57  1.000000
   333   58  1.000000
   333   59  1.000000
   333   60  1.000000
   333   61  1.000000
   333   62  1.000000
   333   63  1.000000
   333   64  1.000000
   334    1  1.000000
   334    2  1.000000
   334    3  1.000000
   334    4  1.000000
   334    5  1.000000
   334    6  1.000000
   334    7  1.000000
   334    8  1.000000
   334    9  1.000000
   334   10  1.000000
   334   11  1.000000
   334   12  1.000000
   334   13  1.000000
   334   14  1.000000
   334   15  1.000000
   334   16  1.000000
   334   17  1.000000
   334   18  1.000000
   334   19  1.000000
   334   20  1.000000
   334   21  1.000000
   334   22  1.000000
   334   23  1.000000
   334   24  1.000000
   334   25  1.000000
   334   26  1.000000
   334   27  1.000000
   334   28  1.000000
   334   29  1.000000
   334   30  1.000000
   334   31  1.000000
   334   32  1.000000
   334   33  1.000000
   334   34  1.000000
   334   35  1.000000
   334   36  1.000000
   334   37  1.000000
   334   38  1.000000
   334   39  1.000000
   334   40  1.000000
   334   41  1.000000
   334   42  1.000000
   334   43  1.000000
   334   44  1.000000
   334   45  1.000000
   334   46  1.000000
   334   47  1.000000
   334   48  1.000000
   334   49  1.000000
   334   50  1.000000
   334   51  1.000000
   334   52  1.000000
   334   53  1.000000
   334   54  1.000000
   334   55  1.000000
   334   56  1.000000
   334   57  1.000000
   334   58  1.000000
   334   59  1.000000
   334   60  1.000000
   334   61  1.000000
   334   62  1.000000
   334   63  1.000000
   334   64  1.000000
   335    1  1.000000
   335    2  1.000000
   335    3  1.000000
   335    4  1.000000
   335    5  1.000000
   335    6  1.000000
   335    7  1.000000
   335    8  1.000000
   335    9  1.000000
   335   10  1.000000
   335   11  1.000000
   335   12  1.000000
   335   13  1.000000
   335   14  1.000000
   335   15  1.000000
   335   16  1.000000
   335   17  1.000000
   335   18  1.000000
   335   19  1.000000
   335   20  1.000000
   335   21  1.000000
   335   22  1.000000
   335   23  1.000000
   335   24  1.000000
   335   25  1.000000
   335   26  1.000000
   335   27  1.000000
   335   28  1.000000
   335   29  1.000000
   335   30  1.000000
   335   31  1.000000
   335   32  1.000000
   335   33  1.000000
   335   34  1.000000
   335   35  1.000000
   335   36  1.000000
   335   37  1.000000
   335   38  1.000000
   335   39  1.000000
   335   40  1.000000
   335   41  1.000000
   335   42  1.000000
   335   43  1.000000
   335   44  1.000000
   335   45  1.000000
   335   46  1.000000
   335   47  1.000000
   335   48  1.000000
   335   49  1.000000
   335   50  1.000000
   335   51  1.000000
   335   52  1.000000
   335   53  1.000000
   335   54  1.000000
   335   55  1.000000
   335   56  1.000000
   335   57  1.000000
   335   58  1.000000
   335   59  1.000000
   335   60  1.000000
   335   61  1.000000
   335   62  1.000000
   335   63  1.000000
   335   64  1.000000
   336    1  1.000000
   336    2  1.000000
   336    3  1.000000
   336    4  1.000000
   336    5  1.000000
   336    6  1.000000
   336    7  1.000000
   336    8  1.000000
   336    9  1.000000
   336   10  1.000000
   336   11  1.000000
   336   12  1.000000
   336   13  1.000000
   336   14  1.000000
   336   15  1.000000
   336   16  1.000000
   336   17  1.000000
   336   18  1.000000
   336   19  1.000000
   336   20  1.000000
   336   21  1.000000
   336   22  1.000000
   336   23  1.000000
   336   24  1.000000
   336   25  1.000000
   336   26  1.000000
   336   27  1.000000
   336   28  1.000000
   336   29  1.000000
   336   30  1.000000
   336   31  1.000000
   336   32  1.000000
   336   33  1.000000
   336   34  1.000000
   336   35  1.000000
   336   36  1.000000
   336   37  1.000000
   336   38  1.000000
   336   39  1.000000
   336   40  1.000000
   336   41  1.000000
   336   42  1.000000
   336   43  1.000000
   336   44  1.000000
   336   45  1.000000
   336   46  1.000000
   336   47  1.000000
   336   48  1.000000
   336   49  1.000000
   336   50  1.000000
   336   51  1.000000
   336   52  1.000000
   336   53  1.000000
   336   54  1.000000
   336   55  1.000000
   336   56  1.000000
   336   57  1.000000
   336   58  1.000000
   336   59  1.000000
   336   60  1.000000
   336   61  1.000000
   336   62  1.000000
   336   63  1.000000
   336   64  1.000000
   337    1  1.000000
   337    2  1.000000
   337    3  1.000000
   337    4  1.000000
   337    5  1.000000
   337    6  1.000000
   337    7  1.000000
   337    8  1.000000
   337    9  1.000000
   337   10  1.000000
   337   11  1.000000
   337   12  1.000000
   337   13  1.000000
   337   14  1.000000
   337   15  1.000000
   337   16  1.000000
   337   17  1.000000
   337   18  1.000000
   337   19  1.000000
   337   20  1.000000
   337   21  1.000000
   337   22  1.000000
   337   23  1.000000
   337   24  1.000000
   337   25  1.000000
   337   26  1.000000
   337   27  1.000000
   337   28  1.000000
   337   29  1.000000
   337   30  1.000000
   337   31  1.000000
   337   32  1.000000
   337   33  1.000000
   337   34  1.000000
   337   35  1.000000
   337   36  1.000000
   337   37  1.000000
   337   38  1.000000
   337   39  1.000000
   337   40  1.000000
   337   41  1.000000
   337   42  1.000000
   337   43  1.000000
   337   44  1.000000
   337   45  1.000000
   337   46  1.000000
   337   47  1.000000
   337   48  1.000000
   337   49  1.000000
   337   50  1.000000
   337   51  1.000000
   337   52  1.000000
   337   53  1.000000
   337   54  1.000000
   337   55  1.000000
   337   56  1.000000
   337   57  1.000000
   337   58  1.000000
   337   59  1.000000
   337   60  1.000000
   337   61  1.000000
   337   62  1.000000
   337   63  1.000000
   337   64  1.000000
   338    1  1.000000
   338    2  1.000000
   338    3  1.000000
   338    4  1.000000
   338    5  1.000000
   338    6  1.000000
   338    7  1.000000
   338    8  1.000000
   338    9  1.000000
   338   10  1.000000
   338   11  1.000000
   338   12  1.000000
   338   13  1.000000
   338   14  1.000000
   338   15  1.000000
   338   16  1.000000
   338   17  1.000000
   338   18  1.000000
   338   19  1.000000
   338   20  1.000000
   338   21  1.000000
   338   22  1.000000
   338   23  1.000000
   338   24  1.000000
   338   25  1.000000
   338   26  1.000000
   338   27  1.000000
   338   28  1.000000
   338   29  1.000000
   338   30  1.000000
   338   31  1.000000
   338   32  1.000000
   338   33  1.000000
   338   34  1.000000
   338   35  1.000000
   338   36  1.000000
   338   37  1.000000
   338   38  1.000000
   338   39  1.000000
   338   40  1.000000
   338   41  1.000000
   338   42  1.000000
   338   43  1.000000
   338   44  1.000000
   338   45  1.000000
   338   46  1.000000
   338   47  1.000000
   338   48  1.000000
   338   49  1.000000
   338   50  1.000000
   338   51  1.000000
   338   52  1.000000
   338   53  1.000000
   338   54  1.000000
   338   55  1.000000
   338   56  1.000000
   338   57  1.000000
   338   58  1.000000
   338   59  1.000000
   338   60  1.000000
   338   61  1.000000
   338   62  1.000000
   338   63  1.000000
   338   64  1.000000
   339    1  1.000000
   339    2  1.000000
   339    3  1.000000
   339    4  1.000000
   339    5  1.000000
   339    6  1.000000
   339    7  1.000000
   339    8  1.000000
   339    9  1.000000
   339   10  1.000000
   339   11  1.000000
   339   12  1.000000
   339   13  1.000000
   339   14  1.000000
   339   15  1.000000
   339   16  1.000000
   339   17  1.000000
   339   18  1.000000
   339   19  1.000000
   339   20  1.000000
   339   21  1.000000
   339   22  1.000000
   339   23  1.000000
   339   24  1.000000
   339   25  1.000000
   339   26  1.000000
   339   27  1.000000
   339   28  1.000000
   339   29  1.000000
   339   30  1.000000
   339   31  1.000000
   339   32  1.000000
   339   33  1.000000
   339   34  1.000000
   339   35  1.000000
   339   36  1.000000
   339   37  1.000000
   339   38  1.000000
   339   39  1.000000
   339   40  1.000000
   339   41  1.000000
   339   42  1.000000
   339   43  1.000000
   339   44  1.000000
   339   45  1.000000
   339   46  1.000000
   339   47  1.000000
   339   48  1.000000
   339   49  1.000000
   339   50  1.000000
   339   51  1.000000
   339   52  1.000000
   339   53  1.000000
   339   54  1.000000
   339   55  1.000000
   339   56  1.000000
   339   57  1.000000
   339   58  1.000000
   339   59  1.000000
   339   60  1.000000
   339   61  1.000000
   339   62  1.000000
   339   63  1.000000
   339   64  1.000000
   340    1  1.000000
   340    2  1.000000
   340    3  1.000000
   340    4  1.000000
   340    5  1.000000
   340    6  1.000000
   340    7  1.000000
   340    8  1.000000
   340    9  1.000000
   340   10  1.000000
   340   11  1.000000
   340   12  1.000000
   340   13  1.000000
   340   14  1.000000
   340   15  1.000000
   340   16  1.000000
   340   17  1.000000
   340   18  1.000000
   340   19  1.000000
   340   20  1.000000
   340   21  1.000000
   340   22  1.000000
   340   23  1.000000
   340   24  1.000000
   340   25  1.000000
   340   26  1.000000
   340   27  1.000000
   340   28  1.000000
   340   29  1.000000
   340   30  1.000000
   340   31  1.000000
   340   32  1.000000
   340   33  1.000000
   340   34  1.000000
   340   35  1.000000
   340   36  1.000000
   340   37  1.000000
   340   38  1.000000
   340   39  1.000000
   340   40  1.000000
   340   41  1.000000
   340   42  1.000000
   340   43  1.000000
   340   44  1.000000
   340   45  1.000000
   340   46  1.000000
   340   47  1.000000
   340   48  1.000000
   340   49  1.000000
   340   50  1.000000
   340   51  1.000000
   340   52  1.000000
   340   53  1.000000
   340   54  1.000000
   340   55  1.000000
   340   56  1.000000
   340   57  1.000000
   340   58  1.000000
   340   59  1.000000
   340   60  1.000000
   340   61  1.000000
   340   62  1.000000
   340   63  1.000000
   340   64  1.000000
   341    1  1.000000
   341    2  1.000000
   341    3  1.000000
   341    4  1.000000
   341    5  1.000000
   341    6  1.000000
   341    7  1.000000
   341    8  1.000000
   341    9  1.000000
   341   10  1.000000
   341   11  1.000000
   341   12  1.000000
   341   13  1.000000
   341   14  1.000000
   341   15  1.000000
   341   16  1.000000
   341   17  1.000000
   341   18  1.000000
   341   19  1.000000
   341   20  1.000000
   341   21  1.000000
   341   22  1.000000
   341   23  1.000000
   341   24  1.000000
   341   25  1.000000
   341   26  1.000000
   341   27  1.000000
   341   28  1.000000
   341   29  1.000000
   341   30  1.000000
   341   31  1.000000
   341   32  1.000000
   341   33  1.000000
   341   34  1.000000
   341   35  1.000000
   341   36  1.000000
   341   37  1.000000
   341   38  1.000000
   341   39  1.000000
   341   40  1.000000
   341   41  1.000000
   341   42  1.000000
   341   43  1.000000
   341   44  1.000000
   341   45  1.000000
   341   46  1.000000
   341   47  1.000000
   341   48  1.000000
   341   49  1.000000
   341   50  1.000000
   341   51  1.000000
   341   52  1.000000
   341   53  1.000000
   341   54  1.000000
   341   55  1.000000
   341   56  1.000000
   341   57  1.000000
   341   58  1.000000
   341   59  1.000000
   341   60  1.000000
   341   61  1.000000
   341   62  1.000000
   341   63  1.000000
   341   64  1.000000
   342    1  1.000000
   342    2  1.000000
   342    3  1.000000
   342    4  1.000000
   342    5  1.000000
   342    6  1.000000
   342    7  1.000000
   342    8  1.000000
   342    9  1.000000
   342   10  1.000000
   342   11  1.000000
   342   12  1.000000
   342   13  1.000000
   342   14  1.000000
   342   15  1.000000
   342   16  1.000000
   342   17  1.000000
   342   18  1.000000
   342   19  1.000000
   342   20  1.000000
   342   21  1.000000
   342   22  1.000000
   342   23  1.000000
   342   24  1.000000
   342   25  1.000000
   342   26  1.000000
   342   27  1.000000
   342   28  1.000000
   342   29  1.000000
   342   30  1.000000
   342   31  1.000000
   342   32  1.000000
   342   33  1.000000
   342   34  1.000000
   342   35  1.000000
   342   36  1.000000
   342   37  1.000000
   342   38  1.000000
   342   39  1.000000
   342   40  1.000000
   342   41  1.000000
   342   42  1.000000
   342   43  1.000000
   342   44  1.000000
   342   45  1.000000
   342   46  1.000000
   342   47  1.000000
   342   48  1.000000
   342   49  1.000000
   342   50  1.000000
   342   51  1.000000
   342   52  1.000000
   342   53  1.000000
   342   54  1.000000
   342   55  1.000000
   342   56  1.000000
   342   57  1.000000
   342   58  1.000000
   342   59  1.000000
   342   60  1.000000
   342   61  1.000000
   342   62  1.000000
   342   63  1.000000
   342   64  1.000000
   343    1  1.000000
   343    2  1.000000
   343    3  1.000000
   343    4  1.000000
   343    5  1.000000
   343    6  1.000000
   343    7  1.000000
   343    8  1.000000
   343    9  1.000000
   343   10  1.000000
   343   11  1.000000
   343   12  1.000000
   343   13  1.000000
   343   14  1.000000
   343   15  1.000000
   343   16  1.000000
   343   17  1.000000
   343   18  1.000000
   343   19  1.000000
   343   20  1.000000
   343   21  1.000000
   343   22  1.000000
   343   23  1.000000
   343   24  1.000000
   343   25  1.000000
   343   26  1.000000
   343   27  1.000000
   343   28  1.000000
   343   29  1.000000
   343   30  1.000000
   343   31  1.000000
   343   32  1.000000
   343   33  1.000000
   343   34  1.000000
   343   35  1.000000
   343   36  1.000000
   343   37  1.000000
   343   38  1.000000
   343   39  1.000000
   343   40  1.000000
   343   41  1.000000
   343   42  1.000000
   343   43  1.000000
   343   44  1.000000
   343   45  1.000000
   343   46  1.000000
   343   47  1.000000
   343   48  1.000000
   343   49  1.000000
   343   50  1.000000
   343   51  1.000000
   343   52  1.000000
   343   53  1.000000
   343   54  1.000000
   343   55  1.000000
   343   56  1.000000
   343   57  1.000000
   343   58  1.000000
   343   59  1.000000
   343   60  1.000000
   343   61  1.000000
   343   62  1.000000
   343   63  1.000000
   343   64  1.000000
   344    1  1.000000
   344    2  1.000000
   344    3  1.000000
   344    4  1.000000
   344    5  1.000000
   344    6  1.000000
   344    7  1.000000
   344    8  1.000000
   344    9  1.000000
   344   10  1.000000
   344   11  1.000000
   344   12  1.000000
   344   13  1.000000
   344   14  1.000000
   344   15  1.000000
   344   16  1.000000
   344   17  1.000000
   344   18  1.000000
   344   19  1.000000
   344   20  1.000000
   344   21  1.000000
   344   22  1.000000
   344   23  1.000000
   344   24  1.000000
   344   25  1.000000
   344   26  1.000000
   344   27  1.000000
   344   28  1.000000
   344   29  1.000000
   344   30  1.000000
   344   31  1.000000
   344   32  1.000000
   344   33  1.000000
   344   34  1.000000
   344   35  1.000000
   344   36  1.000000
   344   37  1.000000
   344   38  1.000000
   344   39  1.000000
   344   40  1.000000
   344   41  1.000000
   344   42  1.000000
   344   43  1.000000
   344   44  1.000000
   344   45  1.000000
   344   46  1.000000
   344   47  1.000000
   344   48  1.000000
   344   49  1.000000
   344   50  1.000000
   344   51  1.000000
   344   52  1.000000
   344   53  1.000000
   344   54  1.000000
   344   55  1.000000
   344   56  1.000000
   344   57  1.000000
   344   58  1.000000
   344   59  1.000000
   344   60  1.000000
   344   61  1.000000
   344   62  1.000000
   344   63  1.000000
   344   64  1.000000
   345    1  1.000000
   345    2  1.000000
   345    3  1.000000
   345    4  1.000000
   345    5  1.000000
   345    6  1.000000
   345    7  1.000000
   345    8  1.000000
   345    9  1.000000
   345   10  1.000000
   345   11  1.000000
   345   12  1.000000
   345   13  1.000000
   345   14  1.000000
   345   15  1.000000
   345   16  1.000000
   345   17  1.000000
   345   18  1.000000
   345   19  1.000000
   345   20  1.000000
   345   21  1.000000
   345   22  1.000000
   345   23  1.000000
   345   24  1.000000
   345   25  1.000000
   345   26  1.000000
   345   27  1.000000
   345   28  1.000000
   345   29  1.000000
   345   30  1.000000
   345   31  1.000000
   345   32  1.000000
   345   33  1.000000
   345   34  1.000000
   345   35  1.000000
   345   36  1.000000
   345   37  1.000000
   345   38  1.000000
   345   39  1.000000
   345   40  1.000000
   345   41  1.000000
   345   42  1.000000
   345   43  1.000000
   345   44  1.000000
   345   45  1.000000
   345   46  1.000000
   345   47  1.000000
   345   48  1.000000
   345   49  1.000000
   345   50  1.000000
   345   51  1.000000
   345   52  1.000000
   345   53  1.000000
   345   54  1.000000
   345   55  1.000000
   345   56  1.000000
   345   57  1.000000
   345   58  1.000000
   345   59  1.000000
   345   60  1.000000
   345   61  1.000000
   345   62  1.000000
   345   63  1.000000
   345   64  1.000000
   346    1  1.000000
   346    2  1.000000
   346    3  1.000000
   346    4  1.000000
   346    5  1.000000
   346    6  1.000000
   346    7  1.000000
   346    8  1.000000
   346    9  1.000000
   346   10  1.000000
   346   11  1.000000
   346   12  1.000000
   346   13  1.000000
   346   14  1.000000
   346   15  1.000000
   346   16  1.000000
   346   17  1.000000
   346   18  1.000000
   346   19  1.000000
   346   20  1.000000
   346   21  1.000000
   346   22  1.000000
   346   23  1.000000
   346   24  1.000000
   346   25  1.000000
   346   26  1.000000
   346   27  1.000000
   346   28  1.000000
   346   29  1.000000
   346   30  1.000000
   346   31  1.000000
   346   32  1.000000
   346   33  1.000000
   346   34  1.000000
   346   35  1.000000
   346   36  1.000000
   346   37  1.000000
   346   38  1.000000
   346   39  1.000000
   346   40  1.000000
   346   41  1.000000
   346   42  1.000000
   346   43  1.000000
   346   44  1.000000
   346   45  1.000000
   346   46  1.000000
   346   47  1.000000
   346   48  1.000000
   346   49  1.000000
   346   50  1.000000
   346   51  1.000000
   346   52  1.000000
   346   53  1.000000
   346   54  1.000000
   346   55  1.000000
   346   56  1.000000
   346   57  1.000000
   346   58  1.000000
   346   59  1.000000
   346   60  1.000000
   346   61  1.000000
   346   62  1.000000
   346   63  1.000000
   346   64  1.000000
   347    1  1.000000
   347    2  1.000000
   347    3  1.000000
   347    4  1.000000
   347    5  1.000000
   347    6  1.000000
   347    7  1.000000
   347    8  1.000000
   347    9  1.000000
   347   10  1.000000
   347   11  1.000000
   347   12  1.000000
   347   13  1.000000
   347   14  1.000000
   347   15  1.000000
   347   16  1.000000
   347   17  1.000000
   347   18  1.000000
   347   19  1.000000
   347   20  1.000000
   347   21  1.000000
   347   22  1.000000
   347   23  1.000000
   347   24  1.000000
   347   25  1.000000
   347   26  1.000000
   347   27  1.000000
   347   28  1.000000
   347   29  1.000000
   347   30  1.000000
   347   31  1.000000
   347   32  1.000000
   347   33  1.000000
   347   34  1.000000
   347   35  1.000000
   347   36  1.000000
   347   37  1.000000
   347   38  1.000000
   347   39  1.000000
   347   40  1.000000
   347   41  1.000000
   347   42  1.000000
   347   43  1.000000
   347   44  1.000000
   347   45  1.000000
   347   46  1.000000
   347   47  1.000000
   347   48  1.000000
   347   49  1.000000
   347   50  1.000000
   347   51  1.000000
   347   52  1.000000
   347   53  1.000000
   347   54  1.000000
   347   55  1.000000
   347   56  1.000000
   347   57  1.000000
   347   58  1.000000
   347   59  1.000000
   347   60  1.000000
   347   61  1.000000
   347   62  1.000000
   347   63  1.000000
   347   64  1.000000
   348    1  1.000000
   348    2  1.000000
   348    3  1.000000
   348    4  1.000000
   348    5  1.000000
   348    6  1.000000
   348    7  1.000000
   348    8  1.000000
   348    9  1.000000
   348   10  1.000000
   348   11  1.000000
   348   12  1.000000
   348   13  1.000000
   348   14  1.000000
   348   15  1.000000
   348   16  1.000000
   348   17  1.000000
   348   18  1.000000
   348   19  1.000000
   348   20  1.000000
   348   21  1.000000
   348   22  1.000000
   348   23  1.000000
   348   24  1.000000
   348   25  1.000000
   348   26  1.000000
   348   27  1.000000
   348   28  1.000000
   348   29  1.000000
   348   30  1.000000
   348   31  1.000000
   348   32  1.000000
   348   33  1.000000
   348   34  1.000000
   348   35  1.000000
   348   36  1.000000
   348   37  1.000000
   348   38  1.000000
   348   39  1.000000
   348   40  1.000000
   348   41  1.000000
   348   42  1.000000
   348   43  1.000000
   348   44  1.000000
   348   45  1.000000
   348   46  1.000000
   348   47  1.000000
   348   48  1.000000
   348   49  1.000000
   348   50  1.000000
   348   51  1.000000
   348   52  1.000000
   348   53  1.000000
   348   54  1.000000
   348   55  1.000000
   348   56  1.000000
   348   57  1.000000
   348   58  1.000000
   348   59  1.000000
   348   60  1.000000
   348   61  1.000000
   348   62  1.000000
   348   63  1.000000
   348   64  1.000000
   349    1  1.000000
   349    2  1.000000
   349    3  1.000000
   349    4  1.000000
   349    5  1.000000
   349    6  1.000000
   349    7  1.000000
   349    8  1.000000
   349    9  1.000000
   349   10  1.000000
   349   11  1.000000
   349   12  1.000000
   349   13  1.000000
   349   14  1.000000
   349   15  1.000000
   349   16  1.000000
   349   17  1.000000
   349   18  1.000000
   349   19  1.000000
   349   20  1.000000
   349   21  1.000000
   349   22  1.000000
   349   23  1.000000
   349   24  1.000000
   349   25  1.000000
   349   26  1.000000
   349   27  1.000000
   349   28  1.000000
   349   29  1.000000
   349   30  1.000000
   349   31  1.000000
   349   32  1.000000
   349   33  1.000000
   349   34  1.000000
   349   35  1.000000
   349   36  1.000000
   349   37  1.000000
   349   38  1.000000
   349   39  1.000000
   349   40  1.000000
   349   41  1.000000
   349   42  1.000000
   349   43  1.000000
   349   44  1.000000
   349   45  1.000000
   349   46  1.000000
   349   47  1.000000
   349   48  1.000000
   349   49  1.000000
   349   50  1.000000
   349   51  1.000000
   349   52  1.000000
   349   53  1.000000
   349   54  1.000000
   349   55  1.000000
   349   56  1.000000
   349   57  1.000000
   349   58  1.000000
   349   59  1.000000
   349   60  1.000000
   349   61  1.000000
   349   62  1.000000
   349   63  1.000000
   349   64  1.000000
   350    1  1.000000
   350    2  1.000000
   350    3  1.000000
   350    4  1.000000
   350    5  1.000000
   350    6  1.000000
   350    7  1.000000
   350    8  1.000000
   350    9  1.000000
   350   10  1.000000
   350   11  1.000000
   350   12  1.000000
   350   13  1.000000
   350   14  1.000000
   350   15  1.000000
   350   16  1.000000
   350   17  1.000000
   350   18  1.000000
   350   19  1.000000
   350   20  1.000000
   350   21  1.000000
   350   22  1.000000
   350   23  1.000000
   350   24  1.000000
   350   25  1.000000
   350   26  1.000000
   350   27  1.000000
   350   28  1.000000
   350   29  1.000000
   350   30  1.000000
   350   31  1.000000
   350   32  1.000000
   350   33  1.000000
   350   34  1.000000
   350   35  1.000000
   350   36  1.000000
   350   37  1.000000
   350   38  1.000000
   350   39  1.000000
   350   40  1.000000
   350   41  1.000000
   350   42  1.000000
   350   43  1.000000
   350   44  1.000000
   350   45  1.000000
   350   46  1.000000
   350   47  1.000000
   350   48  1.000000
   350   49  1.000000
   350   50  1.000000
   350   51  1.000000
   350   52  1.000000
   350   53  1.000000
   350   54  1.000000
   350   55  1.000000
   350   56  1.000000
   350   57  1.000000
   350   58  1.000000
   350   59  1.000000
   350   60  1.000000
   350   61  1.000000
   350   62  1.000000
   350   63  1.000000
   350   64  1.000000
   351    1  1.000000
   351    2  1.000000
   351    3  1.000000
   351    4  1.000000
   351    5  1.000000
   351    6  1.000000
   351    7  1.000000
   351    8  1.000000
   351    9  1.000000
   351   10  1.000000
   351   11  1.000000
   351   12  1.000000
   351   13  1.000000
   351   14  1.000000
   351   15  1.000000
   351   16  1.000000
   351   17  1.000000
   351   18  1.000000
   351   19  1.000000
   351   20  1.000000
   351   21  1.000000
   351   22  1.000000
   351   23  1.000000
   351   24  1.000000
   351   25  1.000000
   351   26  1.000000
   351   27  1.000000
   351   28  1.000000
   351   29  1.000000
   351   30  1.000000
   351   31  1.000000
   351   32  1.000000
   351   33  1.000000
   351   34  1.000000
   351   35  1.000000
   351   36  1.000000
   351   37  1.000000
   351   38  1.000000
   351   39  1.000000
   351   40  1.000000
   351   41  1.000000
   351   42  1.000000
   351   43  1.000000
   351   44  1.000000
   351   45  1.000000
   351   46  1.000000
   351   47  1.000000
   351   48  1.000000
   351   49  1.000000
   351   50  1.000000
   351   51  1.000000
   351   52  1.000000
   351   53  1.000000
   351   54  1.000000
   351   55  1.000000
   351   56  1.000000
   351   57  1.000000
   351   58  1.000000
   351   59  1.000000
   351   60  1.000000
   351   61  1.000000
   351   62  1.000000
   351   63  1.000000
   351   64  1.000000
   352    1  1.000000
   352    2  1.000000
   352    3  1.000000
   352    4  1.000000
   352    5  1.000000
   352    6  1.000000
   352    7  1.000000
   352    8  1.000000
   352    9  1.000000
   352   10  1.000000
   352   11  1.000000
   352   12  1.000000
   352   13  1.000000
   352   14  1.000000
   352   15  1.000000
   352   16  1.000000
   352   17  1.000000
   352   18  1.000000
   352   19  1.000000
   352   20  1.000000
   352   21  1.000000
   352   22  1.000000
   352   23  1.000000
   352   24  1.000000
   352   25  1.000000
   352   26  1.000000
   352   27  1.000000
   352   28  1.000000
   352   29  1.000000
   352   30  1.000000
   352   31  1.000000
   352   32  1.000000
   352   33  1.000000
   352   34  1.000000
   352   35  1.000000
   352   36  1.000000
   352   37  1.000000
   352   38  1.000000
   352   39  1.000000
   352   40  1.000000
   352   41  1.000000
   352   42  1.000000
   352   43  1.000000
   352   44  1.000000
   352   45  1.000000
   352   46  1.000000
   352   47  1.000000
   352   48  1.000000
   352   49  1.000000
   352   50  1.000000
   352   51  1.000000
   352   52  1.000000
   352   53  1.000000
   352   54  1.000000
   352   55  1.000000
   352   56  1.000000
   352   57  1.000000
   352   58  1.000000
   352   59  1.000000
   352   60  1.000000
   352   61  1.000000
   352   62  1.000000
   352   63  1.000000
   352   64  1.000000
   353    1  1.000000
   353    2  1.000000
   353    3  1.000000
   353    4  1.000000
   353    5  1.000000
   353    6  1.000000
   353    7  1.000000
   353    8  1.000000
   353    9  1.000000
   353   10  1.000000
   353   11  1.000000
   353   12  1.000000
   353   13  1.000000
   353   14  1.000000
   353   15  1.000000
   353   16  1.000000
   353   17  1.000000
   353   18  1.000000
   353   19  1.000000
   353   20  1.000000
   353   21  1.000000
   353   22  1.000000
   353   23  1.000000
   353   24  1.000000
   353   25  1.000000
   353   26  1.000000
   353   27  1.000000
   353   28  1.000000
   353   29  1.000000
   353   30  1.000000
   353   31  1.000000
   353   32  1.000000
   353   33  1.000000
   353   34  1.000000
   353   35  1.000000
   353   36  1.000000
   353   37  1.000000
   353   38  1.000000
   353   39  1.000000
   353   40  1.000000
   353   41  1.000000
   353   42  1.000000
   353   43  1.000000
   353   44  1.000000
   353   45  1.000000
   353   46  1.000000
   353   47  1.000000
   353   48  1.000000
   353   49  1.000000
   353   50  1.000000
   353   51  1.000000
   353   52  1.000000
   353   53  1.000000
   353   54  1.000000
   353   55  1.000000
   353   56  1.000000
   353   57  1.000000
   353   58  1.000000
   353   59  1.000000
   353   60  1.000000
   353   61  1.000000
   353   62  1.000000
   353   63  1.000000
   353   64  1.000000
   354    1  1.000000
   354    2  1.000000
   354    3  1.000000
   354    4  1.000000
   354    5  1.000000
   354    6  1.000000
   354    7  1.000000
   354    8  1.000000
   354    9  1.000000
   354   10  1.000000
   354   11  1.000000
   354   12  1.000000
   354   13  1.000000
   354   14  1.000000
   354   15  1.000000
   354   16  1.000000
   354   17  1.000000
   354   18  1.000000
   354   19  1.000000
   354   20  1.000000
   354   21  1.000000
   354   22  1.000000
   354   23  1.000000
   354   24  1.000000
   354   25  1.000000
   354   26  1.000000
   354   27  1.000000
   354   28  1.000000
   354   29  1.000000
   354   30  1.000000
   354   31  1.000000
   354   32  1.000000
   354   33  1.000000
   354   34  1.000000
   354   35  1.000000
   354   36  1.000000
   354   37  1.000000
   354   38  1.000000
   354   39  1.000000
   354   40  1.000000
   354   41  1.000000
   354   42  1.000000
   354   43  1.000000
   354   44  1.000000
   354   45  1.000000
   354   46  1.000000
   354   47  1.000000
   354   48  1.000000
   354   49  1.000000
   354   50  1.000000
   354   51  1.000000
   354   52  1.000000
   354   53  1.000000
   354   54  1.000000
   354   55  1.000000
   354   56  1.000000
   354   57  1.000000
   354   58  1.000000
   354   59  1.000000
   354   60  1.000000
   354   61  1.000000
   354   62  1.000000
   354   63  1.000000
   354   64  1.000000
   355    1  1.000000
   355    2  1.000000
   355    3  1.000000
   355    4  1.000000
   355    5  1.000000
   355    6  1.000000
   355    7  1.000000
   355    8  1.000000
   355    9  1.000000
   355   10  1.000000
   355   11  1.000000
   355   12  1.000000
   355   13  1.000000
   355   14  1.000000
   355   15  1.000000
   355   16  1.000000
   355   17  1.000000
   355   18  1.000000
   355   19  1.000000
   355   20  1.000000
   355   21  1.000000
   355   22  1.000000
   355   23  1.000000
   355   24  1.000000
   355   25  1.000000
   355   26  1.000000
   355   27  1.000000
   355   28  1.000000
   355   29  1.000000
   355   30  1.000000
   355   31  1.000000
   355   32  1.000000
   355   33  1.000000
   355   34  1.000000
   355   35  1.000000
   355   36  1.000000
   355   37  1.000000
   355   38  1.000000
   355   39  1.000000
   355   40  1.000000
   355   41  1.000000
   355   42  1.000000
   355   43  1.000000
   355   44  1.000000
   355   45  1.000000
   355   46  1.000000
   355   47  1.000000
   355   48  1.000000
   355   49  1.000000
   355   50  1.000000
   355   51  1.000000
   355   52  1.000000
   355   53  1.000000
   355   54  1.000000
   355   55  1.000000
   355   56  1.000000
   355   57  1.000000
   355   58  1.000000
   355   59  1.000000
   355   60  1.000000
   355   61  1.000000
   355   62  1.000000
   355   63  1.000000
   355   64  1.000000
   356    1  1.000000
   356    2  1.000000
   356    3  1.000000
   356    4  1.000000
   356    5  1.000000
   356    6  1.000000
   356    7  1.000000
   356    8  1.000000
   356    9  1.000000
   356   10  1.000000
   356   11  1.000000
   356   12  1.000000
   356   13  1.000000
   356   14  1.000000
   356   15  1.000000
   356   16  1.000000
   356   17  1.000000
   356   18  1.000000
   356   19  1.000000
   356   20  1.000000
   356   21  1.000000
   356   22  1.000000
   356   23  1.000000
   356   24  1.000000
   356   25  1.000000
   356   26  1.000000
   356   27  1.000000
   356   28  1.000000
   356   29  1.000000
   356   30  1.000000
   356   31  1.000000
   356   32  1.000000
   356   33  1.000000
   356   34  1.000000
   356   35  1.000000
   356   36  1.000000
   356   37  1.000000
   356   38  1.000000
   356   39  1.000000
   356   40  1.000000
   356   41  1.000000
   356   42  1.000000
   356   43  1.000000
   356   44  1.000000
   356   45  1.000000
   356   46  1.000000
   356   47  1.000000
   356   48  1.000000
   356   49  1.000000
   356   50  1.000000
   356   51  1.000000
   356   52  1.000000
   356   53  1.000000
   356   54  1.000000
   356   55  1.000000
   356   56  1.000000
   356   57  1.000000
   356   58  1.000000
   356   59  1.000000
   356   60  1.000000
   356   61  1.000000
   356   62  1.000000
   356   63  1.000000
   356   64  1.000000
   357    1  1.000000
   357    2  1.000000
   357    3  1.000000
   357    4  1.000000
   357    5  1.000000
   357    6  1.000000
   357    7  1.000000
   357    8  1.000000
   357    9  1.000000
   357   10  1.000000
   357   11  1.000000
   357   12  1.000000
   357   13  1.000000
   357   14  1.000000
   357   15  1.000000
   357   16  1.000000
   357   17  1.000000
   357   18  1.000000
   357   19  1.000000
   357   20  1.000000
   357   21  1.000000
   357   22  1.000000
   357   23  1.000000
   357   24  1.000000
   357   25  1.000000
   357   26  1.000000
   357   27  1.000000
   357   28  1.000000
   357   29  1.000000
   357   30  1.000000
   357   31  1.000000
   357   32  1.000000
   357   33  1.000000
   357   34  1.000000
   357   35  1.000000
   357   36  1.000000
   357   37  1.000000
   357   38  1.000000
   357   39  1.000000
   357   40  1.000000
   357   41  1.000000
   357   42  1.000000
   357   43  1.000000
   357   44  1.000000
   357   45  1.000000
   357   46  1.000000
   357   47  1.000000
   357   48  1.000000
   357   49  1.000000
   357   50  1.000000
   357   51  1.000000
   357   52  1.000000
   357   53  1.000000
   357   54  1.000000
   357   55  1.000000
   357   56  1.000000
   357   57  1.000000
   357   58  1.000000
   357   59  1.000000
   357   60  1.000000
   357   61  1.000000
   357   62  1.000000
   357   63  1.000000
   357   64  1.000000
   358    1  1.000000
   358    2  1.000000
   358    3  1.000000
   358    4  1.000000
   358    5  1.000000
   358    6  1.000000
   358    7  1.000000
   358    8  1.000000
   358    9  1.000000
   358   10  1.000000
   358   11  1.000000
   358   12  1.000000
   358   13  1.000000
   358   14  1.000000
   358   15  1.000000
   358   16  1.000000
   358   17  1.000000
   358   18  1.000000
   358   19  1.000000
   358   20  1.000000
   358   21  1.000000
   358   22  1.000000
   358   23  1.000000
   358   24  1.000000
   358   25  1.000000
   358   26  1.000000
   358   27  1.000000
   358   28  1.000000
   358   29  1.000000
   358   30  1.000000
   358   31  1.000000
   358   32  1.000000
   358   33  1.000000
   358   34  1.000000
   358   35  1.000000
   358   36  1.000000
   358   37  1.000000
   358   38  1.000000
   358   39  1.000000
   358   40  1.000000
   358   41  1.000000
   358   42  1.000000
   358   43  1.000000
   358   44  1.000000
   358   45  1.000000
   358   46  1.000000
   358   47  1.000000
   358   48  1.000000
   358   49  1.000000
   358   50  1.000000
   358   51  1.000000
   358   52  1.000000
   358   53  1.000000
   358   54  1.000000
   358   55  1.000000
   358   56  1.000000
   358   57  1.000000
   358   58  1.000000
   358   59  1.000000
   358   60  1.000000
   358   61  1.000000
   358   62  1.000000
   358   63  1.000000
   358   64  1.000000
   359    1  1.000000
   359    2  1.000000
   359    3  1.000000
   359    4  1.000000
   359    5  1.000000
   359    6  1.000000
   359    7  1.000000
   359    8  1.000000
   359    9  1.000000
   359   10  1.000000
   359   11  1.000000
   359   12  1.000000
   359   13  1.000000
   359   14  1.000000
   359   15  1.000000
   359   16  1.000000
   359   17  1.000000
   359   18  1.000000
   359   19  1.000000
   359   20  1.000000
   359   21  1.000000
   359   22  1.000000
   359   23  1.000000
   359   24  1.000000
   359   25  1.000000
   359   26  1.000000
   359   27  1.000000
   359   28  1.000000
   359   29  1.000000
   359   30  1.000000
   359   31  1.000000
   359   32  1.000000
   359   33  1.000000
   359   34  1.000000
   359   35  1.000000
   359   36  1.000000
   359   37  1.000000
   359   38  1.000000
   359   39  1.000000
   359   40  1.000000
   359   41  1.000000
   359   42  1.000000
   359   43  1.000000
   359   44  1.000000
   359   45  1.000000
   359   46  1.000000
   359   47  1.000000
   359   48  1.000000
   359   49  1.000000
   359   50  1.000000
   359   51  1.000000
   359   52  1.000000
   359   53  1.000000
   359   54  1.000000
   359   55  1.000000
   359   56  1.000000
   359   57  1.000000
   359   58  1.000000
   359   59  1.000000
   359   60  1.000000
   359   61  1.000000
   359   62  1.000000
   359   63  1.000000
   359   64  1.000000
   360    1  0.999524
   360    2  0.999524
   360    3  0.999524
   360    4  0.999524
   360    5  0.999524
   360    6  0.999524
   360    7  0.999524
   360    8  0.999524
   360    9  0.999524
   360   10  0.999524
   360   11  0.999524
   360   12  0.999524
   360   13  0.999524
   360   14  0.999524
   360   15  0.999524
   360   16  0.999524
   360   17  0.999524
   360   18  0.999524
   360   19  0.999524
   360   20  0.999524
   360   21  0.999524
   360   22  0.999524
   360   23  0.999524
   360   24  0.999524
   360   25  0.999524
   360   26  0.999524
   360   27  0.999524
   360   28  0.999524
   360   29  0.999524
   360   30  0.999524
   360   31  0.999524
   360   32  0.999524
   360   33  0.999524
   360   34  0.999524
   360   35  0.999524
   360   36  0.999524
   360   37  0.999524
   360   38  0.999524
   360   39  0.999524
   360   40  0.999524
   360   41  0.999524
   360   42  0.999524
   360   43  0.999524
   360   44  0.999524
   360   45  0.999524
   360   46  0.999524
   360   47  0.999524
   360   48  0.999524
   360   49  0.999524
   360   50  0.999524
   360   51  0.999524
   360   52  0.999524
   360   53  0.999524
   360   54  0.999524
   360   55  0.999524
   360   56  0.999524
   360   57  0.999524
   360   58  0.999524
   360   59  0.999524
   360   60  0.999524
   360   61  0.970000
   360   62  0.999524
   360   63  0.999524
   360   64  0.999524
   361    1  0.999524
   361    2  0.999524
   361    3  0.999524
   361    4  0.999524
   361    5  0.999524
   361    6  0.999524
   361    7  0.999524
   361    8  0.999524
   361    9  0.999524
   361   10  0.999524
   361   11  0.999524
   361   12  0.999524
   361   13  0.999524
   361   14  0.999524
   361   15  0.999524
   361   16  0.999524
   361   17  0.999524
   361   18  0.999524
   361   19  0.999524
   361   20  0.999524
   361   21  0.999524
   361   22  0.999524
   361   23  0.999524
   361   24  0.999524
   361   25  0.999524
   361   26  0.999524
   361   27  0.999524
   361   28  0.999524
   361   29  0.999524
   361   30  0.999524
   361   31  0.999524
   361   32  0.999524
   361   33  0.999524
   361   34  0.999524
   361   35  0.999524
   361   36  0.999524
   361   37  0.999524
   361   38  0.999524
   361   39  0.999524
   361   40  0.999524
   361   41  0.999524
   361   42  0.999524
   361   43  0.999524
   361   44  0.999524
   361   45  0.999524
   361   46  0.999524
   361   47  0.999524
   361   48  0.999524
   361   49  0.999524
   361   50  0.999524
   361   51  0.999524
   361   52  0.999524
   361   53  0.999524
   361   54  0.999524
   361   55  0.999524
   361   56  0.999524
   361   57  0.999524
   361   58  0.999524
   361   59  0.999524
   361   60  0.999524
   361   61  0.970000
   361   62  0.999524
   361   63  0.999524
   361   64  0.999524
   362   25  0.995714
   362   30  0.995714
   362   31  0.995714
   362   33  0.995714
   362   44  0.995714
   362   45  0.995714
   362   46  0.995714
   362   61  0.970000
   363    1  1.000000
   363    2  1.000000
   363    3  1.000000
   363    4  1.000000
   363    5  1.000000
   363    6  1.000000
   363    7  1.000000
   363    8  1.000000
   363    9  1.000000
   363   10  1.000000
   363   11  1.000000
   363   12  1.000000
   363   13  1.000000
   363   14  1.000000
   363   15  1.000000
   363   16  1.000000
   363   17  1.000000
   363   18  1.000000
   363   19  1.000000
   363   20  1.000000
   363   21  1.000000
   363   22  1.000000
   363   23  1.000000
   363   24  1.000000
   363   25  1.000000
   363   26  1.000000
   363   27  1.000000
   363   28  1.000000
   363   29  1.000000
   363   30  1.000000
   363   31  1.000000
   363   32  1.000000
   363   33  1.000000
   363   34  1.000000
   363   35  1.000000
   363   36  1.000000
   363   37  1.000000
   363   38  1.000000
   363   39  1.000000
   363   40  1.000000
   363   41  1.000000
   363   42  1.000000
   363   43  1.000000
   363   44  1.000000
   363   45  1.000000
   363   46  1.000000
   363   47  1.000000
   363   48  1.000000
   363   49  1.000000
   363   50  1.000000
   363   51  1.000000
   363   52  1.000000
   363   53  1.000000
   363   54  1.000000
   363   55  1.000000
   363   56  1.000000
   363   57  1.000000
   363   58  1.000000
   363   59  1.000000
   363   60  1.000000
   363   61  1.000000
   363   62  1.000000
   363   63  1.000000
   363   64  1.000000
   364    1  1.000000
   364    2  1.000000
   364    3  1.000000
   364    4  1.000000
   364    5  1.000000
   364    6  1.000000
   364    7  1.000000
   364    8  1.000000
   364    9  1.000000
   364   10  1.000000
   364   11  1.000000
   364   12  1.000000
   364   13  1.000000
   364   14  1.000000
   364   15  1.000000
   364   16  1.000000
   364   17  1.000000
   364   18  1.000000
   364   19  1.000000
   364   20  1.000000
   364   21  1.000000
   364   22  1.000000
   364   23  1.000000
   364   24  1.000000
   364   25  1.000000
   364   26  1.000000
   364   27  1.000000
   364   28  1.000000
   364   29  1.000000
   364   30  1.000000
   364   31  1.000000
   364   32  1.000000
   364   33  1.000000
   364   34  1.000000
   364   35  1.000000
   364   36  1.000000
   364   37  1.000000
   364   38  1.000000
   364   39  1.000000
   364   40  1.000000
   364   41  1.000000
   364   42  1.000000
   364   43  1.000000
   364   44  1.000000
   364   45  1.000000
   364   46  1.000000
   364   47  1.000000
   364   48  1.000000
   364   49  1.000000
   364   50  1.000000
   364   51  1.000000
   364   52  1.000000
   364   53  1.000000
   364   54  1.000000
   364   55  1.000000
   364   56  1.000000
   364   57  1.000000
   364   58  1.000000
   364   59  1.000000
   364   60  1.000000
   364   61  1.000000
   364   62  1.000000
   364   63  1.000000
   364   64  1.000000
   365    1  1.000000
   365    2  1.000000
   365    3  1.000000
   365    4  1.000000
   365    5  1.000000
   365    6  1.000000
   365    7  1.000000
   365    8  1.000000
   365    9  1.000000
   365   10  1.000000
   365   11  1.000000
   365   12  1.000000
   365   13  1.000000
   365   14  1.000000
   365   15  1.000000
   365   16  1.000000
   365   17  1.000000
   365   18  1.000000
   365   19  1.000000
   365   20  1.000000
   365   21  1.000000
   365   22  1.000000
   365   23  1.000000
   365   24  1.000000
   365   25  1.000000
   365   26  1.000000
   365   27  1.000000
   365   28  1.000000
   365   29  1.000000
   365   30  1.000000
   365   31  1.000000
   365   32  1.000000
   365   33  1.000000
   365   34  1.000000
   365   35  1.000000
   365   36  1.000000
   365   37  1.000000
   365   38  1.000000
   365   39  1.000000
   365   40  1.000000
   365   41  1.000000
   365   42  1.000000
   365   43  1.000000
   365   44  1.000000
   365   45  1.000000
   365   46  1.000000
   365   47  1.000000
   365   48  1.000000
   365   49  1.000000
   365   50  1.000000
   365   51  1.000000
   365   52  1.000000
   365   53  1.000000
   365   54  1.000000
   365   55  1.000000
   365   56  1.000000
   365   57  1.000000
   365   58  1.000000
   365   59  1.000000
   365   60  1.000000
   365   61  1.000000
   365   62  1.000000
   365   63  1.000000
   365   64  1.000000
   366    1  1.000000
   366    2  1.000000
   366    3  1.000000
   366    4  1.000000
   366    5  1.000000
   366    6  1.000000
   366    7  1.000000
   366    8  1.000000
   366    9  1.000000
   366   10  1.000000
   366   11  1.000000
   366   12  1.000000
   366   13  1.000000
   366   14  1.000000
   366   15  1.000000
   366   16  1.000000
   366   17  1.000000
   366   18  1.000000
   366   19  1.000000
   366   20  1.000000
   366   21  1.000000
   366   22  1.000000
   366   23  1.000000
   366   24  1.000000
   366   25  1.000000
   366   26  1.000000
   366   27  1.000000
   366   28  1.000000
   366   29  1.000000
   366   30  1.000000
   366   31  1.000000
   366   32  1.000000
   366   33  1.000000
   366   34  1.000000
   366   35  1.000000
   366   36  1.000000
   366   37  1.000000
   366   38  1.000000
   366   39  1.000000
   366   40  1.000000
   366   41  1.000000
   366   42  1.000000
   366   43  1.000000
   366   44  1.000000
   366   45  1.000000
   366   46  1.000000
   366   47  1.000000
   366   48  1.000000
   366   49  1.000000
   366   50  1.000000
   366   51  1.000000
   366   52  1.000000
   366   53  1.000000
   366   54  1.000000
   366   55  1.000000
   366   56  1.000000
   366   57  1.000000
   366   58  1.000000
   366   59  1.000000
   366   60  1.000000
   366   61  1.000000
   366   62  1.000000
   366   63  1.000000
   366   64  1.000000
   367    1  1.000000
   367    2  1.000000
   367    3  1.000000
   367    4  1.000000
   367    5  1.000000
   367    6  1.000000
   367    7  1.000000
   367    8  1.000000
   367    9  1.000000
   367   10  1.000000
   367   11  1.000000
   367   12  1.000000
   367   13  1.000000
   367   14  1.000000
   367   15  1.000000
   367   16  1.000000
   367   17  1.000000
   367   18  1.000000
   367   19  1.000000
   367   20  1.000000
   367   21  1.000000
   367   22  1.000000
   367   23  1.000000
   367   24  1.000000
   367   25  1.000000
   367   26  1.000000
   367   27  1.000000
   367   28  1.000000
   367   29  1.000000
   367   30  1.000000
   367   31  1.000000
   367   32  1.000000
   367   33  1.000000
   367   34  1.000000
   367   35  1.000000
   367   36  1.000000
   367   37  1.000000
   367   38  1.000000
   367   39  1.000000
   367   40  1.000000
   367   41  1.000000
   367   42  1.000000
   367   43  1.000000
   367   44  1.000000
   367   45  1.000000
   367   46  1.000000
   367   47  1.000000
   367   48  1.000000
   367   49  1.000000
   367   50  1.000000
   367   51  1.000000
   367   52  1.000000
   367   53  1.000000
   367   54  1.000000
   367   55  1.000000
   367   56  1.000000
   367   57  1.000000
   367   58  1.000000
   367   59  1.000000
   367   60  1.000000
   367   61  1.000000
   367   62  1.000000
   367   63  1.000000
   367   64  1.000000
   368    1  1.000000
   368    2  1.000000
   368    3  1.000000
   368    4  1.000000
   368    5  1.000000
   368    6  1.000000
   368    7  1.000000
   368    8  1.000000
   368    9  1.000000
   368   10  1.000000
   368   11  1.000000
   368   12  1.000000
   368   13  1.000000
   368   14  1.000000
   368   15  1.000000
   368   16  1.000000
   368   17  1.000000
   368   18  1.000000
   368   19  1.000000
   368   20  1.000000
   368   21  1.000000
   368   22  1.000000
   368   23  1.000000
   368   24  1.000000
   368   25  1.000000
   368   26  1.000000
   368   27  1.000000
   368   28  1.000000
   368   29  1.000000
   368   30  1.000000
   368   31  1.000000
   368   32  1.000000
   368   33  1.000000
   368   34  1.000000
   368   35  1.000000
   368   36  1.000000
   368   37  1.000000
   368   38  1.000000
   368   39  1.000000
   368   40  1.000000
   368   41  1.000000
   368   42  1.000000
   368   43  1.000000
   368   44  1.000000
   368   45  1.000000
   368   46  1.000000
   368   47  1.000000
   368   48  1.000000
   368   49  1.000000
   368   50  1.000000
   368   51  1.000000
   368   52  1.000000
   368   53  1.000000
   368   54  1.000000
   368   55  1.000000
   368   56  1.000000
   368   57  1.000000
   368   58  1.000000
   368   59  1.000000
   368   60  1.000000
   368   61  1.000000
   368   62  1.000000
   368   63  1.000000
   368   64  1.000000
   369    1  1.000000
   369    2  1.000000
   369    3  1.000000
   369    4  1.000000
   369    5  1.000000
   369    6  1.000000
   369    7  1.000000
   369    8  1.000000
   369    9  1.000000
   369   10  1.000000
   369   11  1.000000
   369   12  1.000000
   369   13  1.000000
   369   14  1.000000
   369   15  1.000000
   369   16  1.000000
   369   17  1.000000
   369   18  1.000000
   369   19  1.000000
   369   20  1.000000
   369   21  1.000000
   369   22  1.000000
   369   23  1.000000
   369   24  1.000000
   369   25  1.000000
   369   26  1.000000
   369   27  1.000000
   369   28  1.000000
   369   29  1.000000
   369   30  1.000000
   369   31  1.000000
   369   32  1.000000
   369   33  1.000000
   369   34  1.000000
   369   35  1.000000
   369   36  1.000000
   369   37  1.000000
   369   38  1.000000
   369   39  1.000000
   369   40  1.000000
   369   41  1.000000
   369   42  1.000000
   369   43  1.000000
   369   44  1.000000
   369   45  1.000000
   369   46  1.000000
   369   47  1.000000
   369   48  1.000000
   369   49  1.000000
   369   50  1.000000
   369   51  1.000000
   369   52  1.000000
   369   53  1.000000
   369   54  1.000000
   369   55  1.000000
   369   56  1.000000
   369   57  1.000000
   369   58  1.000000
   369   59  1.000000
   369   60  1.000000
   369   61  1.000000
   369   62  1.000000
   369   63  1.000000
   369   64  1.000000
   370    1  1.000000
   370    2  1.000000
   370    3  1.000000
   370    4  1.000000
   370    5  1.000000
   370    6  1.000000
   370    7  1.000000
   370    8  1.000000
   370    9  1.000000
   370   10  1.000000
   370   11  1.000000
   370   12  1.000000
   370   13  1.000000
   370   14  1.000000
   370   15  1.000000
   370   16  1.000000
   370   17  1.000000
   370   18  1.000000
   370   19  1.000000
   370   20  1.000000
   370   21  1.000000
   370   22  1.000000
   370   23  1.000000
   370   24  1.000000
   370   25  1.000000
   370   26  1.000000
   370   27  1.000000
   370   28  1.000000
   370   29  1.000000
   370   30  1.000000
   370   31  1.000000
   370   32  1.000000
   370   33  1.000000
   370   34  1.000000
   370   35  1.000000
   370   36  1.000000
   370   37  1.000000
   370   38  1.000000
   370   39  1.000000
   370   40  1.000000
   370   41  1.000000
   370   42  1.000000
   370   43  1.000000
   370   44  1.000000
   370   45  1.000000
   370   46  1.000000
   370   47  1.000000
   370   48  1.000000
   370   49  1.000000
   370   50  1.000000
   370   51  1.000000
   370   52  1.000000
   370   53  1.000000
   370   54  1.000000
   370   55  1.000000
   370   56  1.000000
   370   57  1.000000
   370   58  1.000000
   370   59  1.000000
   370   60  1.000000
   370   61  1.000000
   370   62  1.000000
   370   63  1.000000
   370   64  1.000000
   371    1  1.000000
   371    2  1.000000
   371    3  1.000000
   371    4  1.000000
   371    5  1.000000
   371    6  1.000000
   371    7  1.000000
   371    8  1.000000
   371    9  1.000000
   371   10  1.000000
   371   11  1.000000
   371   12  1.000000
   371   13  1.000000
   371   14  1.000000
   371   15  1.000000
   371   16  1.000000
   371   17  1.000000
   371   18  1.000000
   371   19  1.000000
   371   20  1.000000
   371   21  1.000000
   371   22  1.000000
   371   23  1.000000
   371   24  1.000000
   371   25  1.000000
   371   26  1.000000
   371   27  1.000000
   371   28  1.000000
   371   29  1.000000
   371   30  1.000000
   371   31  1.000000
   371   32  1.000000
   371   33  1.000000
   371   34  1.000000
   371   35  1.000000
   371   36  1.000000
   371   37  1.000000
   371   38  1.000000
   371   39  1.000000
   371   40  1.000000
   371   41  1.000000
   371   42  1.000000
   371   43  1.000000
   371   44  1.000000
   371   45  1.000000
   371   46  1.000000
   371   47  1.000000
   371   48  1.000000
   371   49  1.000000
   371   50  1.000000
   371   51  1.000000
   371   52  1.000000
   371   53  1.000000
   371   54  1.000000
   371   55  1.000000
   371   56  1.000000
   371   57  1.000000
   371   58  1.000000
   371   59  1.000000
   371   60  1.000000
   371   61  1.000000
   371   62  1.000000
   371   63  1.000000
   371   64  1.000000
   372    1  1.000000
   372    2  1.000000
   372    3  1.000000
   372    4  1.000000
   372    5  1.000000
   372    6  1.000000
   372    7  1.000000
   372    8  1.000000
   372    9  1.000000
   372   10  1.000000
   372   11  1.000000
   372   12  1.000000
   372   13  1.000000
   372   14  1.000000
   372   15  1.000000
   372   16  1.000000
   372   17  1.000000
   372   18  1.000000
   372   19  1.000000
   372   20  1.000000
   372   21  1.000000
   372   22  1.000000
   372   23  1.000000
   372   24  1.000000
   372   25  1.000000
   372   26  1.000000
   372   27  1.000000
   372   28  1.000000
   372   29  1.000000
   372   30  1.000000
   372   31  1.000000
   372   32  1.000000
   372   33  1.000000
   372   34  1.000000
   372   35  1.000000
   372   36  1.000000
   372   37  1.000000
   372   38  1.000000
   372   39  1.000000
   372   40  1.000000
   372   41  1.000000
   372   42  1.000000
   372   43  1.000000
   372   44  1.000000
   372   45  1.000000
   372   46  1.000000
   372   47  1.000000
   372   48  1.000000
   372   49  1.000000
   372   50  1.000000
   372   51  1.000000
   372   52  1.000000
   372   53  1.000000
   372   54  1.000000
   372   55  1.000000
   372   56  1.000000
   372   57  1.000000
   372   58  1.000000
   372   59  1.000000
   372   60  1.000000
   372   61  1.000000
   372   62  1.000000
   372   63  1.000000
   372   64  1.000000
   373    1  1.000000
   373    2  1.000000
   373    3  1.000000
   373    4  1.000000
   373    5  1.000000
   373    6  1.000000
   373    7  1.000000
   373    8  1.000000
   373    9  1.000000
   373   10  1.000000
   373   11  1.000000
   373   12  1.000000
   373   13  1.000000
   373   14  1.000000
   373   15  1.000000
   373   16  1.000000
   373   17  1.000000
   373   18  1.000000
   373   19  1.000000
   373   20  1.000000
   373   21  1.000000
   373   22  1.000000
   373   23  1.000000
   373   24  1.000000
   373   25  1.000000
   373   26  1.000000
   373   27  1.000000
   373   28  1.000000
   373   29  1.000000
   373   30  1.000000
   373   31  1.000000
   373   32  1.000000
   373   33  1.000000
   373   34  1.000000
   373   35  1.000000
   373   36  1.000000
   373   37  1.000000
   373   38  1.000000
   373   39  1.000000
   373   40  1.000000
   373   41  1.000000
   373   42  1.000000
   373   43  1.000000
   373   44  1.000000
   373   45  1.000000
   373   46  1.000000
   373   47  1.000000
   373   48  1.000000
   373   49  1.000000
   373   50  1.000000
   373   51  1.000000
   373   52  1.000000
   373   53  1.000000
   373   54  1.000000
   373   55  1.000000
   373   56  1.000000
   373   57  1.000000
   373   58  1.000000
   373   59  1.000000
   373   60  1.000000
   373   61  1.000000
   373   62  1.000000
   373   63  1.000000
   373   64  1.000000
   374    1  1.000000
   374    2  1.000000
   374    3  1.000000
   374    4  1.000000
   374    5  1.000000
   374    6  1.000000
   374    7  1.000000
   374    8  1.000000
   374    9  1.000000
   374   10  1.000000
   374   11  1.000000
   374   12  1.000000
   374   13  1.000000
   374   14  1.000000
   374   15  1.000000
   374   16  1.000000
   374   17  1.000000
   374   18  1.000000
   374   19  1.000000
   374   20  1.000000
   374   21  1.000000
   374   22  1.000000
   374   23  1.000000
   374   24  1.000000
   374   25  1.000000
   374   26  1.000000
   374   27  1.000000
   374   28  1.000000
   374   29  1.000000
   374   30  1.000000
   374   31  1.000000
   374   32  1.000000
   374   33  1.000000
   374   34  1.000000
   374   35  1.000000
   374   36  1.000000
   374   37  1.000000
   374   38  1.000000
   374   39  1.000000
   374   40  1.000000
   374   41  1.000000
   374   42  1.000000
   374   43  1.000000
   374   44  1.000000
   374   45  1.000000
   374   46  1.000000
   374   47  1.000000
   374   48  1.000000
   374   49  1.000000
   374   50  1.000000
   374   51  1.000000
   374   52  1.000000
   374   53  1.000000
   374   54  1.000000
   374   55  1.000000
   374   56  1.000000
   374   57  1.000000
   374   58  1.000000
   374   59  1.000000
   374   60  1.000000
   374   61  1.000000
   374   62  1.000000
   374   63  1.000000
   374   64  1.000000
   375    1  1.000000
   375    2  1.000000
   375    3  1.000000
   375    4  1.000000
   375    5  1.000000
   375    6  1.000000
   375    7  1.000000
   375    8  1.000000
   375    9  1.000000
   375   10  1.000000
   375   11  1.000000
   375   12  1.000000
   375   13  1.000000
   375   14  1.000000
   375   15  1.000000
   375   16  1.000000
   375   17  1.000000
   375   18  1.000000
   375   19  1.000000
   375   20  1.000000
   375   21  1.000000
   375   22  1.000000
   375   23  1.000000
   375   24  1.000000
   375   25  1.000000
   375   26  1.000000
   375   27  1.000000
   375   28  1.000000
   375   29  1.000000
   375   30  1.000000
   375   31  1.000000
   375   32  1.000000
   375   33  1.000000
   375   34  1.000000
   375   35  1.000000
   375   36  1.000000
   375   37  1.000000
   375   38  1.000000
   375   39  1.000000
   375   40  1.000000
   375   41  1.000000
   375   42  1.000000
   375   43  1.000000
   375   44  1.000000
   375   45  1.000000
   375   46  1.000000
   375   47  1.000000
   375   48  1.000000
   375   49  1.000000
   375   50  1.000000
   375   51  1.000000
   375   52  1.000000
   375   53  1.000000
   375   54  1.000000
   375   55  1.000000
   375   56  1.000000
   375   57  1.000000
   375   58  1.000000
   375   59  1.000000
   375   60  1.000000
   375   61  1.000000
   375   62  1.000000
   375   63  1.000000
   375   64  1.000000
   376    1  1.000000
   376    2  1.000000
   376    3  1.000000
   376    4  1.000000
   376    5  1.000000
   376    6  1.000000
   376    7  1.000000
   376    8  1.000000
   376    9  1.000000
   376   10  1.000000
   376   11  1.000000
   376   12  1.000000
   376   13  1.000000
   376   14  1.000000
   376   15  1.000000
   376   16  1.000000
   376   17  1.000000
   376   18  1.000000
   376   19  1.000000
   376   20  1.000000
   376   21  1.000000
   376   22  1.000000
   376   23  1.000000
   376   24  1.000000
   376   25  1.000000
   376   26  1.000000
   376   27  1.000000
   376   28  1.000000
   376   29  1.000000
   376   30  1.000000
   376   31  1.000000
   376   32  1.000000
   376   33  1.000000
   376   34  1.000000
   376   35  1.000000
   376   36  1.000000
   376   37  1.000000
   376   38  1.000000
   376   39  1.000000
   376   40  1.000000
   376   41  1.000000
   376   42  1.000000
   376   43  1.000000
   376   44  1.000000
   376   45  1.000000
   376   46  1.000000
   376   47  1.000000
   376   48  1.000000
   376   49  1.000000
   376   50  1.000000
   376   51  1.000000
   376   52  1.000000
   376   53  1.000000
   376   54  1.000000
   376   55  1.000000
   376   56  1.000000
   376   57  1.000000
   376   58  1.000000
   376   59  1.000000
   376   60  1.000000
   376   61  1.000000
   376   62  1.000000
   376   63  1.000000
   376   64  1.000000
   377    1  1.000000
   377    2  1.000000
   377    3  1.000000
   377    4  1.000000
   377    5  1.000000
   377    6  1.000000
   377    7  1.000000
   377    8  1.000000
   377    9  1.000000
   377   10  1.000000
   377   11  1.000000
   377   12  1.000000
   377   13  1.000000
   377   14  1.000000
   377   15  1.000000
   377   16  1.000000
   377   17  1.000000
   377   18  1.000000
   377   19  1.000000
   377   20  1.000000
   377   21  1.000000
   377   22  1.000000
   377   23  1.000000
   377   24  1.000000
   377   25  1.000000
   377   26  1.000000
   377   27  1.000000
   377   28  1.000000
   377   29  1.000000
   377   30  1.000000
   377   31  1.000000
   377   32  1.000000
   377   33  1.000000
   377   34  1.000000
   377   35  1.000000
   377   36  1.000000
   377   37  1.000000
   377   38  1.000000
   377   39  1.000000
   377   40  1.000000
   377   41  1.000000
   377   42  1.000000
   377   43  1.000000
   377   44  1.000000
   377   45  1.000000
   377   46  1.000000
   377   47  1.000000
   377   48  1.000000
   377   49  1.000000
   377   50  1.000000
   377   51  1.000000
   377   52  1.000000
   377   53  1.000000
   377   54  1.000000
   377   55  1.000000
   377   56  1.000000
   377   57  1.000000
   377   58  1.000000
   377   59  1.000000
   377   60  1.000000
   377   61  1.000000
   377   62  1.000000
   377   63  1.000000
   377   64  1.000000
   378    1  0.999667
   378    2  0.999667
   378    3  0.999667
   378    4  0.999667
   378    5  0.999667
   378    6  0.999667
   378    7  0.999667
   378    8  0.999667
   378    9  0.999667
   378   10  0.999667
   378   11  0.999667
   378   12  0.999667
   378   13  0.999667
   378   14  0.999667
   378   15  0.999667
   378   19  0.999667
   378   20  0.999667
   378   21  0.999667
   378   22  0.999667
   378   23  0.999667
   378   24  0.999667
   378   25  0.999667
   378   26  0.999667
   378   27  0.999667
   378   28  0.999667
   378   29  0.999667
   378   30  0.999667
   378   31  0.999667
   378   32  0.999667
   378   33  0.999667
   378   34  0.999667
   378   35  0.999667
   378   36  0.999667
   378   37  0.999667
   378   38  0.999667
   378   39  0.999667
   378   40  0.999667
   378   41  0.999667
   378   42  0.999667
   378   43  0.999667
   378   44  0.999667
   378   45  0.999667
   378   46  0.999667
   378   47  0.999667
   378   48  0.999667
   378   49  0.999667
   378   50  0.999667
   378   51  0.999667
   378   52  0.999667
   378   53  0.999667
   378   54  0.999667
   378   55  0.999667
   378   56  0.999667
   378   57  0.999667
   378   58  0.999667
   378   59  0.999667
   378   60  0.999667
   378   61  0.999667
   378   62  0.999667
   378   63  0.980000
   378   64  0.999667
   379    1  0.999167
   379    2  0.999167
   379    3  0.999167
   379    4  0.999167
   379    5  0.999167
   379    6  0.999167
   379    7  0.999167
   379    8  0.999167
   379    9  0.999167
   379   10  0.999167
   379   11  0.999167
   379   12  0.999167
   379   13  0.999167
   379   14  0.999167
   379   15  0.999167
   379   19  0.999167
   379   20  0.999167
   379   21  0.999167
   379   22  0.999167
   379   23  0.999167
   379   24  0.999167
   379   25  0.999167
   379   26  0.999167
   379   27  0.999167
   379   28  0.999167
   379   29  0.999167
   379   30  0.999167
   379   31  0.999167
   379   32  0.999167
   379   33  0.999167
   379   34  0.999167
   379   35  0.999167
   379   36  0.999167
   379   37  0.999167
   379   38  0.999167
   379   39  0.999167
   379   40  0.999167
   379   41  0.999167
   379   42  0.999167
   379   43  0.999167
   379   44  0.999167
   379   45  0.999167
   379   46  0.999167
   379   47  0.999167
   379   48  0.999167
   379   49  0.999167
   379   50  0.999167
   379   51  0.999167
   379   52  0.999167
   379   53  0.999167
   379   54  0.979833
   379   55  0.999167
   379   56  0.999167
   379   57  0.999167
   379   58  0.999167
   379   59  0.999167
   379   60  0.999167
   379   61  0.999167
   379   62  0.999167
   379   63  0.970000
   379   64  0.999167
   380    1  0.987963
   380    2  0.987963
   380    3  0.987963
   380    5  0.987963
   380    6  0.987963
   380    7  0.987963
   380    8  0.987963
   380    9  0.987963
   380   10  0.987963
   380   11  0.987963
   380   12  0.987963
   380   13  0.987963
   380   14  0.987963
   380   15  0.987963
   380   19  0.987963
   380   20  0.987963
   380   21  0.987963
   380   22  0.987963
   380   23  0.987963
   380   24  0.987963
   380   25  0.987963
   380   26  0.987963
   380   27  0.987963
   380   28  0.987963
   380   29  0.987963
   380   30  0.987963
   380   31  0.987963
   380   32  0.987963
   380   33  0.987963
   380   34  0.987963
   380   35  0.987963
   380   36  0.987963
   380   37  0.987963
   380   38  0.987963
   380   39  0.987963
   380   40  0.987963
   380   41  0.987963
   380   42  0.987963
   380   43  0.987963
   380   44  0.987963
   380   45  0.987963
   380   46  0.987963
   380   47  0.987963
   380   53  0.987963
   380   54  0.969259
   380   55  0.664630
   380   56  0.865741
   380   57  0.865741
   380   58  0.987963
   380   59  0.987963
   380   60  0.987963
   380   61  0.987963
   380   62  0.987963
   380   63  0.950185
   380   64  0.987963
   381    1  0.987222
   381    2  0.987222
   381    3  0.987222
   381    5  0.987222
   381    6  0.987222
   381    7  0.987222
   381    8  0.987222
   381    9  0.987222
   381   10  0.987222
   381   11  0.987222
   381   12  0.987222
   381   13  0.987222
   381   14  0.987222
   381   15  0.987222
   381   19  0.987222
   381   20  0.987222
   381   21  0.987222
   381   22  0.987222
   381   23  0.987222
   381   24  0.987222
   381   25  0.987222
   381   26  0.987222
   381   27  0.987222
   381   28  0.987222
   381   29  0.987222
   381   30  0.987222
   381   31  0.987222
   381   32  0.987222
   381   33  0.987222
   381   34  0.987222
   381   35  0.987222
   381   36  0.987222
   381   37  0.987222
   381   38  0.987222
   381   39  0.987222
   381   40  0.987222
   381   41  0.987222
   381   42  0.987222
   381   43  0.987222
   381   44  0.987222
   381   45  0.987222
   381   46  0.987222
   381   47  0.987222
   381   53  0.987222
   381   54  0.968704
   381   55  0.664074
   381   56  0.865185
   381   57  0.865185
   381   58  0.987222
   381   59  0.987222
   381   60  0.987222
   381   61  0.987222
   381   62  0.987222
   381   63  0.910556
   381   64  0.987222
   382    3  0.956275
   382    5  0.956275
   382    6  0.974902
   382    7  0.974902
   382    8  0.974902
   382    9  0.974902
   382   10  0.974902
   382   11  0.974902
   382   12  0.974902
   382   13  0.974902
   382   14  0.974902
   382   15  0.974902
   382   19  0.974902
   382   20  0.974902
   382   21  0.974902
   382   22  0.979412
   382   23  0.979412
   382   24  0.979412
   382   25  0.979412
   382   26  0.979412
   382   27  0.979412
   382   28  0.979412
   382   29  0.979412
   382   30  0.979412
   382   31  0.979412
   382   32  0.979412
   382   33  0.979412
   382   34  0.979412
   382   35  0.979412
   382   36  0.979412
   382   37  0.979412
   382   38  0.979412
   382   39  0.979412
   382   40  0.979412
   382   41  0.979412
   382   42  0.903922
   382   43  0.979412
   382   44  0.979412
   382   45  0.979412
   382   46  0.979412
   382   47  0.979412
   382   53  0.979412
   382   54  0.960784
   382   55  0.656667
   382   56  0.802353
   382   57  0.802353
   382   58  0.979412
   382   59  0.979412
   382   60  0.979412
   382   61  0.979412
   382   62  0.962745
   382   64  0.956275
   383    6  0.874130
   383    7  0.874130
   383    8  0.874130
   383    9  0.874130
   383   10  0.874130
   383   11  0.874130
   383   12  0.874130
   383   13  0.874130
   383   14  0.874130
   383   15  0.874130
   383   19  0.874130
   383   20  0.874130
   383   21  0.874130
   383   22  0.850652
   383   23  0.850652
   383   24  0.850652
   383   25  0.850652
   383   26  0.875870
   383   27  0.875870
   383   28  0.875870
   383   29  0.875870
   383   30  0.875870
   383   31  0.875870
   383   32  0.875870
   383   33  0.875870
   383   34  0.875870
   383   35  0.831087
   383   36  0.831087
   383   37  0.858478
   383   38  0.858478
   383   39  0.858478
   383   40  0.853261
   383   41  0.766522
   383   42  0.739783
   383   43  0.385435
   383   44  0.869348
   383   45  0.869348
   383   46  0.869348
   383   53  0.846739
   383   54  0.841304
   383   55  0.511739
   383   56  0.480217
   383   57  0.480217
   383   58  0.864565
   383   59  0.864565
   383   60  0.867174
   383   61  0.852391
   384    6  0.795000
   384    7  0.795000
   384    8  0.795000
   384    9  0.795000
   384   10  0.795000
   384   11  0.795000
   384   12  0.795000
   384   13  0.795000
   384   14  0.795000
   384   15  0.795000
   384   19  0.795000
   384   20  0.795000
   384   21  0.795000
   384   26  0.785263
   384   27  0.785263
   384   28  0.785263
   384   29  0.785263
   384   30  0.785263
   384   31  0.785263
   384   32  0.785263
   384   33  0.785263
   384   34  0.785263
   384   35  0.698947
   384   36  0.698947
   384   40  0.747895
   384   41  0.611842
   384   42  0.629737
   384   43  0.225263
   384   44  0.750000
   384   45  0.750000
   384   46  0.750000
   384   53  0.711842
   384   55  0.376316
   384   56  0.375526
   384   57  0.375526
   384   58  0.700000
   384   59  0.700000
   384   60  0.743947
   384   61  0.739211
   385    6  0.749737
   385    7  0.749737
   385    8  0.749737
   385    9  0.749737
   385   10  0.749737
   385   11  0.749737
   385   12  0.749737
   385   13  0.749737
   385   14  0.749737
   385   15  0.749737
   385   19  0.749737
   385   20  0.749737
   385   21  0.749737
   385   26  0.712895
   385   27  0.712895
   385   28  0.712895
   385   29  0.712895
   385   30  0.707105
   385   31  0.707105
   385   32  0.707105
   385   33  0.707105
   385   34  0.707105
   385   35  0.654474
   385   36  0.654474
   385   40  0.701579
   385   41  0.580000
   385   42  0.570526
   385   43  0.156316
   385   44  0.683684
   385   45  0.683684
   385   46  0.683684
   385   53  0.674211
   385   55  0.326316
   385   56  0.326579
   385   57  0.326579
   385   58  0.654737
   385   59  0.654737
   385   60  0.700000
   385   61  0.680526
   386   26  0.592273
   386   27  0.592273
   386   28  0.592273
   386   29  0.592273
   386   30  0.584545
   386   31  0.584545
   386   32  0.584545
   386   33  0.584545
   386   34  0.584545
   386   35  0.443182
   386   36  0.443182
   386   40  0.496364
   386   41  0.354545
   386   42  0.283636
   386   44  0.381364
   386   46  0.373636
   386   53  0.487273
   386   55  0.246364
   386   56  0.240909
   386   57  0.240909
   386   58  0.470909
   386   59  0.470909
   386   61  0.522273
   387   26  0.634737
   387   27  0.634737
   387   28  0.634737
   387   29  0.634737
   387   30  0.628421
   387   31  0.628421
   387   32  0.628421
   387   33  0.628421
   387   34  0.628421
   387   40  0.498947
   387   41  0.356842
   387   42  0.304737
   387   44  0.425789
   387   45  0.422632
   387   46  0.410526
   387   53  0.509474
   387   55  0.261579
   387   58  0.490526
   387   59  0.490526
   387   61  0.562105
   388   26  0.678125
   388   27  0.678125
   388   28  0.678125
   388   29  0.678125
   388   30  0.673750
   388   31  0.673750
   388   32  0.673750
   388   33  0.673750
   388   34  0.673750
   388   42  0.161875
   388   44  0.408125
   388   45  0.406875
   388   46  0.393750
   388   53  0.495625
   388   58  0.477500
   388   59  0.477500
   388   61  0.568750
   389   26  0.724615
   389   27  0.724615
   389   28  0.724615
   389   29  0.724615
   389   30  0.723077
   389   31  0.723077
   389   32  0.723077
   389   33  0.719231
   389   34  0.723077
   389   42  0.100000
   389   44  0.388462
   389   45  0.388462
   389   46  0.372308
   389   61  0.543846
   390   33  0.210000
   390   42  0.000000
   390   44  0.535000
   390   45  0.535000
   390   46  0.500000
   391   42  0.000000
   391   44  0.620000
   391   45  0.620000
   391   46  0.573333
   392   42  0.000000
   392   44  0.616667
   392   45  0.616667
   392   46  0.566667
   393   42  0.000000
   393   44  0.616667
   393   45  0.616667
   393   46  0.566667
   394   42  0.000000
   394   44  0.616667
   394   45  0.616667
   394   46  0.566667
   395   43  0.150000
   395   44  0.663333
   395   45  0.663333
   395   46  0.623333
   396   43  0.150000
   396   44  0.663333
   396   45  0.663333
   396   46  0.623333
   397   43  0.150000
   397   44  0.663333
   397   45  0.663333
   397   46  0.623333
   398   43  0.150000
   398   44  0.663333
   398   45  0.663333
   398   46  0.623333
   399   43  0.183333
   399   44  0.696667
   399   45  0.696667
   399   46  0.656667
   400   43  0.183333
   400   44  0.696667
   400   45  0.696667
   400   46  0.656667
   401   43  0.183333
   401   44  0.696667
   401   45  0.696667
   401   46  0.656667
   402   43  0.183333
   402   44  0.696667
   402   45  0.696667
   402   46  0.656667
   403   43  0.183333
   403   44  0.696667
   403   45  0.696667
   403   46  0.656667
   404   43  0.183333
   404   44  0.696667
   404   45  0.696667
   404   46  0.656667
   405   43  0.183333
   405   44  0.696667
   405   45  0.696667
   405   46  0.656667
   406   43  0.183333
   406   44  0.696667
   406   45  0.696667
   406   46  0.656667
   407   43  0.183333
   407   44  0.690000
   407   45  0.693333
   407   46  0.653333
   408   43  0.183333
   408   44  0.690000
   408   45  0.693333
   408   46  0.653333
   409   43  0.183333
   409   44  0.686667
   409   45  0.690000
   409   46  0.646667
   410   43  0.173333
   410   44  0.630000
   410   45  0.660000
   410   46  0.610000
   411   43  0.180000
   411   44  0.583333
   411   45  0.620000
   411   46  0.530000
   412   43  0.165000
   412   45  0.380000
   412   46  0.335000
   413   43  0.165000
   413   45  0.380000
   413   46  0.335000
   414   43  0.190000
   414   45  0.395000
   414   46  0.345000
   415   43  0.200000
   415   45  0.395000
   415   46  0.345000
   416   43  0.570000
   416   44  0.730000
   416   45  0.730000
   416   46  0.470000
   417   43  0.900000
   417   44  0.950000
   417   45  0.950000
   418   43  1.000000
   418   44  1.000000
   418   45  1.000000
   419   43  1.000000
   419   44  1.000000
   419   45  1.000000
   420   43  1.000000
   420   44  1.000000
   420   45  1.000000
   421   43  1.000000
   421   44  1.000000
   421   45  1.000000
   422   43  1.000000
   422   44  1.000000
   422   45  1.000000
   423    1  0.035000
   423    2  0.035000
   423    3  0.882097
   423    4  0.692258
   423    5  0.882097
   423    6  0.917742
   423    7  0.917742
   423    8  0.917742
   423    9  0.917742
   423   10  0.917742
   423   12  0.917742
   423   13  0.917742
   423   14  0.917742
   423   15  0.917742
   423   16  0.684516
   423   17  0.684516
   423   18  0.684516
   423   19  0.917742
   423   20  0.917742
   423   21  0.917742
   423   22  0.899194
   423   23  0.899194
   423   24  0.899194
   423   25  0.899194
   423   26  0.919839
   423   27  0.919839
   423   28  0.919839
   423   29  0.919839
   423   30  0.919839
   423   31  0.919839
   423   32  0.919839
   423   33  0.919839
   423   34  0.919839
   423   35  0.919839
   423   36  0.919839
   423   37  0.899194
   423   38  0.899194
   423   39  0.899194
   423   40  0.915968
   423   41  0.919839
   423   42  0.919839
   423   43  0.919839
   423   44  0.919839
   423   45  0.919839
   423   46  0.919839
   423   47  0.790323
   423   48  0.817097
   423   49  0.817097
   423   50  0.817097
   423   51  0.817097
   423   52  0.817097
   423   53  0.902903
   423   54  0.890968
   423   55  0.919839
   423   56  0.919839
   423   57  0.919839
   423   58  0.919839
   423   59  0.919839
   423   60  0.919839
   423   61  0.911452
   423   62  0.800323
   423   63  0.866129
   423   64  0.867742
   424    1  0.958571
   424    2  0.958571
   424    3  0.958889
   424    4  0.732540
   424    5  0.958889
   424    6  0.960000
   424    7  0.960000
   424    8  0.960000
   424    9  0.960000
   424   10  0.960000
   424   11  0.868413
   424   12  0.960000
   424   13  0.960000
   424   14  0.960000
   424   15  0.960000
   424   16  0.728571
   424   17  0.728571
   424   18  0.728571
   424   19  0.960000
   424   20  0.960000
   424   21  0.960000
   424   22  0.946349
   424   23  0.946349
   424   24  0.946349
   424   25  0.946349
   424   26  0.962063
   424   27  0.962063
   424   28  0.962063
   424   29  0.962063
   424   30  0.962063
   424   31  0.962063
   424   32  0.962063
   424   33  0.962063
   424   34  0.962063
   424   35  0.962063
   424   36  0.962063
   424   37  0.946349
   424   38  0.946349
   424   39  0.946349
   424   40  0.958254
   424   41  0.962063
   424   42  0.962063
   424   43  0.962063
   424   44  0.962063
   424   45  0.962063
   424   46  0.962063
   424   47  0.935238
   424   48  0.874127
   424   49  0.874127
   424   50  0.874127
   424   51  0.874127
   424   52  0.874127
   424   53  0.944762
   424   54  0.936984
   424   55  0.962063
   424   56  0.962063
   424   57  0.962063
   424   58  0.962063
   424   59  0.962063
   424   60  0.962063
   424   61  0.953492
   424   62  0.907778
   424   63  0.949841
   424   64  0.950159
   425    1  0.986667
   425    2  0.986667
   425    3  0.986667
   425    4  0.766032
   425    5  0.986667
   425    6  0.986667
   425    7  0.986667
   425    8  0.986667
   425    9  0.986667
   425   10  0.986667
   425   11  0.893968
   425   12  0.986667
   425   13  0.986667
   425   14  0.986667
   425   15  0.986667
   425   16  0.986667
   425   17  0.986667
   425   18  0.986667
   425   19  0.986667
   425   20  0.986667
   425   21  0.986667
   425   22  0.986667
   425   23  0.986667
   425   24  0.986667
   425   25  0.986667
   425   26  0.986667
   425   27  0.986667
   425   28  0.986667
   425   29  0.986667
   425   30  0.986667
   425   31  0.986667
   425   32  0.986667
   425   33  0.986667
   425   34  0.986667
   425   35  0.986667
   425   36  0.986667
   425   37  0.986667
   425   38  0.986667
   425   39  0.986667
   425   40  0.986667
   425   41  0.986667
   425   42  0.986667
   425   43  0.986667
   425   44  0.986667
   425   45  0.986667
   425   46  0.986667
   425   47  0.977302
   425   48  0.922063
   425   49  0.922063
   425   50  0.922063
   425   51  0.922063
   425   52  0.922063
   425   53  0.969365
   425   54  0.977302
   425   55  0.986667
   425   56  0.986667
   425   57  0.986667
   425   58  0.986667
   425   59  0.986667
   425   60  0.986667
   425   61  0.978095
   425   62  0.939683
   425   63  0.986667
   425   64  0.986667
   426    1  0.998889
   426    2  0.998889
   426    3  0.998889
   426    4  0.998889
   426    5  0.998889
   426    6  0.998889
   426    7  0.998889
   426    8  0.998889
   426    9  0.998889
   426   10  0.998889
   426   11  0.998889
   426   12  0.998889
   426   13  0.998889
   426   14  0.998889
   426   15  0.998889
   426   16  0.998889
   426   17  0.998889
   426   18  0.998889
   426   19  0.998889
   426   20  0.998889
   426   21  0.998889
   426   22  0.998889
   426   23  0.998889
   426   24  0.998889
   426   25  0.998889
   426   26  0.998889
   426   27  0.998889
   426   28  0.998889
   426   29  0.998889
   426   30  0.998889
   426   31  0.998889
   426   32  0.998889
   426   33  0.998889
   426   34  0.998889
   426   35  0.998889
   426   36  0.998889
   426   37  0.998889
   426   38  0.998889
   426   39  0.998889
   426   40  0.998889
   426   41  0.998889
   426   42  0.998889
   426   43  0.998889
   426   44  0.998889
   426   45  0.998889
   426   46  0.998889
   426   47  0.998889
   426   48  0.990317
   426   49  0.990317
   426   50  0.990317
   426   51  0.990317
   426   52  0.990317
   426   53  0.979206
   426   54  0.998889
   426   55  0.998889
   426   56  0.998889
   426   57  0.998889
   426   58  0.998889
   426   59  0.998889
   426   60  0.998889
   426   61  0.998889
   426   62  0.998889
   426   63  0.998889
   426   64  0.998889
   427    1  1.000000
   427    2  1.000000
   427    3  1.000000
   427    4  1.000000
   427    5  1.000000
   427    6  1.000000
   427    7  1.000000
   427    8  1.000000
   427    9  1.000000
   427   10  1.000000
   427   11  1.000000
   427   12  1.000000
   427   13  1.000000
   427   14  1.000000
   427   15  1.000000
   427   16  1.000000
   427   17  1.000000
   427   18  1.000000
   427   19  1.000000
   427   20  1.000000
   427   21  1.000000
   427   22  1.000000
   427   23  1.000000
   427   24  1.000000
   427   25  1.000000
   427   26  1.000000
   427   27  1.000000
   427   28  1.000000
   427   29  1.000000
   427   30  1.000000
   427   31  1.000000
   427   32  1.000000
   427   33  1.000000
   427   34  1.000000
   427   35  1.000000
   427   36  1.000000
   427   37  1.000000
   427   38  1.000000
   427   39  1.000000
   427   40  1.000000
   427   41  1.000000
   427   42  1.000000
   427   43  1.000000
   427   44  1.000000
   427   45  1.000000
   427   46  1.000000
   427   47  1.000000
   427   48  1.000000
   427   49  1.000000
   427   50  1.000000
   427   51  1.000000
   427   52  1.000000
   427   53  1.000000
   427   54  1.000000
   427   55  1.000000
   427   56  1.000000
   427   57  1.000000
   427   58  1.000000
   427   59  1.000000
   427   60  1.000000
   427   61  1.000000
   427   62  1.000000
   427   63  1.000000
   427   64  1.000000
   428    1  1.000000
   428    2  1.000000
   428    3  1.000000
   428    4  1.000000
   428    5  1.000000
   428    6  1.000000
   428    7  1.000000
   428    8  1.000000
   428    9  1.000000
   428   10  1.000000
   428   11  1.000000
   428   12  1.000000
   428   13  1.000000
   428   14  1.000000
   428   15  1.000000
   428   16  1.000000
   428   17  1.000000
   428   18  1.000000
   428   19  1.000000
   428   20  1.000000
   428   21  1.000000
   428   22  1.000000
   428   23  1.000000
   428   24  1.000000
   428   25  1.000000
   428   26  1.000000
   428   27  1.000000
   428   28  1.000000
   428   29  1.000000
   428   30  1.000000
   428   31  1.000000
   428   32  1.000000
   428   33  1.000000
   428   34  1.000000
   428   35  1.000000
   428   36  1.000000
   428   37  1.000000
   428   38  1.000000
   428   39  1.000000
   428   40  1.000000
   428   41  1.000000
   428   42  1.000000
   428   43  1.000000
   428   44  1.000000
   428   45  1.000000
   428   46  1.000000
   428   47  1.000000
   428   48  1.000000
   428   49  1.000000
   428   50  1.000000
   428   51  1.000000
   428   52  1.000000
   428   53  1.000000
   428   54  1.000000
   428   55  1.000000
   428   56  1.000000
   428   57  1.000000
   428   58  1.000000
   428   59  1.000000
   428   60  1.000000
   428   61  1.000000
   428   62  1.000000
   428   63  1.000000
   428   64  1.000000
   429    1  1.000000
   429    2  1.000000
   429    3  1.000000
   429    4  1.000000
   429    5  1.000000
   429    6  1.000000
   429    7  1.000000
   429    8  1.000000
   429    9  1.000000
   429   10  1.000000
   429   11  1.000000
   429   12  1.000000
   429   13  1.000000
   429   14  1.000000
   429   15  1.000000
   429   16  1.000000
   429   17  1.000000
   429   18  1.000000
   429   19  1.000000
   429   20  1.000000
   429   21  1.000000
   429   22  1.000000
   429   23  1.000000
   429   24  1.000000
   429   25  1.000000
   429   26  1.000000
   429   27  1.000000
   429   28  1.000000
   429   29  1.000000
   429   30  1.000000
   429   31  1.000000
   429   32  1.000000
   429   33  1.000000
   429   34  1.000000
   429   35  1.000000
   429   36  1.000000
   429   37  1.000000
   429   38  1.000000
   429   39  1.000000
   429   40  1.000000
   429   41  1.000000
   429   42  1.000000
   429   43  1.000000
   429   44  1.000000
   429   45  1.000000
   429   46  1.000000
   429   47  1.000000
   429   48  1.000000
   429   49  1.000000
   429   50  1.000000
   429   51  1.000000
   429   52  1.000000
   429   53  1.000000
   429   54  1.000000
   429   55  1.000000
   429   56  1.000000
   429   57  1.000000
   429   58  1.000000
   429   59  1.000000
   429   60  1.000000
   429   61  1.000000
   429   62  1.000000
   429   63  1.000000
   429   64  1.000000
   430    1  1.000000
   430    2  1.000000
   430    3  1.000000
   430    4  1.000000
   430    5  1.000000
   430    6  1.000000
   430    7  1.000000
   430    8  1.000000
   430    9  1.000000
   430   10  1.000000
   430   11  1.000000
   430   12  1.000000
   430   13  1.000000
   430   14  1.000000
   430   15  1.000000
   430   16  1.000000
   430   17  1.000000
   430   18  1.000000
   430   19  1.000000
   430   20  1.000000
   430   21  1.000000
   430   22  1.000000
   430   23  1.000000
   430   24  1.000000
   430   25  1.000000
   430   26  1.000000
   430   27  1.000000
   430   28  1.000000
   430   29  1.000000
   430   30  1.000000
   430   31  1.000000
   430   32  1.000000
   430   33  1.000000
   430   34  1.000000
   430   35  1.000000
   430   36  1.000000
   430   37  1.000000
   430   38  1.000000
   430   39  1.000000
   430   40  1.000000
   430   41  1.000000
   430   42  1.000000
   430   43  1.000000
   430   44  1.000000
   430   45  1.000000
   430   46  1.000000
   430   47  1.000000
   430   48  1.000000
   430   49  1.000000
   430   50  1.000000
   430   51  1.000000
   430   52  1.000000
   430   53  1.000000
   430   54  1.000000
   430   55  1.000000
   430   56  1.000000
   430   57  1.000000
   430   58  1.000000
   430   59  1.000000
   430   60  1.000000
   430   61  1.000000
   430   62  1.000000
   430   63  1.000000
   430   64  1.000000
   431    1  1.000000
   431    2  1.000000
   431    3  1.000000
   431    4  1.000000
   431    5  1.000000
   431    6  1.000000
   431    7  1.000000
   431    8  1.000000
   431    9  1.000000
   431   10  1.000000
   431   11  1.000000
   431   12  1.000000
   431   13  1.000000
   431   14  1.000000
   431   15  1.000000
   431   16  1.000000
   431   17  1.000000
   431   18  1.000000
   431   19  1.000000
   431   20  1.000000
   431   21  1.000000
   431   22  1.000000
   431   23  1.000000
   431   24  1.000000
   431   25  1.000000
   431   26  1.000000
   431   27  1.000000
   431   28  1.000000
   431   29  1.000000
   431   30  1.000000
   431   31  1.000000
   431   32  1.000000
   431   33  1.000000
   431   34  1.000000
   431   35  1.000000
   431   36  1.000000
   431   37  1.000000
   431   38  1.000000
   431   39  1.000000
   431   40  1.000000
   431   41  1.000000
   431   42  1.000000
   431   43  1.000000
   431   44  1.000000
   431   45  1.000000
   431   46  1.000000
   431   47  1.000000
   431   48  1.000000
   431   49  1.000000
   431   50  1.000000
   431   51  1.000000
   431   52  1.000000
   431   53  1.000000
   431   54  1.000000
   431   55  1.000000
   431   56  1.000000
   431   57  1.000000
   431   58  1.000000
   431   59  1.000000
   431   60  1.000000
   431   61  1.000000
   431   62  1.000000
   431   63  1.000000
   431   64  1.000000
   432    1  1.000000
   432    2  1.000000
   432    3  1.000000
   432    4  1.000000
   432    5  1.000000
   432    6  1.000000
   432    7  1.000000
   432    8  1.000000
   432    9  1.000000
   432   10  1.000000
   432   11  1.000000
   432   12  1.000000
   432   13  1.000000
   432   14  1.000000
   432   15  1.000000
   432   16  1.000000
   432   17  1.000000
   432   18  1.000000
   432   19  1.000000
   432   20  1.000000
   432   21  1.000000
   432   22  1.000000
   432   23  1.000000
   432   24  1.000000
   432   25  1.000000
   432   26  1.000000
   432   27  1.000000
   432   28  1.000000
   432   29  1.000000
   432   30  1.000000
   432   31  1.000000
   432   32  1.000000
   432   33  1.000000
   432   34  1.000000
   432   35  1.000000
   432   36  1.000000
   432   37  1.000000
   432   38  1.000000
   432   39  1.000000
   432   40  1.000000
   432   41  1.000000
   432   42  1.000000
   432   43  1.000000
   432   44  1.000000
   432   45  1.000000
   432   46  1.000000
   432   47  1.000000
   432   48  1.000000
   432   49  1.000000
   432   50  1.000000
   432   51  1.000000
   432   52  1.000000
   432   53  1.000000
   432   54  1.000000
   432   55  1.000000
   432   56  1.000000
   432   57  1.000000
   432   58  1.000000
   432   59  1.000000
   432   60  1.000000
   432   61  1.000000
   432   62  1.000000
   432   63  1.000000
   432   64  1.000000
   433    1  1.000000
   433    2  1.000000
   433    3  1.000000
   433    4  1.000000
   433    5  1.000000
   433    6  1.000000
   433    7  1.000000
   433    8  1.000000
   433    9  1.000000
   433   10  1.000000
   433   11  1.000000
   433   12  1.000000
   433   13  1.000000
   433   14  1.000000
   433   15  1.000000
   433   16  1.000000
   433   17  1.000000
   433   18  1.000000
   433   19  1.000000
   433   20  1.000000
   433   21  1.000000
   433   22  1.000000
   433   23  1.000000
   433   24  1.000000
   433   25  1.000000
   433   26  1.000000
   433   27  1.000000
   433   28  1.000000
   433   29  1.000000
   433   30  1.000000
   433   31  1.000000
   433   32  1.000000
   433   33  1.000000
   433   34  1.000000
   433   35  1.000000
   433   36  1.000000
   433   37  1.000000
   433   38  1.000000
   433   39  1.000000
   433   40  1.000000
   433   41  1.000000
   433   42  1.000000
   433   43  1.000000
   433   44  1.000000
   433   45  1.000000
   433   46  1.000000
   433   47  1.000000
   433   48  1.000000
   433   49  1.000000
   433   50  1.000000
   433   51  1.000000
   433   52  1.000000
   433   53  1.000000
   433   54  1.000000
   433   55  1.000000
   433   56  1.000000
   433   57  1.000000
   433   58  1.000000
   433   59  1.000000
   433   60  1.000000
   433   61  1.000000
   433   62  1.000000
   433   63  1.000000
   433   64  1.000000
   434    1  1.000000
   434    2  1.000000
   434    3  1.000000
   434    4  1.000000
   434    5  1.000000
   434    6  1.000000
   434    7  1.000000
   434    8  1.000000
   434    9  1.000000
   434   10  1.000000
   434   11  1.000000
   434   12  1.000000
   434   13  1.000000
   434   14  1.000000
   434   15  1.000000
   434   16  1.000000
   434   17  1.000000
   434   18  1.000000
   434   19  1.000000
   434   20  1.000000
   434   21  1.000000
   434   22  1.000000
   434   23  1.000000
   434   24  1.000000
   434   25  1.000000
   434   26  1.000000
   434   27  1.000000
   434   28  1.000000
   434   29  1.000000
   434   30  1.000000
   434   31  1.000000
   434   32  1.000000
   434   33  1.000000
   434   34  1.000000
   434   35  1.000000
   434   36  1.000000
   434   37  1.000000
   434   38  1.000000
   434   39  1.000000
   434   40  1.000000
   434   41  1.000000
   434   42  1.000000
   434   43  1.000000
   434   44  1.000000
   434   45  1.000000
   434   46  1.000000
   434   47  1.000000
   434   48  1.000000
   434   49  1.000000
   434   50  1.000000
   434   51  1.000000
   434   52  1.000000
   434   53  1.000000
   434   54  1.000000
   434   55  1.000000
   434   56  1.000000
   434   57  1.000000
   434   58  1.000000
   434   59  1.000000
   434   60  1.000000
   434   61  1.000000
   434   62  1.000000
   434   63  1.000000
   434   64  1.000000
   435    1  1.000000
   435    2  1.000000
   435    3  1.000000
   435    4  1.000000
   435    5  1.000000
   435    6  1.000000
   435    7  1.000000
   435    8  1.000000
   435    9  1.000000
   435   10  1.000000
   435   11  1.000000
   435   12  1.000000
   435   13  1.000000
   435   14  1.000000
   435   15  1.000000
   435   16  1.000000
   435   17  1.000000
   435   18  1.000000
   435   19  1.000000
   435   20  1.000000
   435   21  1.000000
   435   22  1.000000
   435   23  1.000000
   435   24  1.000000
   435   25  1.000000
   435   26  1.000000
   435   27  1.000000
   435   28  1.000000
   435   29  1.000000
   435   30  1.000000
   435   31  1.000000
   435   32  1.000000
   435   33  1.000000
   435   34  1.000000
   435   35  1.000000
   435   36  1.000000
   435   37  1.000000
   435   38  1.000000
   435   39  1.000000
   435   40  1.000000
   435   41  1.000000
   435   42  1.000000
   435   43  1.000000
   435   44  1.000000
   435   45  1.000000
   435   46  1.000000
   435   47  1.000000
   435   48  1.000000
   435   49  1.000000
   435   50  1.000000
   435   51  1.000000
   435   52  1.000000
   435   53  1.000000
   435   54  1.000000
   435   55  1.000000
   435   56  1.000000
   435   57  1.000000
   435   58  1.000000
   435   59  1.000000
   435   60  1.000000
   435   61  1.000000
   435   62  1.000000
   435   63  1.000000
   435   64  1.000000
   436    1  1.000000
   436    2  1.000000
   436    3  1.000000
   436    4  1.000000
   436    5  1.000000
   436    6  1.000000
   436    7  1.000000
   436    8  1.000000
   436    9  1.000000
   436   10  1.000000
   436   11  1.000000
   436   12  1.000000
   436   13  1.000000
   436   14  1.000000
   436   15  1.000000
   436   16  1.000000
   436   17  1.000000
   436   18  1.000000
   436   19  1.000000
   436   20  1.000000
   436   21  1.000000
   436   22  1.000000
   436   23  1.000000
   436   24  1.000000
   436   25  1.000000
   436   26  1.000000
   436   27  1.000000
   436   28  1.000000
   436   29  1.000000
   436   30  1.000000
   436   31  1.000000
   436   32  1.000000
   436   33  1.000000
   436   34  1.000000
   436   35  1.000000
   436   36  1.000000
   436   37  1.000000
   436   38  1.000000
   436   39  1.000000
   436   40  1.000000
   436   41  1.000000
   436   42  1.000000
   436   43  1.000000
   436   44  1.000000
   436   45  1.000000
   436   46  1.000000
   436   47  1.000000
   436   48  1.000000
   436   49  1.000000
   436   50  1.000000
   436   51  1.000000
   436   52  1.000000
   436   53  1.000000
   436   54  1.000000
   436   55  1.000000
   436   56  1.000000
   436   57  1.000000
   436   58  1.000000
   436   59  1.000000
   436   60  1.000000
   436   61  1.000000
   436   62  1.000000
   436   63  1.000000
   436   64  1.000000
   437    1  1.000000
   437    2  1.000000
   437    3  1.000000
   437    4  1.000000
   437    5  1.000000
   437    6  1.000000
   437    7  1.000000
   437    8  1.000000
   437    9  1.000000
   437   10  1.000000
   437   11  1.000000
   437   12  1.000000
   437   13  1.000000
   437   14  1.000000
   437   15  1.000000
   437   16  1.000000
   437   17  1.000000
   437   18  1.000000
   437   19  1.000000
   437   20  1.000000
   437   21  1.000000
   437   22  1.000000
   437   23  1.000000
   437   24  1.000000
   437   25  1.000000
   437   26  1.000000
   437   27  1.000000
   437   28  1.000000
   437   29  1.000000
   437   30  1.000000
   437   31  1.000000
   437   32  1.000000
   437   33  1.000000
   437   34  1.000000
   437   35  1.000000
   437   36  1.000000
   437   37  1.000000
   437   38  1.000000
   437   39  1.000000
   437   40  1.000000
   437   41  1.000000
   437   42  1.000000
   437   43  1.000000
   437   44  1.000000
   437   45  1.000000
   437   46  1.000000
   437   47  1.000000
   437   48  1.000000
   437   49  1.000000
   437   50  1.000000
   437   51  1.000000
   437   52  1.000000
   437   53  1.000000
   437   54  1.000000
   437   55  1.000000
   437   56  1.000000
   437   57  1.000000
   437   58  1.000000
   437   59  1.000000
   437   60  1.000000
   437   61  1.000000
   437   62  1.000000
   437   63  1.000000
   437   64  1.000000
   438    1  1.000000
   438    2  1.000000
   438    3  1.000000
   438    4  1.000000
   438    5  1.000000
   438    6  1.000000
   438    7  1.000000
   438    8  1.000000
   438    9  1.000000
   438   10  1.000000
   438   11  1.000000
   438   12  1.000000
   438   13  1.000000
   438   14  1.000000
   438   15  1.000000
   438   16  1.000000
   438   17  1.000000
   438   18  1.000000
   438   19  1.000000
   438   20  1.000000
   438   21  1.000000
   438   22  1.000000
   438   23  1.000000
   438   24  1.000000
   438   25  1.000000
   438   26  1.000000
   438   27  1.000000
   438   28  1.000000
   438   29  1.000000
   438   30  1.000000
   438   31  1.000000
   438   32  1.000000
   438   33  1.000000
   438   34  1.000000
   438   35  1.000000
   438   36  1.000000
   438   37  1.000000
   438   38  1.000000
   438   39  1.000000
   438   40  1.000000
   438   41  1.000000
   438   42  1.000000
   438   43  1.000000
   438   44  1.000000
   438   45  1.000000
   438   46  1.000000
   438   47  1.000000
   438   48  1.000000
   438   49  1.000000
   438   50  1.000000
   438   51  1.000000
   438   52  1.000000
   438   53  1.000000
   438   54  1.000000
   438   55  1.000000
   438   56  1.000000
   438   57  1.000000
   438   58  1.000000
   438   59  1.000000
   438   60  1.000000
   438   61  1.000000
   438   62  1.000000
   438   63  1.000000
   438   64  1.000000
   439    1  1.000000
   439    2  1.000000
   439    3  1.000000
   439    4  1.000000
   439    5  1.000000
   439    6  1.000000
   439    7  1.000000
   439    8  1.000000
   439    9  1.000000
   439   10  1.000000
   439   11  1.000000
   439   12  1.000000
   439   13  1.000000
   439   14  1.000000
   439   15  1.000000
   439   16  1.000000
   439   17  1.000000
   439   18  1.000000
   439   19  1.000000
   439   20  1.000000
   439   21  1.000000
   439   22  1.000000
   439   23  1.000000
   439   24  1.000000
   439   25  1.000000
   439   26  1.000000
   439   27  1.000000
   439   28  1.000000
   439   29  1.000000
   439   30  1.000000
   439   31  1.000000
   439   32  1.000000
   439   33  1.000000
   439   34  1.000000
   439   35  1.000000
   439   36  1.000000
   439   37  1.000000
   439   38  1.000000
   439   39  1.000000
   439   40  1.000000
   439   41  1.000000
   439   42  1.000000
   439   43  1.000000
   439   44  1.000000
   439   45  1.000000
   439   46  1.000000
   439   47  1.000000
   439   48  1.000000
   439   49  1.000000
   439   50  1.000000
   439   51  1.000000
   439   52  1.000000
   439   53  1.000000
   439   54  1.000000
   439   55  1.000000
   439   56  1.000000
   439   57  1.000000
   439   58  1.000000
   439   59  1.000000
   439   60  1.000000
   439   61  1.000000
   439   62  1.000000
   439   63  1.000000
   439   64  1.000000
   440    1  1.000000
   440    2  1.000000
   440    3  1.000000
   440    4  1.000000
   440    5  1.000000
   440    6  1.000000
   440    7  1.000000
   440    8  1.000000
   440    9  1.000000
   440   10  1.000000
   440   11  1.000000
   440   12  1.000000
   440   13  1.000000
   440   14  1.000000
   440   15  1.000000
   440   16  1.000000
   440   17  1.000000
   440   18  1.000000
   440   19  1.000000
   440   20  1.000000
   440   21  1.000000
   440   22  1.000000
   440   23  1.000000
   440   24  1.000000
   440   25  1.000000
   440   26  1.000000
   440   27  1.000000
   440   28  1.000000
   440   29  1.000000
   440   30  1.000000
   440   31  1.000000
   440   32  1.000000
   440   33  1.000000
   440   34  1.000000
   440   35  1.000000
   440   36  1.000000
   440   37  1.000000
   440   38  1.000000
   440   39  1.000000
   440   40  1.000000
   440   41  1.000000
   440   42  1.000000
   440   43  1.000000
   440   44  1.000000
   440   45  1.000000
   440   46  1.000000
   440   47  1.000000
   440   48  1.000000
   440   49  1.000000
   440   50  1.000000
   440   51  1.000000
   440   52  1.000000
   440   53  1.000000
   440   54  1.000000
   440   55  1.000000
   440   56  1.000000
   440   57  1.000000
   440   58  1.000000
   440   59  1.000000
   440   60  1.000000
   440   61  1.000000
   440   62  1.000000
   440   63  1.000000
   440   64  1.000000
   441    1  1.000000
   441    2  1.000000
   441    3  1.000000
   441    4  1.000000
   441    5  1.000000
   441    6  1.000000
   441    7  1.000000
   441    8  1.000000
   441    9  1.000000
   441   10  1.000000
   441   11  1.000000
   441   12  1.000000
   441   13  1.000000
   441   14  1.000000
   441   15  1.000000
   441   16  1.000000
   441   17  1.000000
   441   18  1.000000
   441   19  1.000000
   441   20  1.000000
   441   21  1.000000
   441   22  1.000000
   441   23  1.000000
   441   24  1.000000
   441   25  1.000000
   441   26  1.000000
   441   27  1.000000
   441   28  1.000000
   441   29  1.000000
   441   30  1.000000
   441   31  1.000000
   441   32  1.000000
   441   33  1.000000
   441   34  1.000000
   441   35  1.000000
   441   36  1.000000
   441   37  1.000000
   441   38  1.000000
   441   39  1.000000
   441   40  1.000000
   441   41  1.000000
   441   42  1.000000
   441   43  1.000000
   441   44  1.000000
   441   45  1.000000
   441   46  1.000000
   441   47  1.000000
   441   48  1.000000
   441   49  1.000000
   441   50  1.000000
   441   51  1.000000
   441   52  1.000000
   441   53  1.000000
   441   54  1.000000
   441   55  1.000000
   441   56  1.000000
   441   57  1.000000
   441   58  1.000000
   441   59  1.000000
   441   60  1.000000
   441   61  1.000000
   441   62  1.000000
   441   63  1.000000
   441   64  1.000000
   442    1  1.000000
   442    2  1.000000
   442    3  1.000000
   442    4  1.000000
   442    5  1.000000
   442    6  1.000000
   442    7  1.000000
   442    8  1.000000
   442    9  1.000000
   442   10  1.000000
   442   11  1.000000
   442   12  1.000000
   442   13  1.000000
   442   14  1.000000
   442   15  1.000000
   442   16  1.000000
   442   17  1.000000
   442   18  1.000000
   442   19  1.000000
   442   20  1.000000
   442   21  1.000000
   442   22  1.000000
   442   23  1.000000
   442   24  1.000000
   442   25  1.000000
   442   26  1.000000
   442   27  1.000000
   442   28  1.000000
   442   29  1.000000
   442   30  1.000000
   442   31  1.000000
   442   32  1.000000
   442   33  1.000000
   442   34  1.000000
   442   35  1.000000
   442   36  1.000000
   442   37  1.000000
   442   38  1.000000
   442   39  1.000000
   442   40  1.000000
   442   41  1.000000
   442   42  1.000000
   442   43  1.000000
   442   44  1.000000
   442   45  1.000000
   442   46  1.000000
   442   47  1.000000
   442   48  1.000000
   442   49  1.000000
   442   50  1.000000
   442   51  1.000000
   442   52  1.000000
   442   53  1.000000
   442   54  1.000000
   442   55  1.000000
   442   56  1.000000
   442   57  1.000000
   442   58  1.000000
   442   59  1.000000
   442   60  1.000000
   442   61  1.000000
   442   62  1.000000
   442   63  1.000000
   442   64  1.000000
   443    1  1.000000
   443    2  1.000000
   443    3  1.000000
   443    4  1.000000
   443    5  1.000000
   443    6  1.000000
   443    7  1.000000
   443    8  1.000000
   443    9  1.000000
   443   10  1.000000
   443   11  1.000000
   443   12  1.000000
   443   13  1.000000
   443   14  1.000000
   443   15  1.000000
   443   16  1.000000
   443   17  1.000000
   443   18  1.000000
   443   19  1.000000
   443   20  1.000000
   443   21  1.000000
   443   22  1.000000
   443   23  1.000000
   443   24  1.000000
   443   25  1.000000
   443   26  1.000000
   443   27  1.000000
   443   28  1.000000
   443   29  1.000000
   443   30  1.000000
   443   31  1.000000
   443   32  1.000000
   443   33  1.000000
   443   34  1.000000
   443   35  1.000000
   443   36  1.000000
   443   37  1.000000
   443   38  1.000000
   443   39  1.000000
   443   40  1.000000
   443   41  1.000000
   443   42  1.000000
   443   43  1.000000
   443   44  1.000000
   443   45  1.000000
   443   46  1.000000
   443   47  1.000000
   443   48  1.000000
   443   49  1.000000
   443   50  1.000000
   443   51  1.000000
   443   52  1.000000
   443   53  1.000000
   443   54  1.000000
   443   55  1.000000
   443   56  1.000000
   443   57  1.000000
   443   58  1.000000
   443   59  1.000000
   443   60  1.000000
   443   61  1.000000
   443   62  1.000000
   443   63  1.000000
   443   64  1.000000
   444    1  1.000000
   444    2  1.000000
   444    3  1.000000
   444    4  1.000000
   444    5  1.000000
   444    6  1.000000
   444    7  1.000000
   444    8  1.000000
   444    9  1.000000
   444   10  1.000000
   444   11  1.000000
   444   12  1.000000
   444   13  1.000000
   444   14  1.000000
   444   15  1.000000
   444   16  1.000000
   444   17  1.000000
   444   18  1.000000
   444   19  1.000000
   444   20  1.000000
   444   21  1.000000
   444   22  1.000000
   444   23  1.000000
   444   24  1.000000
   444   25  1.000000
   444   26  1.000000
   444   27  1.000000
   444   28  1.000000
   444   29  1.000000
   444   30  1.000000
   444   31  1.000000
   444   32  1.000000
   444   33  1.000000
   444   34  1.000000
   444   35  1.000000
   444   36  1.000000
   444   37  1.000000
   444   38  1.000000
   444   39  1.000000
   444   40  1.000000
   444   41  1.000000
   444   42  1.000000
   444   43  1.000000
   444   44  1.000000
   444   45  1.000000
   444   46  1.000000
   444   47  1.000000
   444   48  1.000000
   444   49  1.000000
   444   50  1.000000
   444   51  1.000000
   444   52  1.000000
   444   53  1.000000
   444   54  1.000000
   444   55  1.000000
   444   56  1.000000
   444   57  1.000000
   444   58  1.000000
   444   59  1.000000
   444   60  1.000000
   444   61  1.000000
   444   62  1.000000
   444   63  1.000000
   444   64  1.000000
   445    1  1.000000
   445    2  1.000000
   445    3  1.000000
   445    4  1.000000
   445    5  1.000000
   445    6  1.000000
   445    7  1.000000
   445    8  1.000000
   445    9  1.000000
   445   10  1.000000
   445   11  1.000000
   445   12  1.000000
   445   13  1.000000
   445   14  1.000000
   445   15  1.000000
   445   16  1.000000
   445   17  1.000000
   445   18  1.000000
   445   19  1.000000
   445   20  1.000000
   445   21  1.000000
   445   22  1.000000
   445   23  1.000000
   445   24  1.000000
   445   25  1.000000
   445   26  1.000000
   445   27  1.000000
   445   28  1.000000
   445   29  1.000000
   445   30  1.000000
   445   31  1.000000
   445   32  1.000000
   445   33  1.000000
   445   34  1.000000
   445   35  1.000000
   445   36  1.000000
   445   37  1.000000
   445   38  1.000000
   445   39  1.000000
   445   40  1.000000
   445   41  1.000000
   445   42  1.000000
   445   43  1.000000
   445   44  1.000000
   445   45  1.000000
   445   46  1.000000
   445   47  1.000000
   445   48  1.000000
   445   49  1.000000
   445   50  1.000000
   445   51  1.000000
   445   52  1.000000
   445   53  1.000000
   445   54  1.000000
   445   55  1.000000
   445   56  1.000000
   445   57  1.000000
   445   58  1.000000
   445   59  1.000000
   445   60  1.000000
   445   61  1.000000
   445   62  1.000000
   445   63  1.000000
   445   64  1.000000
   446    1  1.000000
   446    2  1.000000
   446    3  1.000000
   446    4  1.000000
   446    5  1.000000
   446    6  1.000000
   446    7  1.000000
   446    8  1.000000
   446    9  1.000000
   446   10  1.000000
   446   11  1.000000
   446   12  1.000000
   446   13  1.000000
   446   14  1.000000
   446   15  1.000000
   446   16  1.000000
   446   17  1.000000
   446   18  1.000000
   446   19  1.000000
   446   20  1.000000
   446   21  1.000000
   446   22  1.000000
   446   23  1.000000
   446   24  1.000000
   446   25  1.000000
   446   26  1.000000
   446   27  1.000000
   446   28  1.000000
   446   29  1.000000
   446   30  1.000000
   446   31  1.000000
   446   32  1.000000
   446   33  1.000000
   446   34  1.000000
   446   35  1.000000
   446   36  1.000000
   446   37  1.000000
   446   38  1.000000
   446   39  1.000000
   446   40  1.000000
   446   41  1.000000
   446   42  1.000000
   446   43  1.000000
   446   44  1.000000
   446   45  1.000000
   446   46  1.000000
   446   47  1.000000
   446   48  1.000000
   446   49  1.000000
   446   50  1.000000
   446   51  1.000000
   446   52  1.000000
   446   53  1.000000
   446   54  1.000000
   446   55  1.000000
   446   56  1.000000
   446   57  1.000000
   446   58  1.000000
   446   59  1.000000
   446   60  1.000000
   446   61  1.000000
   446   62  1.000000
   446   63  1.000000
   446   64  1.000000
   447    1  1.000000
   447    2  1.000000
   447    3  1.000000
   447    4  1.000000
   447    5  1.000000
   447    6  1.000000
   447    7  1.000000
   447    8  1.000000
   447    9  1.000000
   447   10  1.000000
   447   11  1.000000
   447   12  1.000000
   447   13  1.000000
   447   14  1.000000
   447   15  1.000000
   447   16  1.000000
   447   17  1.000000
   447   18  1.000000
   447   19  1.000000
   447   20  1.000000
   447   21  1.000000
   447   22  1.000000
   447   23  1.000000
   447   24  1.000000
   447   25  1.000000
   447   26  1.000000
   447   27  1.000000
   447   28  1.000000
   447   29  1.000000
   447   30  1.000000
   447   31  1.000000
   447   32  1.000000
   447   33  1.000000
   447   34  1.000000
   447   35  1.000000
   447   36  1.000000
   447   37  1.000000
   447   38  1.000000
   447   39  1.000000
   447   40  1.000000
   447   41  1.000000
   447   42  1.000000
   447   43  1.000000
   447   44  1.000000
   447   45  1.000000
   447   46  1.000000
   447   47  1.000000
   447   48  1.000000
   447   49  1.000000
   447   50  1.000000
   447   51  1.000000
   447   52  1.000000
   447   53  1.000000
   447   54  1.000000
   447   55  1.000000
   447   56  1.000000
   447   57  1.000000
   447   58  1.000000
   447   59  1.000000
   447   60  1.000000
   447   61  1.000000
   447   62  1.000000
   447   63  1.000000
   447   64  1.000000
   448    1  1.000000
   448    2  1.000000
   448    3  1.000000
   448    4  1.000000
   448    5  1.000000
   448    6  1.000000
   448    7  1.000000
   448    8  1.000000
   448    9  1.000000
   448   10  1.000000
   448   11  1.000000
   448   12  1.000000
   448   13  1.000000
   448   14  1.000000
   448   15  1.000000
   448   16  1.000000
   448   17  1.000000
   448   18  1.000000
   448   19  1.000000
   448   20  1.000000
   448   21  1.000000
   448   22  1.000000
   448   23  1.000000
   448   24  1.000000
   448   25  1.000000
   448   26  1.000000
   448   27  1.000000
   448   28  1.000000
   448   29  1.000000
   448   30  1.000000
   448   31  1.000000
   448   32  1.000000
   448   33  1.000000
   448   34  1.000000
   448   35  1.000000
   448   36  1.000000
   448   37  1.000000
   448   38  1.000000
   448   39  1.000000
   448   40  1.000000
   448   41  1.000000
   448   42  1.000000
   448   43  1.000000
   448   44  1.000000
   448   45  1.000000
   448   46  1.000000
   448   47  1.000000
   448   48  1.000000
   448   49  1.000000
   448   50  1.000000
   448   51  1.000000
   448   52  1.000000
   448   53  1.000000
   448   54  1.000000
   448   55  1.000000
   448   56  1.000000
   448   57  1.000000
   448   58  1.000000
   448   59  1.000000
   448   60  1.000000
   448   61  1.000000
   448   62  1.000000
   448   63  1.000000
   448   64  1.000000
   449    1  1.000000
   449    2  1.000000
   449    3  1.000000
   449    4  1.000000
   449    5  1.000000
   449    6  1.000000
   449    7  1.000000
   449    8  1.000000
   449    9  1.000000
   449   10  1.000000
   449   11  1.000000
   449   12  1.000000
   449   13  1.000000
   449   14  1.000000
   449   15  1.000000
   449   16  1.000000
   449   17  1.000000
   449   18  1.000000
   449   19  1.000000
   449   20  1.000000
   449   21  1.000000
   449   22  1.000000
   449   23  1.000000
   449   24  1.000000
   449   25  1.000000
   449   26  1.000000
   449   27  1.000000
   449   28  1.000000
   449   29  1.000000
   449   30  1.000000
   449   31  1.000000
   449   32  1.000000
   449   33  1.000000
   449   34  1.000000
   449   35  1.000000
   449   36  1.000000
   449   37  1.000000
   449   38  1.000000
   449   39  1.000000
   449   40  1.000000
   449   41  1.000000
   449   42  1.000000
   449   43  1.000000
   449   44  1.000000
   449   45  1.000000
   449   46  1.000000
   449   47  1.000000
   449   48  1.000000
   449   49  1.000000
   449   50  1.000000
   449   51  1.000000
   449   52  1.000000
   449   53  1.000000
   449   54  1.000000
   449   55  1.000000
   449   56  1.000000
   449   57  1.000000
   449   58  1.000000
   449   59  1.000000
   449   60  1.000000
   449   61  1.000000
   449   62  1.000000
   449   63  1.000000
   449   64  1.000000
   450    1  1.000000
   450    2  1.000000
   450    3  1.000000
   450    4  1.000000
   450    5  1.000000
   450    6  1.000000
   450    7  1.000000
   450    8  1.000000
   450    9  1.000000
   450   10  1.000000
   450   11  1.000000
   450   12  1.000000
   450   13  1.000000
   450   14  1.000000
   450   15  1.000000
   450   16  1.000000
   450   17  1.000000
   450   18  1.000000
   450   19  1.000000
   450   20  1.000000
   450   21  1.000000
   450   22  1.000000
   450   23  1.000000
   450   24  1.000000
   450   25  1.000000
   450   26  1.000000
   450   27  1.000000
   450   28  1.000000
   450   29  1.000000
   450   30  1.000000
   450   31  1.000000
   450   32  1.000000
   450   33  1.000000
   450   34  1.000000
   450   35  1.000000
   450   36  1.000000
   450   37  1.000000
   450   38  1.000000
   450   39  1.000000
   450   40  1.000000
   450   41  1.000000
   450   42  1.000000
   450   43  1.000000
   450   44  1.000000
   450   45  1.000000
   450   46  1.000000
   450   47  1.000000
   450   48  1.000000
   450   49  1.000000
   450   50  1.000000
   450   51  1.000000
   450   52  1.000000
   450   53  1.000000
   450   54  1.000000
   450   55  1.000000
   450   56  1.000000
   450   57  1.000000
   450   58  1.000000
   450   59  1.000000
   450   60  1.000000
   450   61  1.000000
   450   62  1.000000
   450   63  1.000000
   450   64  1.000000
   451    1  1.000000
   451    2  1.000000
   451    3  1.000000
   451    4  1.000000
   451    5  1.000000
   451    6  1.000000
   451    7  1.000000
   451    8  1.000000
   451    9  1.000000
   451   10  1.000000
   451   11  1.000000
   451   12  1.000000
   451   13  1.000000
   451   14  1.000000
   451   15  1.000000
   451   16  1.000000
   451   17  1.000000
   451   18  1.000000
   451   19  1.000000
   451   20  1.000000
   451   21  1.000000
   451   22  1.000000
   451   23  1.000000
   451   24  1.000000
   451   25  1.000000
   451   26  1.000000
   451   27  1.000000
   451   28  1.000000
   451   29  1.000000
   451   30  1.000000
   451   31  1.000000
   451   32  1.000000
   451   33  1.000000
   451   34  1.000000
   451   35  1.000000
   451   36  1.000000
   451   37  1.000000
   451   38  1.000000
   451   39  1.000000
   451   40  1.000000
   451   41  1.000000
   451   42  1.000000
   451   43  1.000000
   451   44  1.000000
   451   45  1.000000
   451   46  1.000000
   451   47  1.000000
   451   48  1.000000
   451   49  1.000000
   451   50  1.000000
   451   51  1.000000
   451   52  1.000000
   451   53  1.000000
   451   54  1.000000
   451   55  1.000000
   451   56  1.000000
   451   57  1.000000
   451   58  1.000000
   451   59  1.000000
   451   60  1.000000
   451   61  1.000000
   451   62  1.000000
   451   63  1.000000
   451   64  1.000000
   452    1  1.000000
   452    2  1.000000
   452    3  1.000000
   452    4  1.000000
   452    5  1.000000
   452    6  1.000000
   452    7  1.000000
   452    8  1.000000
   452    9  1.000000
   452   10  1.000000
   452   11  1.000000
   452   12  1.000000
   452   13  1.000000
   452   14  1.000000
   452   15  1.000000
   452   16  1.000000
   452   17  1.000000
   452   18  1.000000
   452   19  1.000000
   452   20  1.000000
   452   21  1.000000
   452   22  1.000000
   452   23  1.000000
   452   24  1.000000
   452   25  1.000000
   452   26  1.000000
   452   27  1.000000
   452   28  1.000000
   452   29  1.000000
   452   30  1.000000
   452   31  1.000000
   452   32  1.000000
   452   33  1.000000
   452   34  1.000000
   452   35  1.000000
   452   36  1.000000
   452   37  1.000000
   452   38  1.000000
   452   39  1.000000
   452   40  1.000000
   452   41  1.000000
   452   42  1.000000
   452   43  1.000000
   452   44  1.000000
   452   45  1.000000
   452   46  1.000000
   452   47  1.000000
   452   48  1.000000
   452   49  1.000000
   452   50  1.000000
   452   51  1.000000
   452   52  1.000000
   452   53  1.000000
   452   54  1.000000
   452   55  1.000000
   452   56  1.000000
   452   57  1.000000
   452   58  1.000000
   452   59  1.000000
   452   60  1.000000
   452   61  1.000000
   452   62  1.000000
   452   63  1.000000
   452   64  1.000000
   453    1  1.000000
   453    2  1.000000
   453    3  1.000000
   453    4  1.000000
   453    5  1.000000
   453    6  1.000000
   453    7  1.000000
   453    8  1.000000
   453    9  1.000000
   453   10  1.000000
   453   11  1.000000
   453   12  1.000000
   453   13  1.000000
   453   14  1.000000
   453   15  1.000000
   453   16  1.000000
   453   17  1.000000
   453   18  1.000000
   453   19  1.000000
   453   20  1.000000
   453   21  1.000000
   453   22  1.000000
   453   23  1.000000
   453   24  1.000000
   453   25  1.000000
   453   26  1.000000
   453   27  1.000000
   453   28  1.000000
   453   29  1.000000
   453   30  1.000000
   453   31  1.000000
   453   32  1.000000
   453   33  1.000000
   453   34  1.000000
   453   35  1.000000
   453   36  1.000000
   453   37  1.000000
   453   38  1.000000
   453   39  1.000000
   453   40  1.000000
   453   41  1.000000
   453   42  1.000000
   453   43  1.000000
   453   44  1.000000
   453   45  1.000000
   453   46  1.000000
   453   47  1.000000
   453   48  1.000000
   453   49  1.000000
   453   50  1.000000
   453   51  1.000000
   453   52  1.000000
   453   53  1.000000
   453   54  1.000000
   453   55  1.000000
   453   56  1.000000
   453   57  1.000000
   453   58  1.000000
   453   59  1.000000
   453   60  1.000000
   453   61  1.000000
   453   62  1.000000
   453   63  1.000000
   453   64  1.000000
   454    1  1.000000
   454    2  1.000000
   454    3  1.000000
   454    4  1.000000
   454    5  1.000000
   454    6  1.000000
   454    7  1.000000
   454    8  1.000000
   454    9  1.000000
   454   10  1.000000
   454   11  1.000000
   454   12  1.000000
   454   13  1.000000
   454   14  1.000000
   454   15  1.000000
   454   16  1.000000
   454   17  1.000000
   454   18  1.000000
   454   19  1.000000
   454   20  1.000000
   454   21  1.000000
   454   22  1.000000
   454   23  1.000000
   454   24  1.000000
   454   25  1.000000
   454   26  1.000000
   454   27  1.000000
   454   28  1.000000
   454   29  1.000000
   454   30  1.000000
   454   31  1.000000
   454   32  1.000000
   454   33  1.000000
   454   34  1.000000
   454   35  1.000000
   454   36  1.000000
   454   37  1.000000
   454   38  1.000000
   454   39  1.000000
   454   40  1.000000
   454   41  1.000000
   454   42  1.000000
   454   43  1.000000
   454   44  1.000000
   454   45  1.000000
   454   46  1.000000
   454   47  1.000000
   454   48  1.000000
   454   49  1.000000
   454   50  1.000000
   454   51  1.000000
   454   52  1.000000
   454   53  1.000000
   454   54  1.000000
   454   55  1.000000
   454   56  1.000000
   454   57  1.000000
   454   58  1.000000
   454   59  1.000000
   454   60  1.000000
   454   61  1.000000
   454   62  1.000000
   454   63  1.000000
   454   64  1.000000
[truncated: 1,117,914 more chars]
