# Supplementary material for: Analysis of CACTA transposases reveals intron loss as major factor influencing their exon/intron structure in monocotyledonous and eudicotyledonous hosts
Source: Mob DNA. 2014 Sep 1;5:24. doi: 10.1186/1759-8753-5-24 (PMC4158355; doi:10.1186/1759-8753-5-24)
Supplement: Additional file 3 — Best maximum likelihood tree for the 57 analyzed CACTA transposases. Describe s the best maximum likelihood tree out of 200 distinct, randomized, maximum parsimony trees for the 64 analyzed CACTA transposases. The tree has been mid-point rooted due to the lack of an available outgroup. Contains the 12 maximum likelihood trees in the Newick format which were used to check the robustness of the initial maximum likelihood tree. It can be opened using most modern phylogenetic programs. [file 1759-8753-5-24-S3.zip › Additional_File3.outgroups.newick]

((D:0.17272869147205729967	((B:0.12450169484149835319	E:0.09974693335862830357):0.13925642526308629199	((Eric:0.17966304767422686117	Grover:0.24997758896948146790):0.19012541985893421925	((((((((Baron:0.10214314806054020091	Chester:0.17109086213809979182):0.20932260244077482980	Korbin:0.46211052242152600433):0.21293310104201187971	EnSpm12_Fves:0.68162191984655051691):0.20866494390145712279	(EnSpm2_Mdom:0.66910134022412748322	((EnSpm19_Sbic:0.68126625308662447367	(((((Baldur:0.18689757951904928390	(Seamus:0.16364728883294313300	C:0.30134263181134463006):0.03911039567768293673):0.33273410955253496235	((DOPPIA:0.29632907225568133613	(En1:0.19395072119224662788	Norman:0.23411755635013589694):0.20277234826199422302):0.37992411080313637228	((Isidor:0.14279795081679960700	(Radon:0.05389675878926358799	Rufus:0.06293184322791356422):0.10458799819703808176):0.19721094472112762896	(Isaac:0.63333144129430496427	(((EnSpm20_Sbic:0.26088627042491679964	(Alfred:0.13548920732939656597	EnSpm5_Sbic:0.20436498336384387176):0.03614231317124342452):0.03522988452584050606	EnSpm12_Sbic:0.18763148076320737556):0.11039284850697111962	(G:0.40552723532348461388	Balduin:0.42783435674401748550):0.08188725409599639793):0.08256019216718464560):0.18039462034830186510):0.20516421760066419488):0.08347836391304275239):0.41973768736299343907	((((ATENSPM6_Athal:0.01824518655969908573	Aron:0.01673266125934451051):0.03255585054785150451	Dario:0.12407427482244534622):0.41031136824714875555	Horace:0.41093051758044307764):0.18500930455808869968	PSL_Phyb:0.56173668915731933549):0.25806160762283736343):0.31244598592136624271	((EnSpm4_Fves:0.19924501905769123611	EnSpm3_Fves:0.22417676265143218761):0.71357179993371966376	((F:0.20727147515272750788	H:0.21485544639006151635):0.21630443109748773156	(Janus:0.16007979248702264297	(EnSpm23_Sbic:0.05601517412356048220	Joey:0.13284692970892650332):0.12854705429028245867):0.27668214958848613705):0.37951267325530185781):0.13053272629846679465):0.06370262567735254788	J:0.79442705693148107926):0.04900887861258805545):0.07767391763711208041	(((I:0.14891960891063549255	(Sherman:0.04888056650313146734	Storm:0.06684916983763539156):0.15515381548896550745):0.50882005178232536657	(EnSpm8_Sbic:0.70667883027093791881	(Sandro:0.32599086322301273899	K:0.31058385917037256707):0.29026070083024446689):0.06789462167829911354):0.04775883305119134337	EnSpm10_Fves:0.83549029608393599045):0.06640482869336115923):0.05418418756464759428):0.24476878411364091925):0.11317215538101403627	((EnSpm5_Vvin:0.18724534296140019074	(EnSpm3_Vvin:0.08443411055236826890	EnSpm13_Vvin:0.05294192168620285438):0.08553968122817123820):0.18564823665805174624
((G:0.40552640894878422273	((EnSpm12_Sbic:0.18763111988527036988	((EnSpm5_Sbic:0.20436458900716752973	Alfred:0.13548893465415662307):0.03614228396161940637	EnSpm20_Sbic:0.26088575101436561887):0.03522983121883656310):0.11039261936415963039	((((((PSL_Phyb:0.56173553167116796470	(Horace:0.41092950564302788141	((Aron:0.01673262269781746608	ATENSPM6_Athal:0.01824513867308525522):0.03255586144352359823	Dario:0.12407385072266483017):0.41031028944628744615):0.18500898869623941256):0.25806076410412170929	((J:0.79442464364746323557	(((EnSpm10_Fves:0.83548804197080939193	((I:0.14891939376846941023	(Sherman:0.04888046789146427429	Storm:0.06684897921817906097):0.15515326802850470944):0.50881852539721383888	(EnSpm8_Sbic:0.70667690377841763105	(K:0.31058306886208381092	Sandro:0.32598995500961525096):0.29025979252635719652):0.06789462940106884281):0.04775878013834477381):0.06640471240809152353	(EnSpm2_Mdom:0.66909969957235693183	((EnSpm12_Fves:0.68162039690912024081	(Korbin:0.46210943641140334037	(Baron:0.10214299278408632554	Chester:0.17109040410337542082):0.20932210263432543540):0.21293257887622399349):0.20866467327179194502	((((EnSpm3_Vvin:0.08443391999786420410	EnSpm13_Vvin:0.05294177568362967712):0.08553953607021126671	EnSpm5_Vvin:0.18724483119876036974):0.18564778561262632040	EnSpm8_Fves:0.58204603207069882664):0.16069329712808996802	((Helios:0.64874084841620482944	((((D:0.17272829480356802212	A:0.23162969092629664969):0.09430581411666433267	(E:0.09974671484074945638	B:0.12450141680141146860):0.13925603968316030423):0.60920307541415785746	(Eric:0.17966270075067020118	Grover:0.24997699147709956380):0.19012498981987663305):0.05640841241603914563	((Ivan:0.30969397803880871489	(Dorian:0.33171601152842900007	(EnSpm22_Sbic:0.51001079203397481354	(Oswald:0.06704466436657931239	EnSpm11_Sbic:0.09708054992731439403):0.27841540979544743273):0.14435804800046386775):0.06288596390494073651):0.35526670248610708880	(Calvin:0.14776518184499870534	(EnSpm21_Sbic:0.14000251705219657339	(Caspar:0.16935703706157850812	(Conan:0.12264248540704651702	Clifford:0.15261963466253083976):0.07029010656253599498):0.08759775545074319214):0.10372433341428209663):0.32588946524083450829):0.04918707851557866523):0.03801350571969976111):0.19312096955767099615	EnSpm2_Gmax:0.43399955210180107823):0.17025126268261286944):0.11317188632135026516):0.24476811699684045132):0.05418414033490376314):0.07767373297093724260	EnSpm19_Sbic:0.68126479181693933018):0.04900884496656938982):0.06370237168307307796	((EnSpm4_Fves:0.19924475357616061588	EnSpm3_Fves:0.22417604608330746196):0.71357008557196432985	(((EnSpm23_Sbic:0.05601506707591943912	Joey:0.13284657822405940286):0.12854674790072928570
(((((((EnSpm8_Fves:0.58204827789868640586	(EnSpm5_Vvin:0.18724472941972059026	(EnSpm3_Vvin:0.08443361713845123906	EnSpm13_Vvin:0.05294147523810451006):0.08553893970438192218):0.18564860357596596474):0.16069300053271795559	(EnSpm2_Gmax:0.43400091442448585077	(Helios:0.64874474832182560391	((((D:0.17272777098925801154	A:0.23162928492872472686):0.09430555729376691176	(E:0.09974622106176590786	B:0.12450107641831653638):0.13925591856884031450):0.60920564923205799968	(Grover:0.24997672411151450333	Eric:0.17966247624434172891):0.19012515831671356059):0.05640815181020199243	((Ivan:0.30969390392287748925	((EnSpm22_Sbic:0.51001255980263038303	(EnSpm11_Sbic:0.09708028436907854830	Oswald:0.06704414157881274927):0.27841570758084871473):0.14435805416267932788	Dorian:0.33171628774647465843):0.06288648592147422223):0.35526883280399784715	((EnSpm21_Sbic:0.14000244759763014191	(Caspar:0.16935655237032229414	(Conan:0.12264208833401109289	Clifford:0.15261921407136908035):0.07028991584964629225):0.08759749038425360124):0.10372438171932131523	Calvin:0.14776473319712343790):0.32589098124760740305):0.04918659682185373000):0.03801317941004624806):0.19312172583333242493):0.17025233898868255555):0.11317258419134770819	(EnSpm2_Mdom:0.66910449463666488157	(((((((Baldur:0.18689653766772648669	(C:0.30134177069782691616	Seamus:0.16364642309021176780):0.03911029997888441911):0.33273419848156782219	((DOPPIA:0.29632816340445367054	(En1:0.19394989700801817945	Norman:0.23411670202998105528):0.20277196557886242867):0.37992520177782540536	((Isidor:0.14279714218347766552	(Rufus:0.06293133493001640266	Radon:0.05389645102415160233):0.10458742402259744997):0.19721043807696347905	(Isaac:0.63333177861798650721	((Balduin:0.42783362821933218489	G:0.40552700648204981215):0.08188686170975673084	((EnSpm20_Sbic:0.26088513557313652846	(EnSpm5_Sbic:0.20436469201236653892	Alfred:0.13548861618375668270):0.03614199374518269753):0.03522970075131553330	EnSpm12_Sbic:0.18763056758738358432):0.11039278253162791710):0.08255977546944373580):0.18039433057449158482):0.20516465459957763939):0.08347814436173783825):0.41974042409211237414	((Horace:0.41093061062385816129	((Aron:0.01673257135247482180	ATENSPM6_Athal:0.01824498569497970749):0.03255545604265389775	Dario:0.12407358732844935012):0.41031184689339872396):0.18500969334010153311	PSL_Phyb:0.56173782361085444759):0.25806306114560279008):0.31244743139766972817	(((Janus:0.16007906991916920347	(EnSpm23_Sbic:0.05601467449243432289	Joey:0.13284665006796420039):0.12854708999232239419):0.27668237542564455556	(H:0.21485487209979120538	F:0.20727096987797091754):0.21630462956057058821):0.37951423443508591760	(EnSpm3_Fves:0.22417532916763974193
(((((((En1:0.19394982756641593324	Norman:0.23411656886312570691):0.20277181710533126457	DOPPIA:0.29632800455776875381):0.37992474389261426948	(((((EnSpm20_Sbic:0.26088502497713467188	(EnSpm5_Sbic:0.20436454842872189830	Alfred:0.13548854940761795307):0.03614201616267356115):0.03522970308269571943	EnSpm12_Sbic:0.18763049419294061670):0.11039267331731079935	(Balduin:0.42783330756106247028	G:0.40552663937765837110):0.08188689298308803044):0.08255975121479543211	Isaac:0.63333114348393726445):0.18039422201886071151	(Isidor:0.14279711691132013218	(Rufus:0.06293133982323417808	Radon:0.05389643109765525353):0.10458738262589886703):0.19721030518409754517):0.20516441698200640897):0.08347810441258601832	((PSL_Phyb:0.56173697503977304546	((Dario:0.12407344928773189618	(Aron:0.01673256780777596792	ATENSPM6_Athal:0.01824498342904580170):0.03255552142946384342):0.41031120411751181853	Horace:0.41093024514583914586):0.18500958812157991540):0.25806245333101485162	(((EnSpm4_Fves:0.19924486581567513177	EnSpm3_Fves:0.22417530627322479475):0.71357426795825051880	((Janus:0.16007898046019758409	(EnSpm23_Sbic:0.05601467377405106030	Joey:0.13284648637994558862):0.12854689357525367344):0.27668203736691188155	(F:0.20727073861022199397	H:0.21485466799955924011):0.21630429792865499272):0.37951355539312453535):0.13053339462568186446	(J:0.79443090591089426944	(EnSpm19_Sbic:0.68126787025945423348	((EnSpm10_Fves:0.83549274021482289321	((I:0.14891883549228529526	(Storm:0.06684874867049320213	Sherman:0.04888012246737909183):0.15515310290066644527):0.50882106191085074709	(EnSpm8_Sbic:0.70667955787973502080	(Sandro:0.32599055172654484158	K:0.31058315964442717583):0.29026073742596436578):0.06789481127386082226):0.04775883659045188079):0.06640459534416279230	(EnSpm2_Mdom:0.66910348494833271626	((EnSpm12_Fves:0.68162564906175548973	(Korbin:0.46211060947608700866	(Chester:0.17109023217977414877	Baron:0.10214242365360627629):0.20932180817894957547):0.21293331641333082538):0.20866518657462526654	((EnSpm8_Fves:0.58204755114136119687	(EnSpm5_Vvin:0.18724460123766525910	(EnSpm3_Vvin:0.08443358666171757454	EnSpm13_Vvin:0.05294145983817549056):0.08553892388377601352):0.18564832480143356186):0.16069294673632245063	(EnSpm2_Gmax:0.43400039903649595407	(Helios:0.64874375638358738883	((((Dorian:0.33171597248664747015	(EnSpm22_Sbic:0.51001196769748891047	(EnSpm11_Sbic:0.09708029335753262656	Oswald:0.06704412150588945352):0.27841544851378879910):0.14435798671607494303):0.06288640324436355067	Ivan:0.30969367059089225602):0.35526829929597386615
((((EnSpm10_Fves:0.83549330479213035350	(((Sherman:0.04888012803084859637	Storm:0.06684877566001243276):0.15515314595743404102	I:0.14891890812696739754):0.50882142239756988911	((Sandro:0.32599071766754311730	K:0.31058332392504339747):0.29026092472069631167	EnSpm8_Sbic:0.70667999847183948781):0.06789481485252028825):0.04775885140953945590):0.06640461759342675130	(EnSpm2_Mdom:0.66910392902081994304	((EnSpm12_Fves:0.68162611347366686143	(Korbin:0.46211084817787284607	(Chester:0.17109029183261978413	Baron:0.10214245665648834238):0.20932190174036222063):0.21293343749112975116):0.20866526424158110542	(((EnSpm5_Vvin:0.18724467021012417001	(EnSpm3_Vvin:0.08443360921146034204	EnSpm13_Vvin:0.05294147554736367695):0.08553894356094846052):0.18564841683317573340	EnSpm8_Fves:0.58204786785644679892):0.16069299063447711751	(EnSpm2_Gmax:0.43400061233088488288	(Helios:0.64874413778048356516	((((B:0.12450103837225015568	E:0.09974624055748546048):0.13925582428453475714	(A:0.23162920497712324863	D:0.17272776248888757622):0.09430559897063960084):0.60920517566140475196	(Eric:0.17966239610218506795	Grover:0.24997667534498602127):0.19012506973741569172):0.05640816899230711307	((Ivan:0.30969378666940389211	(Dorian:0.33171610870225759493	((Oswald:0.06704411606830312786	EnSpm11_Sbic:0.09708032253536512390):0.27841555825288172299	EnSpm22_Sbic:0.51001221988384459749):0.14435803149246465016):0.06288643087015102773):0.35526850466576803678	(Calvin:0.14776468561736377794	((Caspar:0.16935652762517380832	(Conan:0.12264207531845162935	Clifford:0.15261918940205052020):0.07028990592022288375):0.08759747209947230107	EnSpm21_Sbic:0.14000241070751270889):0.10372437069596444903):0.32589072661886964166):0.04918662417797838721):0.03801319108775452066):0.19312157494947002068):0.17025218189743088204):0.11317247568608548858):0.24476912882102605518):0.05418427914024056408):0.07767369942305128727	(((((Baldur:0.18689653257526531172	(C:0.30134167692735408517	Seamus:0.16364639931262678352):0.03911029159373125702):0.33273402417280462107	(((Norman:0.23411662522250417662	En1:0.19394989148312163918):0.20277185164741395873	DOPPIA:0.29632812531797014799):0.37992491516250909145	((Isaac:0.63333141944087556485	((EnSpm12_Sbic:0.18763053973276380693	(EnSpm20_Sbic:0.26088509797327935624	(EnSpm5_Sbic:0.20436461938828037743	Alfred:0.13548859198900986556):0.03614201498871147389):0.03522971087732132411):0.11039271770632048952	(G:0.40552679934615432078	Balduin:0.42783346451598819327):0.08188689442668367624):0.08255976966829071950):0.18039426076677753108	((Rufus:0.06293134669576930240	Radon:0.05389644465057668449):0.10458739595882274309	Isidor:0.14279715464149683735):0.19721038316959074721):0.20516451392587131686):0.08347812101444200550):0.41974000740947153831
((((EnSpm12_Fves:0.68162316437748438069	(Korbin:0.46211118356237196325	(Baron:0.10214322481288962141	Chester:0.17109114848460901803):0.20932303195530135853):0.21293348608121615007):0.20866508700713026769	((EnSpm8_Fves:0.58204830360656234500	(EnSpm5_Vvin:0.18724555528245814817	(EnSpm13_Vvin:0.05294195097778416764	EnSpm3_Vvin:0.08443422736634448311):0.08553977756992642290):0.18564859011462170324):0.16069370777229755043	(EnSpm2_Gmax:0.43400115937135114175	(Helios:0.64874346355381662388	((((Dorian:0.33171724144176056859	((EnSpm11_Sbic:0.09708084633274736974	Oswald:0.06704485830454363915):0.27841644039470969663	EnSpm22_Sbic:0.51001272924173313150):0.14435843855916263845):0.06288602828684806967	Ivan:0.30969516202450297904):0.35526815030918101890	(Calvin:0.14776554579804618283	(EnSpm21_Sbic:0.14000298537535640908	(Caspar:0.16935760234982580319	(Clifford:0.15262012767897950583	Conan:0.12264289448803018800):0.07029031985313174968):0.08759802473318251126):0.10372475023162486263):0.32589074790534772186):0.04918710542327495855	(((E:0.09974700027868148300	B:0.12450184220066778940):0.13925646051384274471	(A:0.23163044055239390140	D:0.17272887761441438337):0.09430607820157485555):0.60920531018455947869	(Grover:0.24997778897223152383	Eric:0.17966329164815925123):0.19012563332014345563):0.05640848411705957910):0.03801361420819607956):0.19312172647778677592):0.17025190108220053520):0.11317235066418591949):0.24476919990537171490	((EnSpm19_Sbic:0.68126719551342740377	(J:0.79442804825987889394	((((H:0.21485554142955706758	F:0.20727171053828685743):0.21630457568314262473	(Janus:0.16007987259480196962	(EnSpm23_Sbic:0.05601519356691920387	Joey:0.13284704343116440772):0.12854718129802572557):0.27668242387125546733):0.37951299189738774142	(EnSpm3_Fves:0.22417660745596604266	EnSpm4_Fves:0.19924543040358461132):0.71357252762143341673):0.13053281420047652128	(((Baldur:0.18689771657429576912	(C:0.30134291693098430587	Seamus:0.16364745749843170874):0.03911042616788928949):0.33273448023953938746	(((Norman:0.23411770429906236801	En1:0.19395095069421475209):0.20277239338574232219	DOPPIA:0.29632947808028209380):0.37992451999835191723	(((Rufus:0.06293187548676781873	Radon:0.05389681528247857595):0.10458802306001038773	Isidor:0.14279812262116953203):0.19721114772378545155	(Isaac:0.63333213726202752802	((G:0.40552766014767949176	Balduin:0.42783480934803191920):0.08188723508856629585	((EnSpm20_Sbic:0.26088648917882573119	(EnSpm5_Sbic:0.20436515648014039193	Alfred:0.13548934423114419867):0.03614231414907770334):0.03522989734947518797
(((EnSpm3_Vvin:0.08443362331488203643	EnSpm13_Vvin:0.05294149294630731001):0.08553897981790162253	((((((((I:0.14891889092175278342	(Storm:0.06684877625041334148	Sherman:0.04888015573934970798):0.15515314092239593236):0.50882091564709575060	((Sandro:0.32599054424577206257	K:0.31058318284329006209):0.29026069724094599733	EnSpm8_Sbic:0.70667942024585894689):0.06789479399941622528):0.04775883607354053373	EnSpm10_Fves:0.83549244209475537204):0.06640461215427370667	(EnSpm19_Sbic:0.68126767094972906502	(J:0.79443046183097532076	((((Baldur:0.18689657096523476509	(C:0.30134163981532657850	Seamus:0.16364641745982538845):0.03911028860146455177):0.33273387238669965837	((DOPPIA:0.29632806948589984763	(En1:0.19394988896553230773	Norman:0.23411663367099047606):0.20277184945973070196):0.37992466368603050597	((Isidor:0.14279717785107781669	(Rufus:0.06293137742744375762	Radon:0.05389645511847344916):0.10458742638950353776):0.19721034337058215846	(Isaac:0.63333112083886078381	(((EnSpm20_Sbic:0.26088511042432438458	(EnSpm5_Sbic:0.20436456984602005549	Alfred:0.13548859438002391897):0.03614203962107431084):0.03522971679471783440	EnSpm12_Sbic:0.18763056292167584749):0.11039268078299858955	(G:0.40552665868034076802	Balduin:0.42783336397018723041):0.08188692042002172766):0.08255978469007828335):0.18039424745583504395):0.20516438747272178200):0.08347812149792994962):0.41973958797371135887	(((Dario:0.12407350397417869770	(ATENSPM6_Athal:0.01824499878099657829	Aron:0.01673257431630916989):0.03255554736279810124):0.41031119959432116318	Horace:0.41093022505684584367):0.18500955508736852129	PSL_Phyb:0.56173691280699644679):0.25806236094380735624):0.31244673002445955134	(((H:0.21485470551593746635	F:0.20727078798955123062):0.21630428689456129843	(Janus:0.16007903737937465016	(EnSpm23_Sbic:0.05601471134846550820	Joey:0.13284650925811417044):0.12854689199887475715):0.27668201834272876383):0.37951342859815373476	(EnSpm3_Fves:0.22417538599940417532	EnSpm4_Fves:0.19924488019157601815):0.71357399391068587757):0.13053333628072869010):0.06370107102926393650):0.04900937790225249474):0.07767367638295610832):0.05418426032091771399	EnSpm2_Mdom:0.66910325738170117749):0.24476894263438431221	(((Chester:0.17109026988325251595	Baron:0.10214248052491660401):0.20932185692586460779	Korbin:0.46211057395392968195):0.21293327969819830781	EnSpm12_Fves:0.68162529234191282512):0.20866516572398216556):0.11317237763199325395	(EnSpm2_Gmax:0.43400037624752790810	(Helios:0.64874359499959644015	(((Ivan:0.30969373282802192815	(Dorian:0.33171601469748523972	(EnSpm22_Sbic:0.51001192626413016651	(Oswald:0.06704417683287403062
((((((((((Seamus:0.16364639200463718116	C:0.30134162511432266429):0.03911029398618205699	Baldur:0.18689654059440150013):0.33273389226976701760	(((Isidor:0.14279715993531250096	(Rufus:0.06293136393710097032	Radon:0.05389644594081611367):0.10458741043551506023):0.19721033707691548731	(Isaac:0.63333117350237466692	((G:0.40552667330094849252	Balduin:0.42783336270135507995):0.08188690362903594533	(EnSpm12_Sbic:0.18763054191446698615	((EnSpm5_Sbic:0.20436457239373354011	Alfred:0.13548857924758325733):0.03614203106976554558	EnSpm20_Sbic:0.26088508247794089945):0.03522971551752717562):0.11039268908042634831):0.08255977256367086348):0.18039424995162964271):0.20516440907107638680	((En1:0.19394987113467632156	Norman:0.23411661275451137176):0.20277184410345136523	DOPPIA:0.29632805534387146595):0.37992472846117758545):0.08347810821824189209):0.41973970717435277189	(PSL_Phyb:0.56173696899526648352	((Dario:0.12407348111105538646	(Aron:0.01673257128037707736	ATENSPM6_Athal:0.01824499392405446591):0.03255553969349197357):0.41031121879350063164	Horace:0.41093029632957234210):0.18500954700205166081):0.25806243890116431494):0.31244681997561840614	(J:0.79443077923577032351	(((EnSpm10_Fves:0.83549270359208982484	(((Storm:0.06684877329436395010	Sherman:0.04888014300324351746):0.15515314132258489765	I:0.14891888198044964109):0.50882106038059782271	((Sandro:0.32599058270376229940	K:0.31058320638000797009):0.29026075364665232525	EnSpm8_Sbic:0.70667958676240971716):0.06789478920030177223):0.04775883100661679204):0.06640458689412909177	(((((Chester:0.17109027485160632764	Baron:0.10214245779874736586):0.20932183476534294009	Korbin:0.46211064521559125362):0.21293332340528733915	EnSpm12_Fves:0.68162553836841122124):0.20866516133937340616	(((Helios:0.64874373814161767626	(((Ivan:0.30969371815737950504	(((EnSpm11_Sbic:0.09708031467012405435	Oswald:0.06704415228499702173):0.27841547833672170009	EnSpm22_Sbic:0.51001199229305305138):0.14435799825440714939	Dorian:0.33171602420622037233):0.06288638857053374664):0.35526828454343112318	(Calvin:0.14776469560716284923	(((Clifford:0.15261918634150939411	Conan:0.12264207930089809917):0.07028990854110034325	Caspar:0.16935652591645530829):0.08759748186647750567	EnSpm21_Sbic:0.14000238202884063288):0.10372434315070545863):0.32589056279628764168):0.04918663908940411333	(((B:0.12450104575059366130	E:0.09974624228102521584):0.13925582606274602981	(D:0.17272775131084949773	A:0.23162919011853211337):0.09430558418366123685):0.60920487045561888539	(Grover:0.24997663162629896183	Eric:0.17966238337001169678):0.19012502067050940369):0.05640818340620753352):0.03801320602275459065):0.19312146868887070106
((((((((J:0.79442427824255090751	(EnSpm19_Sbic:0.68126426795390160329	((EnSpm10_Fves:0.83548770867753985314	((I:0.14891936230618921244	(Storm:0.06684896978910445653	Sherman:0.04888043409907442266):0.15515319199218574608):0.50881830739739075664	(EnSpm8_Sbic:0.70667662846175360869	(Sandro:0.32598992250820307826	K:0.31058285074225644440):0.29025966288665833170):0.06789463174197381268):0.04775877163262567948):0.06640468761261952846	(EnSpm2_Mdom:0.66909944387423769818	((EnSpm12_Fves:0.68162016449063034251	(Korbin:0.46210927616527835982	(Chester:0.17109040511439851939	Baron:0.10214289441192754559):0.20932202934198093636):0.21293249989893181517):0.20866462801482074663	((EnSpm8_Fves:0.58204587192560941489	((EnSpm13_Vvin:0.05294177811403241729	EnSpm3_Vvin:0.08443387176617102308):0.08553951629374675902	EnSpm5_Vvin:0.18724475950104454980):0.18564765507747432727):0.16069327951573161850	(EnSpm2_Gmax:0.43399935756122459685	(Helios:0.64874062688453704162	(((Ivan:0.30969385767180040991	(Dorian:0.33171587513987887963	(EnSpm22_Sbic:0.51001060247902130218	(EnSpm11_Sbic:0.09708057043492715477	Oswald:0.06704458345423874865):0.27841529860725555690):0.14435800701747561470):0.06288595470553243194):0.35526656172333886952	(Calvin:0.14776514473460278243	(EnSpm21_Sbic:0.14000246640686356270	(Caspar:0.16935697492782367246	(Conan:0.12264244289540494892	Clifford:0.15261957816773541463):0.07029008301256901847):0.08759772637821096331):0.10372428766091841557):0.32588933846282513995):0.04918709236710928911	(((E:0.09974668796765469303	B:0.12450139329321602277):0.13925609878905065298	(D:0.17272826425953141660	A:0.23162963555624932477):0.09430571290837493070):0.60920293504314648736	(Eric:0.17966266858218910007	Grover:0.24997693285956257281):0.19012494162708332146):0.05640839026622145730):0.03801349373684148603):0.19312086567293926254):0.17025121672389917360):0.11317184205874418479):0.24476801810494377976):0.05418413392160728592):0.07767368293238861854):0.04900886309630831522):0.06370232926917382410	((EnSpm4_Fves:0.19924471771727544911	EnSpm3_Fves:0.22417595555693226039):0.71356986049336523781	((Janus:0.16007945874845788681	(Joey:0.13284655126308844708	EnSpm23_Sbic:0.05601503022611183102):0.12854664759905931604):0.27668143917855964053	(F:0.20727102283194412391	H:0.21485475228949996174):0.21630385228288512289):0.37951152944665689226):0.13053270468207117672):0.31244498522644575944	(PSL_Phyb:0.56173531654924357959	(((ATENSPM6_Athal:0.01824513566212067339	Aron:0.01673259710758437033):0.03255586425981886467	Dario:0.12407375212471508097):0.41031025257242592641	Horace:0.41092884840142263059):0.18500887223344564259):0.25806063058374439922):0.41973654546105870766	(Baldur:0.18689707427307267196	(Seamus:0.16364677733769769641
((((Dario:0.12407353087481490239	(ATENSPM6_Athal:0.01824499963899815433	Aron:0.01673258596785763552):0.03255555291802927909):0.41031145609517316597	Horace:0.41093062088367804385):0.18500969417935017591	((((((Joey:0.13284659775290647010	EnSpm23_Sbic:0.05601473539528711160):0.12854696120980343976	Janus:0.16007915001568046032):0.27668220695812456578	(H:0.21485483490543852425	F:0.20727093331668272613):0.21630448749476868797):0.37951379418221847795	(EnSpm3_Fves:0.22417543444981999357	EnSpm4_Fves:0.19924507181843462145):0.71357472260823029409):0.13053339809945138650	(J:0.79443137955889975288	(((EnSpm2_Mdom:0.66910391348391518029	(((EnSpm8_Fves:0.58204794767797662924	((EnSpm3_Vvin:0.08443365582049917883	EnSpm13_Vvin:0.05294151345536873138):0.08553896892024366594	EnSpm5_Vvin:0.18724478050368351112):0.18564847895697128566):0.16069303540285925780	(EnSpm2_Gmax:0.43400069502106508601	(Helios:0.64874417022464447857	((((B:0.12450109913388933414	E:0.09974630522162425406):0.13925587586110627081	(A:0.23162930961049404965	D:0.17272785514145183594):0.09430564281586574504):0.60920525628379595950	(Grover:0.24997675550730638627	Eric:0.17966249303853787378):0.19012512575053050479):0.05640818808730620887	((Ivan:0.30969389984575879105	(Dorian:0.33171621723055683129	((EnSpm11_Sbic:0.09708034405931841027	Oswald:0.06704419322434922168):0.27841563953921877328	EnSpm22_Sbic:0.51001230244812911785):0.14435806903694653469):0.06288641342026816961):0.35526851740743037311	((EnSpm21_Sbic:0.14000245204849043335	(Caspar:0.16935661214268787900	(Conan:0.12264213793916885209	Clifford:0.15261926532411340673):0.07028993920869605616):0.08759752311436727612):0.10372437808471145215	Calvin:0.14776478156022479493):0.32589075472895856489):0.04918666230178652538):0.03801322313426078181):0.19312160817584914096):0.17025218179951059905):0.11317247119164994262	(EnSpm12_Fves:0.68162591273253014812	(Korbin:0.46211085509448879272	(Baron:0.10214248141549274462	Chester:0.17109036533752769449):0.20932197543272615392):0.21293343457994828860):0.20866525858106466096):0.24476916167087423015):0.05418427642401129479	(((I:0.14891890308648986219	(Sherman:0.04888015615374054212	Storm:0.06684880181608116034):0.15515323894862259602):0.50882134024426373120	((Sandro:0.32599073453849447546	K:0.31058336116041096453):0.29026091304753165456	EnSpm8_Sbic:0.70667993673935802779):0.06789480500249631123):0.04775884644400307799	EnSpm10_Fves:0.83549310888955929943):0.06640463170944620186):0.07767372022291722800	EnSpm19_Sbic:0.68126818487282980730):0.04900942270178258731):0.06370105276326837318):0.31244703734830242547	((Baldur:0.18689661694283687954	(Seamus:0.16364646923749934238	C:0.30134177870980655145):0.03911030309186495219):0.33273407005259086899
((((((DOPPIA:0.29632802096114418955	(Norman:0.23411658108457944483	En1:0.19394984370971571352):0.20277183451149788374):0.37992477610436842239	((((Horace:0.41093026712120306332	(Dario:0.12407346121608610334	(ATENSPM6_Athal:0.01824498453326113198	Aron:0.01673257076250217815):0.03255551803364976210):0.41031127556767299502):0.18500958967774902564	PSL_Phyb:0.56173706113492816172):0.25806251430966603566	(((((Joey:0.13284650152843877069	EnSpm23_Sbic:0.05601468141738004392):0.12854690045747479976	Janus:0.16007900751551265572):0.27668206227593084012	(H:0.21485468836382820568	F:0.20727076972626060081):0.21630433064760176687):0.37951359531109862822	(EnSpm3_Fves:0.22417530681186265129	EnSpm4_Fves:0.19924490878820849682):0.71357436972430299260):0.13053340185181794286	(J:0.79443100292965573850	(EnSpm19_Sbic:0.68126795921026706004	((EnSpm10_Fves:0.83549284765186826451	((I:0.14891884130183066781	(Storm:0.06684875480628456323	Sherman:0.04888012693441189105):0.15515312598913633124):0.50882113288045138777	((Sandro:0.32599058713277262456	K:0.31058319726399979954):0.29026077548053819122	EnSpm8_Sbic:0.70667964835573648941):0.06789480923310789451):0.04775884241654774348):0.06640460182550762813	(EnSpm2_Mdom:0.66910356805268533797	((EnSpm12_Fves:0.68162573011908733633	((Baron:0.10214242604982401441	Chester:0.17109025424312432340):0.20932181831893859059	Korbin:0.46211067313270992596):0.21293334149021259094):0.20866521379190963725	(((EnSpm5_Vvin:0.18724461765982147732	(EnSpm3_Vvin:0.08443359359874988423	EnSpm13_Vvin:0.05294146512118207831):0.08553893140480908763):0.18564834074768243877	EnSpm8_Fves:0.58204761869279753039):0.16069296075269856594	(EnSpm2_Gmax:0.43400044246155872196	(Helios:0.64874382992920553992	(((Ivan:0.30969370013969849120	((EnSpm22_Sbic:0.51001201960939268609	(Oswald:0.06704412570953635631	EnSpm11_Sbic:0.09708029329924172668):0.27841547585681769572):0.14435799590269449144	Dorian:0.33171600833695241706):0.06288640660454426767):0.35526834039867200010	(Calvin:0.14776466841952790032	(EnSpm21_Sbic:0.14000236869222676406	((Clifford:0.15261915699339775876	Conan:0.12264205584128062831):0.07028989165041144016	Caspar:0.16935649633102353717):0.08759746487303800289):0.10372433492811829192):0.32589058875942761295):0.04918662904890726273	(((B:0.12450101609781710765	E:0.09974621840035294285):0.13925579940634208453	(D:0.17272771375617573808	A:0.23162915605028405741):0.09430557153902233147):0.60920491628606021628	(Grover:0.24997659706072650199
((Sherman:0.04888013982021666148	(I:0.14891887319055086003	(((K:0.31058317885185199314	Sandro:0.32599057062259495510):0.29026073587697892586	EnSpm8_Sbic:0.70667953252028947730):0.06789480276409805282	(((EnSpm19_Sbic:0.68126781257284652060	(((((Baldur:0.18689653708230752338	(C:0.30134162067499470350	Seamus:0.16364639052533633268):0.03911028644296770523):0.33273389389111102110	(((Norman:0.23411660654053267905	En1:0.19394986831667071492):0.20277183506923304734	DOPPIA:0.29632805524792732443):0.37992472571920610225	((((G:0.40552667023757477116	Balduin:0.42783335888237444822):0.08188690447309009135	((EnSpm20_Sbic:0.26088507700819119073	(Alfred:0.13548857651196347107	EnSpm5_Sbic:0.20436456938438873898):0.03614202769841123875):0.03522971038922124293	EnSpm12_Sbic:0.18763053520731370893):0.11039268547204937609):0.08255976743212134483	Isaac:0.63333116848657045050):0.18039424138363474581	(Isidor:0.14279714975987195524	(Radon:0.05389644387840170081	Rufus:0.06293136043176675298):0.10458740827998333489):0.19721033433616971808):0.20516441509262056675):0.08347811546374370173):0.41973971773998020041	(PSL_Phyb:0.56173695565888226433	(Horace:0.41093023898509700720	(Dario:0.12407348147098792857	(Aron:0.01673257113003685445	ATENSPM6_Athal:0.01824499185024463718):0.03255553199727745373):0.41031124214763103897):0.18500959590066609617):0.25806243470636475168):0.31244681278837688199	((EnSpm3_Fves:0.22417534719805795596	EnSpm4_Fves:0.19924489796419772580):0.71357420116948555577	((Janus:0.16007901549494127358	(Joey:0.13284650568922079517	EnSpm23_Sbic:0.05601469612794916786):0.12854690366309967642):0.27668204242698479778	(F:0.20727077070391194957	H:0.21485470537835332783):0.21630431326496102340):0.37951352339688398940):0.13053337496515668437):0.06370100078381321640	J:0.79443076453890337785):0.04900940694132002728):0.07767367188272003564	(EnSpm2_Mdom:0.66910343353290147039	(((EnSpm8_Fves:0.58204756894239140230	(EnSpm5_Vvin:0.18724463441878316794	(EnSpm13_Vvin:0.05294147726344046456	EnSpm3_Vvin:0.08443361089165060673):0.08553895567462009575):0.18564833066245192694):0.16069297433458501478	(EnSpm2_Gmax:0.43400041920382326222	(Helios:0.64874373123926876161	(((Ivan:0.30969371920263638609	(((EnSpm11_Sbic:0.09708030539909183465	Oswald:0.06704415268956505358):0.27841547813759848218	EnSpm22_Sbic:0.51001198729618890670):0.14435800146416083445	Dorian:0.33171601735420036539):0.06288639050793448648):0.35526828552317346599	(Calvin:0.14776469213979825934	(EnSpm21_Sbic:0.14000237822115224606	((Clifford:0.15261918032458010597
[truncated: 14 more columns]
