# Supplementary material for: Analysis of CACTA transposases reveals intron loss as major factor influencing their exon/intron structure in monocotyledonous and eudicotyledonous hosts
Source: Mob DNA. 2014 Sep 1;5:24. doi: 10.1186/1759-8753-5-24 (PMC4158355; doi:10.1186/1759-8753-5-24)
Supplement: Additional file 4 — Distances between exon/intron boundaries within Region I. Contains a table with distances for all exon/intron boundaries within Region I depicted in Figure 1. The distances are given as residues on the MSA. [file 1759-8753-5-24-S4.csv]

	Baldur_1
Baron_2	1	Baron_2
C_1	11	10	C_1
Chester_2	5	4	6	Chester_2
EnSpm2_Mdom_1	0	1	11	5	EnSpm2_Mdom_1
EnSpm3_Fves_2	1	0	10	4	1	EnSpm3_Fves_2
I_1	0	1	11	5	0	1	I_1
K_1	0	1	11	5	0	1	0	K_1
Korbin_2	0	1	11	5	0	1	0	0	Korbin_2
Sandro_1	0	1	11	5	0	1	0	0	0	Sandro_1
Seamus_1	0	1	11	5	0	1	0	0	0	0	Seamus_1
Sherman_1	0	1	11	5	0	1	0	0	0	0	0	Sherman_1
Storm_1	0	1	11	5	0	1	0	0	0	0	0	0
