# Supplementary material for: Analysis of CACTA transposases reveals intron loss as major factor influencing their exon/intron structure in monocotyledonous and eudicotyledonous hosts
Source: Mob DNA. 2014 Sep 1;5:24. doi: 10.1186/1759-8753-5-24 (PMC4158355; doi:10.1186/1759-8753-5-24)
Supplement: Additional file 5 — Distances between exon/intron boundaries within Region II. Contains a table with distances for all exon/intron boundaries within Region II depicted in Figure 1. The distances are given as residues on the MSA. [file 1759-8753-5-24-S5.csv]

	Aron_2
Balduin_1	16	Balduin_1
Baldur_2	16	0	Baldur_2
Baron_3	14	2	2	Baron_3
Chester_3	10	6	6	4	Chester_3
DOPPIA_1	15	1	1	1	5	DOPPIA_1
Dario_3	11	5	5	3	1	4	Dario_3
EnSpm13_Vvin_1	15	1	1	1	5	0	4	EnSpm13_Vvin_1
EnSpm2_Mdom_2	14	2	2	0	4	1	3	1	EnSpm2_Mdom_2
EnSpm3_Vvin_1	15	1	1	1	5	0	4	0	1	EnSpm3_Vvin_1
EnSpm5_Vvin_1	15	1	1	1	5	0	4	0	1	0	EnSpm5_Vvin_1
EnSpm8_Fves_2	14	2	2	0	4	1	3	1	0	1	1	EnSpm8_Fves_2
F_1	15	1	1	1	5	0	4	0	1	0	0	1	F_1
G_1	15	1	1	1	5	0	4	0	1	0	0	1	0	G_1
Isaac_1	15	1	1	1	5	0	4	0	1	0	0	1	0	0	Isaac_1
Isidor_1	15	1	1	1	5	0	4	0	1	0	0	1	0	0	0	Isidor_1
J_2	6	10	10	8	4	9	5	9	8	9	9	8	9	9	9	9	J_2
Janus_1	15	1	1	1	5	0	4	0	1	0	0	1	0	0	0	0	9	Janus_1
Joey_1	14	2	2	0	4	1	3	1	0	1	1	0	1	1	1	1	8	1	Joey_1
Korbin_3	15	1	1	1	5	0	4	0	1	0	0	1	0	0	0	0	9	0	1	Korbin_3
Radon_1	15	1	1	1	5	0	4	0	1	0	0	1	0	0	0	0	9	0	1	0	Radon_1
Rufus_1	15	1	1	1	5	0	4	0	1	0	0	1	0	0	0	0	9	0	1	0	0	Rufus_1
Seamus_2	13	3	3	1	3	2	2	2	1	2	2	1	2	2	2	2	7	2	1	2	2	2
