# Supplementary material for: Analysis of CACTA transposases reveals intron loss as major factor influencing their exon/intron structure in monocotyledonous and eudicotyledonous hosts
Source: Mob DNA. 2014 Sep 1;5:24. doi: 10.1186/1759-8753-5-24 (PMC4158355; doi:10.1186/1759-8753-5-24)
Supplement: Additional file 6 — Distances between exon/intron boundaries within Region III. Contains a table with distances for all exon/intron boundaries within Region III depicted in Figure 1. The distances are given as residues on the MSA. [file 1759-8753-5-24-S6.csv]

	Alfred_1
Balduin_2	5	Balduin_2
Baron_4	0	5	Baron_4
Chester_4	5	10	5	Chester_4
En1_1	0	5	0	5	En1_1
EnSpm13_Vvin_2	0	5	0	5	0	EnSpm13_Vvin_2
EnSpm3_Vvin_2	0	5	0	5	0	0	EnSpm3_Vvin_2
EnSpm5_Vvin_2	0	5	0	5	0	0	0	EnSpm5_Vvin_2
Isaac_2	0	5	0	5	0	0	0	0	Isaac_2
Isidor_2	5	10	5	0	5	5	5	5	5	Isidor_2
Norman_1	4	9	4	1	4	4	4	4	4	1	Norman_1
Radon_2	4	9	4	1	4	4	4	4	4	1	0	Radon_2
Rufus_2	4	9	4	1	4	4	4	4	4	1	0	0	Rufus_2
Sandro_2	3	2	3	8	3	3	3	3	3	8	7	7	7	Sandro_2
Seamus_3	0	5	0	5	0	0	0	0	0	5	4	4	4	3
