# Supplementary material for: Analysis of CACTA transposases reveals intron loss as major factor influencing their exon/intron structure in monocotyledonous and eudicotyledonous hosts
Source: Mob DNA. 2014 Sep 1;5:24. doi: 10.1186/1759-8753-5-24 (PMC4158355; doi:10.1186/1759-8753-5-24)
Supplement: Additional file 7 — Distances between all analyzed exon/intron boundaries. Contains a table with all distances between all analyzed exon/intron boundaries in the analyzed MSA. The distances are given as residues on the MSA. [file 1759-8753-5-24-S7.csv]

	ATENSPM6_Athal_1
ATENSPM6_Athal_2	116	ATENSPM6_Athal_2
ATENSPM6_Athal_3	176	60	ATENSPM6_Athal_3
ATENSPM6_Athal_4	209	93	33	ATENSPM6_Athal_4
Alfred_1	83	33	93	126	Alfred_1
Aron_1	49	67	127	160	34	Aron_1
Aron_2	97	19	79	112	14	48	Aron_2
Aron_3	211	95	35	2	128	162	114	Aron_3
Balduin_1	48	68	128	161	35	1	49	163	Balduin_1
Balduin_2	88	28	88	121	5	39	9	123	40	Balduin_2
Baldur_1	71	187	247	280	154	120	168	282	119	159	Baldur_1
Baldur_2	35	81	141	174	48	14	62	176	13	53	106	Baldur_2
Baron_1	280	396	456	489	363	329	377	491	328	368	209	315	Baron_1
Baron_2	72	188	248	281	155	121	169	283	120	160	1	107	208	Baron_2
Baron_3	23	93	153	186	60	26	74	188	25	65	94	12	303	95	Baron_3
Baron_4	59	57	117	150	24	10	38	152	11	29	130	24	339	131	36	Baron_4
C_1	84	200	260	293	167	133	181	295	132	172	13	119	196	12	107	143	C_1
Chester_1	282	398	458	491	365	331	379	493	330	370	211	317	2	210	305	341	198	Chester_1
Chester_2	74	190	250	283	157	123	171	285	122	162	3	109	206	2	97	133	10	208	Chester_2
Chester_3	21	95	155	188	62	28	76	190	27	67	92	14	301	93	2	38	105	303	95	Chester_3
Chester_4	56	60	120	153	27	7	41	155	8	32	127	21	336	128	33	3	140	338	130	35	Chester_4
DOPPIA_1	41	75	135	168	42	8	56	170	7	47	112	6	321	113	18	18	125	323	115	20	15	DOPPIA_1
DOPPIA_2	88	28	88	121	5	39	9	123	40	0	159	53	368	160	65	29	172	370	162	67	32	47	DOPPIA_2
Dario_1	76	192	252	285	159	125	173	287	124	164	5	111	204	4	99	135	8	206	2	97	132	117	164	Dario_1
Dario_2	40	76	136	169	43	9	57	171	8	48	111	5	320	112	17	19	124	322	114	19	16	1	48	116	Dario_2
Dario_3	93	23	83	116	10	44	4	118	45	5	164	58	373	165	70	34	177	375	167	72	37	52	5	169	53	Dario_3
En1_1	77	39	99	132	6	28	20	134	29	11	148	42	357	149	54	18	161	359	151	56	21	36	11	153	37	16	En1_1
EnSpm10_Fves_1	24	92	152	185	59	25	73	187	24	64	95	11	304	96	1	35	108	306	98	3	32	17	64	100	16	69	53	EnSpm10_Fves_1
EnSpm12_Fves_1	340	456	516	549	423	389	437	551	388	428	269	375	60	268	363	399	256	58	266	361	396	381	428	264	380	433	417	364	EnSpm12_Fves_1
EnSpm13_Vvin_1	19	97	157	190	64	30	78	192	29	69	90	16	299	91	4	40	103	301	93	2	37	22	69	95	21	74	58	5	359	EnSpm13_Vvin_1
EnSpm13_Vvin_2	54	62	122	155	29	5	43	157	6	34	125	19	334	126	31	5	138	336	128	33	2	13	34	130	14	39	23	30	394	35	EnSpm13_Vvin_2
EnSpm2_Mdom_1	47	163	223	256	130	96	144	258	95	135	24	82	233	25	70	106	37	235	27	68	103	88	135	29	87	140	124	71	293	66	101	EnSpm2_Mdom_1
EnSpm2_Mdom_2	84	32	92	125	1	35	13	127	36	4	155	49	364	156	61	25	168	366	158	63	28	43	4	160	44	9	7	60	424	65	30	131	EnSpm2_Mdom_2
EnSpm3_Fves_2	32	148	208	241	115	81	129	243	80	120	39	67	248	40	55	91	52	250	42	53	88	73	120	44	72	125	109	56	308	51	86	15	116	EnSpm3_Fves_2
EnSpm3_Vvin_1	19	97	157	190	64	30	78	192	29	69	90	16	299	91	4	40	103	301	93	2	37	22	69	95	21	74	58	5	359	0	35	66	65	51	EnSpm3_Vvin_1
EnSpm3_Vvin_2	54	62	122	155	29	5	43	157	6	34	125	19	334	126	31	5	138	336	128	33	2	13	34	130	14	39	23	30	394	35	0	101	30	86	35	EnSpm3_Vvin_2
EnSpm5_Vvin_1	22	94	154	187	61	27	75	189	26	66	93	13	302	94	1	37	106	304	96	1	34	19	66	98	18	71	55	2	362	3	32	69	62	54	3	32	EnSpm5_Vvin_1
EnSpm5_Vvin_2	57	59	119	152	26	8	40	154	9	31	128	22	337	129	34	2	141	339	131	36	1	16	31	133	17	36	20	33	397	38	3	104	27	89	38	3	35	EnSpm5_Vvin_2
EnSpm8_Fves_1	644	760	820	853	727	693	741	855	692	732	573	679	364	572	667	703	560	362	570	665	700	685	732	568	684	737	721	668	304	663	698	597	728	612	663	698	666	701	EnSpm8_Fves_1
EnSpm8_Fves_2	28	88	148	181	55	21	69	183	20	60	99	7	308	100	5	31	112	310	102	7	28	13	60	104	12	65	49	4	368	9	26	75	56	60	9	26	6	29	672	EnSpm8_Fves_2
EnSpm8_Sbic_1	48	164	224	257	131	97	145	259	96	136	23	83	232	24	71	107	36	234	26	69	104	89	136	28	88	141	125	72	292	67	102	1	132	16	67	102	70	105	596	76	EnSpm8_Sbic_1
F_1	44	72	132	165	39	5	53	167	4	44	115	9	324	116	21	15	128	326	118	23	12	3	44	120	4	49	33	20	384	25	10	91	40	76	25	10	22	13	688	16	92	F_1
G_1	45	71	131	164	38	4	52	166	3	43	116	10	325	117	22	14	129	327	119	24	11	4	43	121	5	48	32	21	385	26	9	92	39	77	26	9	23	12	689	17	93	1	G_1
H_1	36	80	140	173	47	13	61	175	12	52	107	1	316	108	13	23	120	318	110	15	20	5	52	112	4	57	41	12	376	17	18	83	48	68	17	18	14	21	680	8	84	8	9	H_1
Horace_1	90	206	266	299	173	139	187	301	138	178	19	125	190	18	113	149	6	192	16	111	146	131	178	14	130	183	167	114	250	109	144	43	174	58	109	144	112	147	554	118	42	134	135	126	Horace_1
Horace_2	179	63	3	30	96	130	82	32	131	91	250	144	459	251	156	120	263	461	253	158	123	138	91	255	139	86	102	155	519	160	125	226	95	211	160	125	157	122	823	151	227	135	134	143	269	Horace_2
I_1	32	84	144	177	51	17	65	179	16	56	103	3	312	104	9	27	116	314	106	11	24	9	56	108	8	61	45	8	372	13	22	79	52	64	13	22	10	25	676	4	80	12	13	4	122	147	I_1
I_2	152	36	24	57	69	103	55	59	104	64	223	117	432	224	129	93	236	434	226	131	96	111	64	228	112	59	75	128	492	133	98	199	68	184	133	98	130	95	796	124	200	108	107	116	242	27	120	I_2
Isaac_1	59	57	117	150	24	10	38	152	11	29	130	24	339	131	36	0	143	341	133	38	3	18	29	135	19	34	18	35	399	40	5	106	25	91	40	5	37	2	703	31	107	15	14	23	149	120	27	93	Isaac_1
Isaac_2	98	18	78	111	15	49	1	113	50	10	169	63	378	170	75	39	182	380	172	77	42	57	10	174	58	5	21	74	438	79	44	145	14	130	79	44	76	41	742	70	146	54	53	62	188	81	66	54	39
Isidor_1	55	61	121	154	28	6	42	156	7	33	126	20	335	127	32	4	139	337	129	34	1	14	33	131	15	38	22	31	395	36	1	102	29	87	36	1	33	2	699	27	103	11	10	19	145	124	23	97	4
Isidor_2	90	26	86	119	7	41	7	121	42	2	161	55	370	162	67	31	174	372	164	69	34	49	2	166	50	3	13	66	430	71	36	137	6	122	71	36	68	33	734	62	138	46	45	54	180	89	58	62	31
J_1	307	423	483	516	390	356	404	518	355	395	236	342	27	235	330	366	223	25	233	328	363	348	395	231	347	400	384	331	33	326	361	260	391	275	326	361	329	364	337	335	259	351	352	343	217	486	339	459	366
J_2	52	168	228	261	135	101	149	263	100	140	19	87	228	20	75	111	32	230	22	73	108	93	140	24	92	145	129	76	288	71	106	5	136	20	71	106	74	109	592	80	4	96	97	88	38	231	84	204	111
Janus_1	35	81	141	174	48	14	62	176	13	53	106	0	315	107	12	24	119	317	109	14	21	6	53	111	5	58	42	11	375	16	19	82	49	67	16	19	13	22	679	7	83	9	10	1	125	144	3	117	24
Joey_1	40	76	136	169	43	9	57	171	8	48	111	5	320	112	17	19	124	322	114	19	16	1	48	116	0	53	37	16	380	21	14	87	44	72	21	14	18	17	684	12	88	4	5	4	130	139	8	112	19
K_1	58	174	234	267	141	107	155	269	106	146	13	93	222	14	81	117	26	224	16	79	114	99	146	18	98	151	135	82	282	77	112	11	142	26	77	112	80	115	586	86	10	102	103	94	32	237	90	210	117
K_2	48	68	128	161	35	1	49	163	0	40	119	13	328	120	25	11	132	330	122	27	8	7	40	124	8	45	29	24	388	29	6	95	36	80	29	6	26	9	692	20	96	4	3	12	138	131	16	104	11
Korbin_1	292	408	468	501	375	341	389	503	340	380	221	327	12	220	315	351	208	10	218	313	348	333	380	216	332	385	369	316	48	311	346	245	376	260	311	346	314	349	352	320	244	336	337	328	202	471	324	444	351
Korbin_2	84	200	260	293	167	133	181	295	132	172	13	119	196	12	107	143	0	198	10	105	140	125	172	8	124	177	161	108	256	103	138	37	168	52	103	138	106	141	560	112	36	128	129	120	6	263	116	236	143
Korbin_3	12	104	164	197	71	37	85	199	36	76	83	23	292	84	11	47	96	294	86	9	44	29	76	88	28	81	65	12	352	7	42	59	72	44	7	42	10	45	656	16	60	32	33	24	102	167	20	140	47
Norman_1	77	39	99	132	6	28	20	134	29	11	148	42	357	149	54	18	161	359	151	56	21	36	11	153	37	16	0	53	417	58	23	124	7	109	58	23	55	20	721	49	125	33	32	41	167	102	45	75	18
Radon_1	39	77	137	170	44	10	58	172	9	49	110	4	319	111	16	20	123	321	113	18	17	2	49	115	1	54	38	15	379	20	15	86	45	71	20	15	17	18	683	11	87	5	6	3	129	140	7	113	20
Radon_2	75	41	101	134	8	26	22	136	27	13	146	40	355	147	52	16	159	357	149	54	19	34	13	151	35	18	2	51	415	56	21	122	9	107	56	21	53	18	719	47	123	31	30	39	165	104	43	77	16
Rufus_1	49	67	127	160	34	0	48	162	1	39	120	14	329	121	26	10	133	331	123	28	7	8	39	125	9	44	28	25	389	30	5	96	35	81	30	5	27	8	693	21	97	5	4	13	139	130	17	103	10
Rufus_2	85	31	91	124	2	36	12	126	37	3	156	50	365	157	62	26	169	367	159	64	29	44	3	161	45	8	8	61	425	66	31	132	1	117	66	31	63	28	729	57	133	41	40	49	175	94	53	67	26
Sandro_1	58	174	234	267	141	107	155	269	106	146	13	93	222	14	81	117	26	224	16	79	114	99	146	18	98	151	135	82	282	77	112	11	142	26	77	112	80	115	586	86	10	102	103	94	32	237	90	210	117
Sandro_2	49	67	127	160	34	0	48	162	1	39	120	14	329	121	26	10	133	331	123	28	7	8	39	125	9	44	28	25	389	30	5	96	35	81	30	5	27	8	693	21	97	5	4	13	139	130	17	103	10
Seamus_1	72	188	248	281	155	121	169	283	120	160	1	107	208	0	95	131	12	210	2	93	128	113	160	4	112	165	149	96	268	91	126	25	156	40	91	126	94	129	572	100	24	116	117	108	18	251	104	224	131
Seamus_2	31	85	145	178	52	18	66	180	17	57	102	4	311	103	8	28	115	313	105	10	25	10	57	107	9	62	46	7	371	12	23	78	53	63	12	23	9	26	675	3	79	13	14	5	121	148	1	121	28
Seamus_3	76	40	100	133	7	27	21	135	28	12	147	41	356	148	53	17	160	358	150	55	20	35	12	152	36	17	1	52	416	57	22	123	8	108	57	22	54	19	720	48	124	32	31	40	166	103	44	76	17
Sherman_1	29	87	147	180	54	20	68	182	19	59	100	6	309	101	6	30	113	311	103	8	27	12	59	105	11	64	48	5	369	10	25	76	55	61	10	25	7	28	673	1	77	15	16	7	119	150	3	123	30
Storm_1	25	91	151	184	58	24	72	186	23	63	96	10	305	97	2	34	109	307	99	4	31	16	63	101	15	68	52	1	365	6	29	72	59	57	6	29	3	32	669	3	73	19	20	11	115	154	7	127	34
[truncated: 23 more columns]
